# Supplementary material for: Mining Differentially Expressed Genes in the Marine Free-Living Flatworm Macrostomum lignano Under Aneuploidy-Driven Ploidy Changes
Source: Cells. 2026 Jan 27;15(3):245. doi: 10.3390/cells15030245 (PMC12896417; doi:10.3390/cells15030245)
Supplement: Supplementary file 1 [file cells-15-00245-s001.zip]

Archive with 11 entries (11 files):
- Supplementary Materials (Figures S1-S9).pdf
- Table S1..xlsx
- Table S2..xlsx
- Table S3..xlsx
- Table S4ab..xlsx
- Table S5..xlsx
- Table S6..xlsx
- Table S7..xlsx
- Table S8..xlsx
- Table S9..xlsx
- Table S10..xlsx
