# Supplementary material for: Mining Differentially Expressed Genes in the Marine Free-Living Flatworm Macrostomum lignano Under Aneuploidy-Driven Ploidy Changes
Source: Cells. 2026 Jan 27;15(3):245. doi: 10.3390/cells15030245 (PMC12896417; doi:10.3390/cells15030245)
Supplement: Supplementary file 1 [file cells-15-00245-s001.zip › Table S1..xlsx]

## Sheet: Лист1
Table S1. Design of primers and oligoprobes for ddPCR.
ID	Accession†	Mlig gene ID††	Gene homolog	Primers sequences(5'-3')		Probe		Product Size
	mikado.scaf			Forward	Reverse
656G9	656G9	Mlig015916.g3	GATA4	CTGCCATGTACGACTACGACC	AACGGCACCTGTTGATGGATT	CAGGGCCACTTGAAGCTGGAGACA		103 nt
1804G1	1804G1	Mlig010418.g1	MEKK	CAATTCCTGAATGCGACTTTGTA	GTCTGTACTGGCCTAATCTAACT	AGGACTTAGCACTCGTAGTTA		73 nt
C14804	2283G11, 2247G15, 523G1	Mlig028945.g1, Mlig011801g1, Mlig028945.g2	Protein arginine methyltransferase	ATGCTCGGGACAAATGGCTT	CTCGTCCTTGTACTGGCGAT	CACTCTGTACCTGTGCGCTATTGAAG		97 nt
C14077	515G24, 151G31, 151G31	Mlig029481.g1, Mlig030480g1,	Protein phosphatase	GCACCACATCTACTTCGCCAAC	AATGCGCTCCTTCTCAACCG	ATGGACCACAAGCCCATCAACCC		118 nt
COX5B	1360G13, 1360G13, 549G9	Mlig012701.g1, Mlig014936.g1	Cytochrome C oxidase COX5B †††	CACAGTCACTATCGTCAGGTTG	CCGCAGTAGCACCTTTGATTA	CGTGCCAGGAGACTTACACTTCCTACA		101 nt
†this study; ††the original Mlig_3_7 reference gene annotation; †††the primers for this gene transcript were taken from (Mouton et al., 2018).
