# Supplementary material for: Mining Differentially Expressed Genes in the Marine Free-Living Flatworm Macrostomum lignano Under Aneuploidy-Driven Ploidy Changes
Source: Cells. 2026 Jan 27;15(3):245. doi: 10.3390/cells15030245 (PMC12896417; doi:10.3390/cells15030245)
Supplement: Supplementary file 1 [file cells-15-00245-s001.zip › Table S2..xlsx]

## Sheet: Лист1
Table S2. Statistical analysis of morphometric measurements of the DV1_8 and DV1_10 sublines.
	n	mean±SD	Shapiro-Wilk		Levene's test		Student t-test			Mann-Witney U test
			W	p-value	F-statistic	p-value	t-statistic	df	p-value	U	Z	p-value	r
Body Length
DV1_8	30	1255,16 ±197,92	0.706886	<0.0001	0.249	0.826				41	-5.09	<0.001	0.74
DV1_10	30	1480,83±156,27***	0.908268	0.0241
Body Width
DV1_8	30	166,89±15,87	0.699325	<0.0001	0.340	0.805				118	-3.51	<0.001	0.51
DV1_10	30	183,44±26,59***	0.988314	0.9877
Body Area
DV1_8	30	508642,71±37772,35	0.626177	<0.0001	0.137	0.863				78	-4.33	<0.001	0.63
DV1_10	30	520780,83±36558,49***	0.959457	0.381
Eye, d
DV1_8	30	8.12±0.56	0.926488	0.0814	0.388	0.797				196.5	-1.85	0.034	0.27
DV1_10	30	8.39±0.62*	0.970114	0.6263
Testis, L
DV1_8	30	109.73±16.5	0.983216	0.9469	0.356	0.802	-7.505	48	<0.0001	39	-5.13	<0.001	0.74
DV1_10	30	144.89±16.61***	0.965752	0.5404
Testis, area
DV1_8	30	4147.32±1112.47	0.970349	0.6756	1.004	0.76				13	-5.67	<0.001	0.82
DV1_10	30	7272.15±1331.13***	0.942638	0.1703
Ovary, L
DV1_8	30	54.74±13.24	0.960042	0.4393	2.37	0.812				156.5	-2.71	0.007	0.39
DV1_10	30	72.76±23.89**	0.783072	0.0001
Ovary, area
DV1_8	30	1510.19±485.92	0.963945	0.5226	7.061	0.963	-6.145	48	<0.0001	54	-4.82	<0.001	0.7
DV1_10	30	2933.12±1741.63***	0.931479	0.094
Stylet, distal opening narrow
DV1_8	30	4.82±0,66	0.915426	0.0463	0.002	0.982				271	-0.35	0.735	0.05
DV1_10	30	4.76±0.6	0.978545	0.8548
Stylet, proximal opening
DV1_8	30	14.58±2,41	0.955561	0.3559	0.414	0.793	-0.75	48	0.457	272	-0.33	0.751	0.05
DV1_10	30	15.09±2.46	0.95051	0.2574
Stylet, L
DV1_8	30	69.88±3.91	0.940601	0.1682	0.004	0.975				85	-4.19	<0.001	0.6
DV1_10	30	75.68±4.69***	0.842245	0.0013
Style, fragm L
DV1_8	30	70.39±4.28	0.955314	0.3517	3.389	0.862	-6.732	48	<0.0001	43.5	-5.04	<0.001	0.73
DV1_10	30	74.39±12.21***	0.933946	0.1072
Sperm, L
DV1_8	56	53,85±6.06	0.979677	0.5384	11.293	0.994	-12.216	112	<0.0001	110.5	-7.86	<0.001	0.79
DV1_10	56	65,40±3,06***	0.983138	0.6662
Sperm body, L
DV1_8	56	11,86±1,50	0.967281	0.179	2.693	0.829	-7.1	112	<0.0001	404	-5.83	<0.001	0.58
DV1_10	56	13,21±1,06***	0.981915	0.6102
Sperm feeler, L
DV1_8	56	17,01±1,63	0.983516	0.7064	3.027	0.846				130.5	-7.72	<0.001	0.77
DV1_10	56	20,31±1,48***	0.937948	0.0093
Sperm brush, L
DV1_8	56	5.15±0,86	0.982341	0.654	11.514	0.994	-6.081	112	<0.0001	485.5	-5.27	<0.001	0.53
DV1_10	56	6,01±0,51***	0.992135	0.9803
Sperm bristle, L
DV1_8	56	11,79±0,86	0.965695	0.1539	2.136	0.8	-6.673	112	<0.0001	370.5	-6.06	<0.001	0.61
DV1_10	56	12,74±0,76***	0.963757	0.1139
