# Supplementary material for: Mining Differentially Expressed Genes in the Marine Free-Living Flatworm Macrostomum lignano Under Aneuploidy-Driven Ploidy Changes
Source: Cells. 2026 Jan 27;15(3):245. doi: 10.3390/cells15030245 (PMC12896417; doi:10.3390/cells15030245)
Supplement: Supplementary file 1 [file cells-15-00245-s001.zip › Table S3..xlsx]

## Sheet: Лист1
Table S3. Offspring production by the DV1_8 and DV_10 worms of M. lignano.
Subline	Stage	Remaining worms	N of dead worms	N of alive worms	Survivor fucntion	Standard error	Lower 95% conf. interval	Upper 95% conf. interval
DV1_8	1	209	80	0	0.62	0.03	0.55	0.69
	2	129	26	0	0.4	0.03	0.43	0.57
	3	103	50	0	0.25	0.03	0.2	0.32
	4	53	9	49	0.21	0.03	0.16	0.27
DV1_10	1	161	56	0	0.65	0.04	0.56	0.73
	2	105	0	0	0.61	0.04	0.54	0.69
	4	99	2	97	0.6	0.04	0.53	0.68
developmental stages: 1 - egg; 2 - hatchling; 3 - juvenile; 4 - adult worm
