# Supplementary material for: Mining Differentially Expressed Genes in the Marine Free-Living Flatworm Macrostomum lignano Under Aneuploidy-Driven Ploidy Changes
Source: Cells. 2026 Jan 27;15(3):245. doi: 10.3390/cells15030245 (PMC12896417; doi:10.3390/cells15030245)
Supplement: Supplementary file 1 [file cells-15-00245-s001.zip › Table S4ab..xlsx]

## Sheet: Table S4a
Table S4a. Filtering out DEGs based adjusted p-value < 0.05.
Accession	baseMean	log2FoldChange	lfcSE	stat	pvalue	padj	cluster	clu_count	max_clu_padj	subgenome	chrRatio	Subject.Sequence	Percent. Identical	E.Value	Coverage	Description	Informative	UniProt. Database. Cross. Reference	UniProt. Additional. Information	UniProt. KEGG.Terms	UniProt. GO. Biological	UniProt. GO. Cellular	UniProt. GO. Molecular	EggNOG. Seed. Ortholog	EggNOG. Seed. E.Value	EggNOG. Seed. Score	EggNOG. Predicted. Gene	EggNOG. Tax. Scope	EggNOG. Tax. Scope. Max	EggNOG. Member. OGs	EggNOG. Description	EggNOG. KEGG. Terms	EggNOG. GO. Biological	EggNOG. GO. Cellular	EggNOG. GO. Molecular	EggNOG. Protein. Domains
mikado.scaf269G13	363.704	-0.614136	0.133272	-4.60813	4.06309e-06	0.000908013	C17080	3	0.000908013	chrS	1.60713	tr|A0A1I8GTM3|A0A1I8GTM3_9PLAT	100	2.64e-230	100	tr|A0A1I8GTM3|A0A1I8GTM3_9PLAT Elongation of very long chain fatty acids protein OS=Macrostomum lignano OX=282301 GN=BOX15_Mlig000576g1 PE=3 SV=1	Yes	NA	NA	NA	NA	NA	NA	8090.ENSORLP00000021296	5.42e-118	347	NA	Fishes	fiNOG[1]	0A260@biNOG,0DPU8@chorNOG,0N6S4@fiNOG,0V8RQ@meNOG,0XRWT@NOG,13IAJ@opiNOG,1CYTB@veNOG,KOG3071@euNOG	ELOVL fatty acid elongase 4	62	GO:0000038,GO:0006082,GO:0006629,GO:0006631,GO:0006633,GO:0008150,GO:0008152,GO:0008610,GO:0009058,GO:0009987,GO:0016053,GO:0019752,GO:0032787,GO:0042761,GO:0043436,GO:0044237,GO:0044238,GO:0044249,GO:0044255,GO:0044281,GO:0044283,GO:0046394,GO:0071704,GO:0072330,GO:1901576,	GO:0005575,GO:0016020,GO:0031224,GO:0044425,	NA	PFAM (ELO), SMART (TRANS)
mikado.scaf989G21	281.359	-0.517697	0.155291	-3.33372	0.000856942	0.0337643	C17080	3	0.000908013	chrL	0.872439	tr|A0A1I8GE21|A0A1I8GE21_9PLAT	100	3.09e-229	100	tr|A0A1I8GE21|A0A1I8GE21_9PLAT Elongation of very long chain fatty acids protein OS=Macrostomum lignano OX=282301 GN=BOX15_Mlig021326g1 PE=3 SV=1	Yes	NA	NA	NA	NA	NA	NA	8090.ENSORLP00000021296	1.79e-116	343	NA	Fishes	fiNOG[1]	0A260@biNOG,0DPU8@chorNOG,0N6S4@fiNOG,0V8RQ@meNOG,0XRWT@NOG,13IAJ@opiNOG,1CYTB@veNOG,KOG3071@euNOG	ELOVL fatty acid elongase 4	62	GO:0000038,GO:0006082,GO:0006629,GO:0006631,GO:0006633,GO:0008150,GO:0008152,GO:0008610,GO:0009058,GO:0009987,GO:0016053,GO:0019752,GO:0032787,GO:0042761,GO:0043436,GO:0044237,GO:0044238,GO:0044249,GO:0044255,GO:0044281,GO:0044283,GO:0046394,GO:0071704,GO:0072330,GO:1901576,	GO:0005575,GO:0016020,GO:0031224,GO:0044425,	NA	PFAM (ELO), SMART (TRANS)
mikado.scaf4736G3	21.3175	-1.38289	0.419978	-3.29276	0.000992074	0.0366157	C16825	3	0.0366157	chrL	1.08008	tr|A0A267DBN7|A0A267DBN7_9PLAT	100	2.44e-229	100	tr|A0A267DBN7|A0A267DBN7_9PLAT Elongation of very long chain fatty acids protein OS=Macrostomum lignano OX=282301 GN=BOX15_Mlig016319g1 PE=3 SV=1	Yes	NA	NA	NA	NA	NA	NA	7217.FBpp0119752	1.72e-99	301	NA	Arthropoda	artNOG[6]	0336Y@artNOG,09VVR@biNOG,0GWJV@dipNOG,0HYRU@droNOG,0ST46@inNOG,0V6UD@meNOG,0XRWT@NOG,12RER@opiNOG,KOG3071@euNOG	elongation of very long chain fatty acids protein	62	GO:0000038,GO:0006082,GO:0006629,GO:0006631,GO:0006633,GO:0008150,GO:0008152,GO:0008610,GO:0009058,GO:0009987,GO:0016053,GO:0019752,GO:0030497,GO:0032787,GO:0042761,GO:0043436,GO:0044237,GO:0044238,GO:0044249,GO:0044255,GO:0044281,GO:0044283,GO:0046394,GO:0071704,GO:0072330,GO:1901576,	GO:0005575,GO:0016020,GO:0031224,GO:0044425,	GO:0003674,GO:0003824,GO:0003843,GO:0004312,GO:0008194,GO:0009922,GO:0016740,GO:0016746,GO:0016747,GO:0016757,GO:0016758,GO:0035251,GO:0046527,	PFAM (ELO), SMART (TRANS)
mikado.scaf3474G2	121.255	-0.648229	0.197965	-3.27447	0.00105862	0.0379696	C17185	4	0.0379696	chrL	0.855364	tr|A0A267DPZ3|A0A267DPZ3_9PLAT	100	4.64e-203	100	tr|A0A267DPZ3|A0A267DPZ3_9PLAT Elongation of very long chain fatty acids protein OS=Macrostomum lignano OX=282301 GN=BOX15_Mlig014540g7 PE=3 SV=1	Yes	NA	NA	NA	NA	NA	NA	9258.ENSOANP00000002062	3.34e-95	286	ELOVL4	Mammals	maNOG[6]	0A260@biNOG,0DPU8@chorNOG,0UJ24@maNOG,0V8RQ@meNOG,0XRWT@NOG,13IAJ@opiNOG,1CYTB@veNOG,KOG3071@euNOG	ELOVL fatty acid elongase 4	62	GO:0000038,GO:0006082,GO:0006629,GO:0006631,GO:0006633,GO:0006637,GO:0006638,GO:0006639,GO:0006641,GO:0006732,GO:0006793,GO:0007154,GO:0007165,GO:0007166,GO:0007186,GO:0008150,GO:0008152,GO:0008610,GO:0009058,GO:0009108,GO:0009314,GO:0009416,GO:0009581,GO:0009582,GO:0009583,GO:0009584,GO:0009605,GO:0009628,GO:0009987,GO:0016053,GO:0019367,GO:0019432,GO:0019752,GO:0023052,GO:0030497,GO:0032787,GO:…	GO:0005575,GO:0005622,GO:0005623,GO:0005737,GO:0005783,GO:0005789,GO:0012505,GO:0016020,GO:0030176,GO:0031090,GO:0031224,GO:0031227,GO:0031300,GO:0031301,GO:0042175,GO:0043226,GO:0043227,GO:0043229,GO:0043231,GO:0044422,GO:0044424,GO:0044425,GO:0044432,GO:0044444,GO:0044446,GO:0044464,	GO:0003674,GO:0003824,GO:0004871,GO:0004888,GO:0004930,GO:0008020,GO:0009881,GO:0016740,GO:0038023,GO:0060089,	PFAM (ELO), SMART (TRANS)
mikado.scaf3070G1	126.811	-0.641897	0.180389	-3.55841	0.000373108	0.0194336	C12234	1	0.0194336	chrL	0.954401	tr|A0A267DYH5|A0A267DYH5_9PLAT	100	3.37e-300	100	tr|A0A267DYH5|A0A267DYH5_9PLAT Thioredoxin domain-containing protein OS=Macrostomum lignano OX=282301 GN=BOX15_Mlig000421g7 PE=4 SV=1	Yes	NA	NA	NA	NA	NA	NA	7739.JGI76037	7.54e-37	150	NA	Animals	meNOG[21]	0AMYC@biNOG,0IXPW@euNOG,0VZI0@meNOG,11IDQ@NOG,14CP7@opiNOG	FN3	310	NA	NA	NA	PFAM (fn3), SMART (FN3)
mikado.scaf864G1	398.014	0.51293	0.150967	3.39763	0.00067972	0.0286887	C1559	3	0.0286887	chrS	1.56807	tr|A0A267FPP7|A0A267FPP7_9PLAT	100	0	100	tr|A0A267FPP7|A0A267FPP7_9PLAT 5-oxoprolinase OS=Macrostomum lignano OX=282301 GN=BOX15_Mlig031794g3 PE=3 SV=1	Yes	NA	NA	NA	NA	NA	NA	10090.ENSMUSP00000023222	0	1388	OPLAH	Mammals	maNOG[6]	09UMQ@biNOG,0DFXI@chorNOG,0UHFA@maNOG,0V5MB@meNOG,12QNF@opiNOG,18V84@roNOG,1AT26@spriNOG,1CQKW@veNOG,COG0145@NOG,COG0146@NOG,KOG1939@euNOG	5-oxoprolinase (ATP-hydrolysing)	480	GO:0006082,GO:0006518,GO:0006520,GO:0006575,GO:0006749,GO:0006790,GO:0006807,GO:0008150,GO:0008152,GO:0009987,GO:0019752,GO:0034641,GO:0043436,GO:0043603,GO:0044237,GO:0044238,GO:0044281,GO:0071704,GO:1901564,	NA	GO:0000166,GO:0001882,GO:0001883,GO:0003674,GO:0003824,GO:0005488,GO:0005524,GO:0016787,GO:0016810,GO:0016812,GO:0017076,GO:0017168,GO:0030554,GO:0032549,GO:0032550,GO:0032553,GO:0032555,GO:0032559,GO:0035639,GO:0036094,GO:0043167,GO:0043168,GO:0097159,GO:1901265,GO:1901363,	PFAM (Hydantoinase_B, Hydantoinase_A, Hydant_A_N), SMART (COIL)
mikado.scaf269G10	233.691	-0.542876	0.156434	-3.47031	0.000519855	0.024316	C18797	2	0.024316	chrS	1.59382	tr|A0A267GKU6|A0A267GKU6_9PLAT	100	1.32e-170	100	tr|A0A267GKU6|A0A267GKU6_9PLAT Dolichyldiphosphatase OS=Macrostomum lignano OX=282301 GN=BOX15_Mlig033463g2 PE=3 SV=1	Yes	NA	NA	NA	NA	NA	NA	59463.ENSMLUP00000010267	3.58e-59	192	DOLPP1	Mammals	maNOG[6]	09U4G@biNOG,0DFE4@chorNOG,0UGPG@maNOG,0V53I@meNOG,12TSK@opiNOG,1CQ3W@veNOG,COG0671@NOG,KOG3146@euNOG	dolichyl pyrophosphate phosphatase 1	510	GO:0005975,GO:0006486,GO:0006487,GO:0006488,GO:0006489,GO:0006629,GO:0006644,GO:0006793,GO:0006796,GO:0008150,GO:0008152,GO:0008610,GO:0008654,GO:0009058,GO:0009059,GO:0009100,GO:0009101,GO:0009987,GO:0018193,GO:0018196,GO:0018279,GO:0019538,GO:0019637,GO:0034645,GO:0036211,GO:0043170,GO:0043412,GO:0043413,GO:0043687,GO:0044237,GO:0044238,GO:0044249,GO:0044255,GO:0044260,GO:0046465,GO:0070085,GO:…	GO:0005575,GO:0005622,GO:0005623,GO:0005737,GO:0005783,GO:0005789,GO:0012505,GO:0016020,GO:0030176,GO:0031090,GO:0031224,GO:0031227,GO:0031300,GO:0031301,GO:0042175,GO:0043226,GO:0043227,GO:0043229,GO:0043231,GO:0044422,GO:0044424,GO:0044425,GO:0044432,GO:0044444,GO:0044446,GO:0044464,	GO:0003674,GO:0003824,GO:0016462,GO:0016787,GO:0016817,GO:0016818,GO:0047874,	PFAM (PAP2), SMART (TRANS, acidPPc)
mikado.scaf105G43	20.5217	1.39718	0.429535	3.25278	0.0011428	0.0397882	C8902	2	0.0397882	NA	1.15109	tr|A0A267GZ28|A0A267GZ28_9PLAT	100	0	100	tr|A0A267GZ28|A0A267GZ28_9PLAT N-acetylgalactosaminide beta-1,3-galactosyltransferase OS=Macrostomum lignano OX=282301 GN=BOX15_Mlig010101g2 PE=4 SV=1	Yes	NA	NA	NA	NA	NA	NA	9305.ENSSHAP00000019774	6.7e-72	245	B3GALTL	Mammals	maNOG[6]	09Z56@biNOG,0DKM4@chorNOG,0IE18@euNOG,0UPKX@maNOG,0VA2D@meNOG,0XWFG@NOG,13380@opiNOG,1CVFK@veNOG	beta 1,3-galactosyltransferase-like	514	GO:0005975,GO:0005996,GO:0006004,GO:0006486,GO:0008150,GO:0008152,GO:0009058,GO:0009059,GO:0009100,GO:0009101,GO:0009987,GO:0019318,GO:0019538,GO:0034645,GO:0036211,GO:0043170,GO:0043412,GO:0043413,GO:0044237,GO:0044238,GO:0044249,GO:0044260,GO:0070085,GO:0071704,GO:1901135,GO:1901137,GO:1901576,	GO:0005575,GO:0005622,GO:0005623,GO:0005737,GO:0005783,GO:0005789,GO:0012505,GO:0016020,GO:0031090,GO:0031224,GO:0042175,GO:0043226,GO:0043227,GO:0043229,GO:0043231,GO:0044422,GO:0044424,GO:0044425,GO:0044432,GO:0044444,GO:0044446,GO:0044464,	GO:0003674,GO:0003824,GO:0016740,GO:0016757,	PFAM (Fringe), SMART (SIGNAL, TRANS)
mikado.scaf1906G18	39.0356	1.20145	0.347786	3.45458	0.000551155	0.025327	C11243	4	0.025327	NA	1.3107	tr|A0A267EPB3|A0A267EPB3_9PLAT	100	0	100	tr|A0A267EPB3|A0A267EPB3_9PLAT Hexosyltransferase OS=Macrostomum lignano OX=282301 GN=BOX15_Mlig003464g2 PE=3 SV=1	Yes	NA	NA	NA	NA	NA	NA	6183.Smp_006930__mRNA	4.59e-62	213	B3GNT7	Animals	meNOG[21]	09UYH@biNOG,0V5YE@meNOG,0ZZ1B@NOG,13HI7@opiNOG,KOG2287@euNOG	UDP-GlcNAc beta-Gal beta-1,3-N-acetylglucosaminyltransferase	533	GO:0005975,GO:0006022,GO:0006023,GO:0006024,GO:0006082,GO:0006486,GO:0006493,GO:0006790,GO:0006807,GO:0008150,GO:0008152,GO:0009058,GO:0009059,GO:0009100,GO:0009101,GO:0009987,GO:0016266,GO:0018146,GO:0019538,GO:0030203,GO:0034645,GO:0036211,GO:0042339,GO:0043170,GO:0043412,GO:0043413,GO:0043436,GO:0043687,GO:0044237,GO:0044238,GO:0044249,GO:0044260,GO:0044272,GO:0044281,GO:0070085,GO:0071704,GO:…	GO:0000139,GO:0005575,GO:0005622,GO:0005623,GO:0005737,GO:0005794,GO:0012505,GO:0016020,GO:0031090,GO:0031224,GO:0043226,GO:0043227,GO:0043229,GO:0043231,GO:0044422,GO:0044424,GO:0044425,GO:0044431,GO:0044444,GO:0044446,GO:0044464,	GO:0000257,GO:0003674,GO:0003824,GO:0008194,GO:0008375,GO:0008376,GO:0008378,GO:0016740,GO:0016757,GO:0016758,GO:0016787,GO:0016810,GO:0016815,GO:0047273,	PFAM (Galactosyl_T, Fringe), SMART (TRANS, SIGNAL)
mikado.scaf978G25	72.0309	-0.834493	0.25921	-3.21937	0.00128472	0.0424403	C9141	3	0.0424403	chrL	1.02523	tr|A0A267FK05|A0A267FK05_9PLAT	100	0	100	tr|A0A267FK05|A0A267FK05_9PLAT Hexosyltransferase OS=Macrostomum lignano OX=282301 GN=BOX15_Mlig033478g2 PE=3 SV=1	Yes	NA	NA	NA	NA	NA	NA	6183.Smp_006930__mRNA	1.46e-61	214	B3GNT7	Animals	meNOG[21]	09UYH@biNOG,0V5YE@meNOG,0ZZ1B@NOG,13HI7@opiNOG,KOG2287@euNOG	UDP-GlcNAc beta-Gal beta-1,3-N-acetylglucosaminyltransferase	533	GO:0005975,GO:0006022,GO:0006023,GO:0006024,GO:0006082,GO:0006486,GO:0006493,GO:0006790,GO:0006807,GO:0008150,GO:0008152,GO:0009058,GO:0009059,GO:0009100,GO:0009101,GO:0009987,GO:0016266,GO:0018146,GO:0019538,GO:0030203,GO:0034645,GO:0036211,GO:0042339,GO:0043170,GO:0043412,GO:0043413,GO:0043436,GO:0043687,GO:0044237,GO:0044238,GO:0044249,GO:0044260,GO:0044272,GO:0044281,GO:0070085,GO:0071704,GO:…	GO:0000139,GO:0005575,GO:0005622,GO:0005623,GO:0005737,GO:0005794,GO:0012505,GO:0016020,GO:0031090,GO:0031224,GO:0043226,GO:0043227,GO:0043229,GO:0043231,GO:0044422,GO:0044424,GO:0044425,GO:0044431,GO:0044444,GO:0044446,GO:0044464,	GO:0000257,GO:0003674,GO:0003824,GO:0008194,GO:0008375,GO:0008376,GO:0008378,GO:0016740,GO:0016757,GO:0016758,GO:0016787,GO:0016810,GO:0016815,GO:0047273,	PFAM (Galactosyl_T, Fringe), SMART (TRANS, SIGNAL)
mikado.scaf176G24	182.392	-0.563397	0.179352	-3.14129	0.00168206	0.0496096	C9141	3	0.0424403	chrS	1.59766	tr|A0A267GRV6|A0A267GRV6_9PLAT	100	0	100	tr|A0A267GRV6|A0A267GRV6_9PLAT Hexosyltransferase OS=Macrostomum lignano OX=282301 GN=BOX15_Mlig001048g2 PE=3 SV=1	Yes	NA	NA	NA	NA	NA	NA	6183.Smp_006930__mRNA	2.25e-60	211	B3GNT7	Animals	meNOG[21]	09UYH@biNOG,0V5YE@meNOG,0ZZ1B@NOG,13HI7@opiNOG,KOG2287@euNOG	UDP-GlcNAc beta-Gal beta-1,3-N-acetylglucosaminyltransferase	533	GO:0005975,GO:0006022,GO:0006023,GO:0006024,GO:0006082,GO:0006486,GO:0006493,GO:0006790,GO:0006807,GO:0008150,GO:0008152,GO:0009058,GO:0009059,GO:0009100,GO:0009101,GO:0009987,GO:0016266,GO:0018146,GO:0019538,GO:0030203,GO:0034645,GO:0036211,GO:0042339,GO:0043170,GO:0043412,GO:0043413,GO:0043436,GO:0043687,GO:0044237,GO:0044238,GO:0044249,GO:0044260,GO:0044272,GO:0044281,GO:0070085,GO:0071704,GO:…	GO:0000139,GO:0005575,GO:0005622,GO:0005623,GO:0005737,GO:0005794,GO:0012505,GO:0016020,GO:0031090,GO:0031224,GO:0043226,GO:0043227,GO:0043229,GO:0043231,GO:0044422,GO:0044424,GO:0044425,GO:0044431,GO:0044444,GO:0044446,GO:0044464,	GO:0000257,GO:0003674,GO:0003824,GO:0008194,GO:0008375,GO:0008376,GO:0008378,GO:0016740,GO:0016757,GO:0016758,GO:0016787,GO:0016810,GO:0016815,GO:0047273,	PFAM (Galactosyl_T, Fringe), SMART (TRANS, SIGNAL)
mikado.scaf250G2	210.117	-0.597507	0.163091	-3.66364	0.000248656	0.015164	C22489	2	0.015164	chrL	0.999521	30608.ENSMICP00000013167	31.4	9.77e-15	99.4	30608.ENSMICP00000013167	Yes	NA	NA	NA	NA	NA	NA	6183.Smp_125650__mRNA	3.33e-18	87.4	NA	Animals	meNOG[21]	0B40P@biNOG,0IPEN@euNOG,0WGFX@meNOG,11RTX@NOG,13CDN@opiNOG	inositol polyphosphate multikinase	562	GO:0006066,GO:0006793,GO:0006796,GO:0008150,GO:0008152,GO:0009058,GO:0009966,GO:0009967,GO:0009987,GO:0010646,GO:0010647,GO:0016310,GO:0019637,GO:0019751,GO:0023051,GO:0023056,GO:0032958,GO:0043647,GO:0044237,GO:0044281,GO:0044283,GO:0046165,GO:0046173,GO:0046425,GO:0046427,GO:0048518,GO:0048522,GO:0048583,GO:0048584,GO:0050789,GO:0050794,GO:0065007,GO:0071704,GO:0090407,GO:1901576,GO:1901615,GO:…	GO:0005575,GO:0005622,GO:0005623,GO:0005634,GO:0005654,GO:0031974,GO:0031981,GO:0043226,GO:0043227,GO:0043229,GO:0043231,GO:0043233,GO:0044422,GO:0044424,GO:0044428,GO:0044446,GO:0044464,GO:0070013,	GO:0000823,GO:0003674,GO:0003824,GO:0008440,GO:0016301,GO:0016740,GO:0016772,GO:0016773,GO:0047326,GO:0051765,GO:0051766,	PFAM (IPK)
mikado.scaf1533G10	21.166	1.77795	0.489428	3.6327	0.000280466	0.0162602	C15365	2	0.0162602	chrS	1.52701	tr|A0A267EZ59|A0A267EZ59_9PLAT	100	1.57e-249	100	tr|A0A267EZ59|A0A267EZ59_9PLAT Kinase OS=Macrostomum lignano OX=282301 GN=BOX15_Mlig010127g1 PE=3 SV=1	Yes	NA	NA	NA	NA	NA	NA	6183.Smp_125650__mRNA	1.39e-36	142	NA	Animals	meNOG[21]	0B40P@biNOG,0IPEN@euNOG,0WGFX@meNOG,11RTX@NOG,13CDN@opiNOG	inositol polyphosphate multikinase	562	GO:0006066,GO:0006793,GO:0006796,GO:0008150,GO:0008152,GO:0009058,GO:0009966,GO:0009967,GO:0009987,GO:0010646,GO:0010647,GO:0016310,GO:0019637,GO:0019751,GO:0023051,GO:0023056,GO:0032958,GO:0043647,GO:0044237,GO:0044281,GO:0044283,GO:0046165,GO:0046173,GO:0046425,GO:0046427,GO:0048518,GO:0048522,GO:0048583,GO:0048584,GO:0050789,GO:0050794,GO:0065007,GO:0071704,GO:0090407,GO:1901576,GO:1901615,GO:…	GO:0005575,GO:0005622,GO:0005623,GO:0005634,GO:0005654,GO:0031974,GO:0031981,GO:0043226,GO:0043227,GO:0043229,GO:0043231,GO:0043233,GO:0044422,GO:0044424,GO:0044428,GO:0044446,GO:0044464,GO:0070013,	GO:0000823,GO:0003674,GO:0003824,GO:0008440,GO:0016301,GO:0016740,GO:0016772,GO:0016773,GO:0047326,GO:0051765,GO:0051766,	PFAM (IPK)
mikado.scaf1300G3	165.273	-0.695128	0.15941	-4.36063	1.29689e-05	0.00213942	C11862	3	0.00213942	chrS	1.46525	tr|A0A1I8HX00|A0A1I8HX00_9PLAT	100	1.35999999753984e-315	100	tr|A0A1I8HX00|A0A1I8HX00_9PLAT L-2-hydroxyglutarate dehydrogenase, mitochondrial OS=Macrostomum lignano OX=282301 GN=BOX15_Mlig025579g1 PE=3 SV=1	Yes	NA	NA	NA	NA	NA	NA	8090.ENSORLP00000011434	1.06e-148	436	L2HGDH	Fishes	fiNOG[1]	09YRJ@biNOG,0DGPI@chorNOG,0MZR1@fiNOG,0V4DD@meNOG,12N6P@opiNOG,1CRDC@veNOG,COG0579@NOG,KOG2665@euNOG	L-2-hydroxyglutarate dehydrogenase	650	GO:0008150,GO:0008152,GO:0055114,	NA	GO:0003674,GO:0003824,GO:0016491,	PFAM (DAO)
mikado.scaf1240G3	1199.3	-0.504981	0.123811	-4.07866	4.52966e-05	0.00510505	C16901	3	0.00510505	chrL	0.797343	tr|A0A1I8HL75|A0A1I8HL75_9PLAT	100	2.13e-213	100	tr|A0A1I8HL75|A0A1I8HL75_9PLAT pyridoxal 5'-phosphate synthase (glutamine hydrolyzing) OS=Macrostomum lignano OX=282301 GN=BOX15_Mlig013599g1 PE=3 SV=1	Yes	NA	NA	NA	NA	NA	NA	400682.PAC_15715349	2.14e-156	444	NA	Animals	meNOG[21]	0VGXC@meNOG,12PZ0@opiNOG,COG0214@NOG,KOG1606@euNOG	Inherit from opiNOG: pyridoxine biosynthesis protein	750	GO:0006732,GO:0006793,GO:0006796,GO:0008150,GO:0008152,GO:0009058,GO:0009108,GO:0009987,GO:0019637,GO:0042822,GO:0042823,GO:0044237,GO:0044249,GO:0051186,GO:0051188,GO:0071704,GO:0090407,GO:1901576,	NA	GO:0003674,GO:0003824,	PFAM (SOR_SNZ, ThiG)
mikado.scaf1237G2	49.8756	0.99269	0.25992	3.81922	0.000133873	0.0105622	C19341	1	0.0105622	NA	1.37164	tr|A0A183TF44|A0A183TF44_SCHSO	32.5	3.16e-35	91.5	tr|A0A183TF44|A0A183TF44_SCHSO Ste24 endopeptidase OS=Schistocephalus solidus OX=70667 GN=SSLN_LOCUS15092 PE=4 SV=1	Yes	NA	NA	NA	NA	NA	NA	6085.XP_002154940	6.79e-53	183	ZMPSTE24	Animals	meNOG[21]	0V7F9@meNOG,12N7D@opiNOG,COG0501@NOG,KOG2719@euNOG	zinc metallopeptidase (STE24 homolog, S. cerevisiae)	900	GO:0006508,GO:0006996,GO:0006997,GO:0006998,GO:0008150,GO:0008152,GO:0009056,GO:0009057,GO:0009987,GO:0010467,GO:0016043,GO:0016485,GO:0019538,GO:0019941,GO:0030163,GO:0030327,GO:0043170,GO:0043632,GO:0044237,GO:0044238,GO:0044248,GO:0044260,GO:0044265,GO:0051603,GO:0051604,GO:0061024,GO:0071586,GO:0071704,GO:0071840,GO:0080120,GO:1901575,	GO:0000139,GO:0005575,GO:0005622,GO:0005623,GO:0005737,GO:0005783,GO:0005789,GO:0005794,GO:0012505,GO:0016020,GO:0031090,GO:0031224,GO:0042175,GO:0043226,GO:0043227,GO:0043229,GO:0043231,GO:0044422,GO:0044424,GO:0044425,GO:0044431,GO:0044432,GO:0044444,GO:0044446,GO:0044464,	GO:0003674,GO:0003824,GO:0004175,GO:0004222,GO:0005488,GO:0008233,GO:0008235,GO:0008237,GO:0008238,GO:0016787,GO:0043167,GO:0043169,GO:0046872,	PFAM (Peptidase_M48), SMART (TRANS, SIGNAL)
mikado.scaf57G3	114.242	-0.998569	0.251741	-3.96665	7.28895e-05	0.00707686	C23167	1	0.00707686	chrL	0.981987	tr|A0A1I8FN09|A0A1I8FN09_9PLAT	98	3.9e-98	88.7	tr|A0A1I8FN09|A0A1I8FN09_9PLAT Alpha-carbonic anhydrase domain-containing protein OS=Macrostomum lignano OX=282301 PE=3 SV=1	Yes	NA	NA	NA	NA	NA	NA	7739.JGI128501	1.91e-17	83.6	CA14	Animals	meNOG[21]	09VK3@biNOG,0DGUP@chorNOG,0V6J7@meNOG,13JIP@opiNOG,COG3338@NOG,KOG0382@euNOG	Carbonic AnHydrase	910	GO:0006730,GO:0006810,GO:0006811,GO:0006820,GO:0008150,GO:0008152,GO:0009987,GO:0015701,GO:0015711,GO:0044237,GO:0044281,GO:0051179,GO:0051234,GO:0071702,	GO:0005575,GO:0005576,GO:0005623,GO:0005886,GO:0016020,GO:0031224,GO:0031225,GO:0031226,GO:0044425,GO:0044459,GO:0044464,GO:0046658,GO:0071944,	GO:0003674,GO:0003824,GO:0004089,GO:0005488,GO:0008270,GO:0016829,GO:0016835,GO:0016836,GO:0030246,GO:0043167,GO:0043169,GO:0046872,GO:0046914,	PFAM (Carb_anhydrase), SMART (Carb_anhydrase, SIGNAL, TRANS)
mikado.scaf5072G1	594.971	-0.633432	0.167203	-3.7884	0.00015162	0.0114083	C14854	3	0.0114083	chrL	1.00615	tr|A0A267DBW1|A0A267DBW1_9PLAT	100	5.79e-259	100	tr|A0A267DBW1|A0A267DBW1_9PLAT Carbonic anhydrase OS=Macrostomum lignano OX=282301 GN=BOX15_Mlig003660g3 PE=3 SV=1	Yes	NA	NA	NA	NA	NA	NA	7739.JGI129334	2.1e-40	153	CA14	Animals	meNOG[21]	09VK3@biNOG,0DGUP@chorNOG,0V6J7@meNOG,13JIP@opiNOG,COG3338@NOG,KOG0382@euNOG	Carbonic AnHydrase	910	GO:0006730,GO:0006810,GO:0006811,GO:0006820,GO:0008150,GO:0008152,GO:0009987,GO:0015701,GO:0015711,GO:0044237,GO:0044281,GO:0051179,GO:0051234,GO:0071702,	GO:0005575,GO:0005576,GO:0005623,GO:0005886,GO:0016020,GO:0031224,GO:0031225,GO:0031226,GO:0044425,GO:0044459,GO:0044464,GO:0046658,GO:0071944,	GO:0003674,GO:0003824,GO:0004089,GO:0005488,GO:0008270,GO:0016829,GO:0016835,GO:0016836,GO:0030246,GO:0043167,GO:0043169,GO:0046872,GO:0046914,	PFAM (Carb_anhydrase), SMART (Carb_anhydrase, SIGNAL, TRANS)
mikado.scaf1463G2	352.615	0.629388	0.132968	4.73337	2.20822e-06	0.000580285	C1914	3	0.000580285	chrS	2.45165	tr|A0A267F1S6|A0A267F1S6_9PLAT	100	0	100	tr|A0A267F1S6|A0A267F1S6_9PLAT isoleucine--tRNA ligase OS=Macrostomum lignano OX=282301 GN=BOX15_Mlig023302g3 PE=3 SV=1	Yes	NA	NA	NA	NA	NA	NA	7955.ENSDARP00000009149	0	1336	IARS	Fishes	fiNOG[1]	0A05T@biNOG,0DMRU@chorNOG,0N1SQ@fiNOG,0VB1Z@meNOG,12N5V@opiNOG,1CWMH@veNOG,COG0060@NOG,KOG0434@euNOG	Isoleucyl-tRNA synthetase	970	GO:0006082,GO:0006139,GO:0006399,GO:0006412,GO:0006417,GO:0006418,GO:0006428,GO:0006448,GO:0006450,GO:0006520,GO:0006725,GO:0006807,GO:0008150,GO:0008152,GO:0009058,GO:0009059,GO:0009889,GO:0009987,GO:0010467,GO:0010468,GO:0010556,GO:0010608,GO:0016070,GO:0019222,GO:0019538,GO:0019752,GO:0031323,GO:0031326,GO:0034641,GO:0034645,GO:0034660,GO:0043038,GO:0043039,GO:0043170,GO:0043436,GO:0044237,GO:…	GO:0005575,GO:0005622,GO:0005623,GO:0005737,GO:0044424,GO:0044464,	GO:0000166,GO:0001882,GO:0001883,GO:0002161,GO:0003674,GO:0003824,GO:0004812,GO:0004822,GO:0005488,GO:0005524,GO:0016787,GO:0016788,GO:0016874,GO:0016875,GO:0017076,GO:0030554,GO:0032549,GO:0032550,GO:0032553,GO:0032555,GO:0032559,GO:0035639,GO:0036094,GO:0043167,GO:0043168,GO:0052689,GO:0097159,GO:1901265,GO:1901363,	PFAM (tRNA-synt_1, Anticodon_1, tRNA-synt_1g)
mikado.scaf622G36	817.655	0.483007	0.122454	3.9444	7.99997e-05	0.00748391	C1914	3	0.000580285	chrS	1.43854	tr|A0A267G0S1|A0A267G0S1_9PLAT	100	0	100	tr|A0A267G0S1|A0A267G0S1_9PLAT isoleucine--tRNA ligase (Fragment) OS=Macrostomum lignano OX=282301 GN=BOX15_Mlig002153g8 PE=3 SV=1	Yes	NA	NA	NA	NA	NA	NA	7955.ENSDARP00000009149	0	1337	IARS	Fishes	fiNOG[1]	0A05T@biNOG,0DMRU@chorNOG,0N1SQ@fiNOG,0VB1Z@meNOG,12N5V@opiNOG,1CWMH@veNOG,COG0060@NOG,KOG0434@euNOG	Isoleucyl-tRNA synthetase	970	GO:0006082,GO:0006139,GO:0006399,GO:0006412,GO:0006417,GO:0006418,GO:0006428,GO:0006448,GO:0006450,GO:0006520,GO:0006725,GO:0006807,GO:0008150,GO:0008152,GO:0009058,GO:0009059,GO:0009889,GO:0009987,GO:0010467,GO:0010468,GO:0010556,GO:0010608,GO:0016070,GO:0019222,GO:0019538,GO:0019752,GO:0031323,GO:0031326,GO:0034641,GO:0034645,GO:0034660,GO:0043038,GO:0043039,GO:0043170,GO:0043436,GO:0044237,GO:…	GO:0005575,GO:0005622,GO:0005623,GO:0005737,GO:0044424,GO:0044464,	GO:0000166,GO:0001882,GO:0001883,GO:0002161,GO:0003674,GO:0003824,GO:0004812,GO:0004822,GO:0005488,GO:0005524,GO:0016787,GO:0016788,GO:0016874,GO:0016875,GO:0017076,GO:0030554,GO:0032549,GO:0032550,GO:0032553,GO:0032555,GO:0032559,GO:0035639,GO:0036094,GO:0043167,GO:0043168,GO:0052689,GO:0097159,GO:1901265,GO:1901363,	PFAM (tRNA-synt_1, Anticodon_1, tRNA-synt_1g)
mikado.scaf77G17	495.164	0.474858	0.141884	3.3468	0.000817511	0.0326842	C6731	3	0.0326842	chrS	1.57198	tr|A0A267H2H1|A0A267H2H1_9PLAT	100	0	100	tr|A0A267H2H1|A0A267H2H1_9PLAT arginine--tRNA ligase OS=Macrostomum lignano OX=282301 GN=BOX15_Mlig013072g2 PE=3 SV=1	Yes	NA	NA	NA	NA	NA	NA	7739.JGI289113	6.91e-271	763	RARS	Animals	meNOG[21]	09WQU@biNOG,0DIE5@chorNOG,0V7P9@meNOG,12QV3@opiNOG,COG0018@NOG,KOG1195@euNOG	Arginyl-tRNA synthetase	970	GO:0000003,GO:0002119,GO:0002164,GO:0006082,GO:0006139,GO:0006399,GO:0006412,GO:0006418,GO:0006420,GO:0006520,GO:0006725,GO:0006807,GO:0007275,GO:0008150,GO:0008152,GO:0009058,GO:0009059,GO:0009790,GO:0009791,GO:0009792,GO:0009987,GO:0010467,GO:0016070,GO:0019538,GO:0019752,GO:0032501,GO:0032502,GO:0034641,GO:0034645,GO:0034660,GO:0040007,GO:0040008,GO:0040009,GO:0040010,GO:0040019,GO:0043038,GO:…	GO:0005575,GO:0005622,GO:0005623,GO:0005634,GO:0005737,GO:0005739,GO:0005829,GO:0017101,GO:0032991,GO:0043226,GO:0043227,GO:0043229,GO:0043231,GO:0044424,GO:0044444,GO:0044464,	GO:0000049,GO:0000166,GO:0001882,GO:0001883,GO:0003674,GO:0003676,GO:0003723,GO:0003824,GO:0004812,GO:0004814,GO:0005488,GO:0005524,GO:0016597,GO:0016874,GO:0016875,GO:0017076,GO:0030554,GO:0031406,GO:0032549,GO:0032550,GO:0032553,GO:0032555,GO:0032559,GO:0034618,GO:0035639,GO:0036094,GO:0043167,GO:0043168,GO:0043169,GO:0097159,GO:1901265,GO:1901363,	PFAM (tRNA-synt_1d, Arg_tRNA_synt_N, DALR_1), SMART (Arg_tRNA_synt_N, DALR_1, COIL, TRANS)
mikado.scaf3357G3	335.195	0.488737	0.150447	3.24857	0.00115987	0.0401417	C1758	3	0.0401417	NA	1.36144	tr|A0A267DRK6|A0A267DRK6_9PLAT	100	0	100	tr|A0A267DRK6|A0A267DRK6_9PLAT Valine--tRNA ligase OS=Macrostomum lignano OX=282301 GN=BOX15_Mlig030791g3 PE=3 SV=1	Yes	NA	NA	NA	NA	NA	NA	7739.JGI66627	0	1130	VARS	Animals	meNOG[21]	09Z36@biNOG,0DMS4@chorNOG,0VAU1@meNOG,12TNJ@opiNOG,COG0525@NOG,KOG0432@euNOG	Valyl-tRNA synthetase	970	GO:0000003,GO:0002119,GO:0002164,GO:0006082,GO:0006139,GO:0006399,GO:0006412,GO:0006414,GO:0006417,GO:0006418,GO:0006438,GO:0006448,GO:0006450,GO:0006520,GO:0006725,GO:0006807,GO:0006810,GO:0006897,GO:0006898,GO:0006915,GO:0007275,GO:0007399,GO:0008150,GO:0008152,GO:0008219,GO:0009058,GO:0009059,GO:0009790,GO:0009791,GO:0009792,GO:0009889,GO:0009987,GO:0010467,GO:0010468,GO:0010556,GO:0010608,GO:…	GO:0005575,GO:0005622,GO:0005623,GO:0005737,GO:0005739,GO:0005829,GO:0043226,GO:0043227,GO:0043229,GO:0043231,GO:0044424,GO:0044444,GO:0044464,	GO:0000166,GO:0001882,GO:0001883,GO:0002161,GO:0003674,GO:0003824,GO:0004812,GO:0004818,GO:0004832,GO:0005488,GO:0005524,GO:0016787,GO:0016788,GO:0016874,GO:0016875,GO:0017076,GO:0030554,GO:0032549,GO:0032550,GO:0032553,GO:0032555,GO:0032559,GO:0035639,GO:0036094,GO:0043167,GO:0043168,GO:0052689,GO:0097159,GO:1901265,GO:1901363,	PFAM (tRNA-synt_1, Anticodon_1, tRNA-synt_1g, GST_C, GST_N, Val_tRNA-synt_C), SMART (COIL, TRANS)
mikado.scaf4287G3	149.33	0.620486	0.169519	3.66029	0.000251934	0.0152308	C2114	3	0.0152308	NA	1.12534	tr|A0A267DF85|A0A267DF85_9PLAT	100	0	100	tr|A0A267DF85|A0A267DF85_9PLAT Mitochondrial DNA polymerase catalytic subunit OS=Macrostomum lignano OX=282301 GN=BOX15_Mlig031054g2 PE=4 SV=1	Yes	NA	NA	NA	NA	NA	NA	9796.ENSECAP00000006347	2.37e-210	640	POLG	Mammals	maNOG[6]	09ZT2@biNOG,0DMB9@chorNOG,0UK98@maNOG,0VAPC@meNOG,12N9R@opiNOG,1CW6D@veNOG,COG0749@NOG,KOG3657@euNOG	polymerase (DNA directed), gamma	1100	GO:0000002,GO:0006139,GO:0006259,GO:0006260,GO:0006261,GO:0006264,GO:0006281,GO:0006284,GO:0006287,GO:0006725,GO:0006807,GO:0006950,GO:0006974,GO:0006996,GO:0007005,GO:0007568,GO:0008150,GO:0008152,GO:0008219,GO:0009058,GO:0009059,GO:0009987,GO:0016043,GO:0016265,GO:0032042,GO:0032502,GO:0033554,GO:0034641,GO:0034645,GO:0043170,GO:0044237,GO:0044238,GO:0044249,GO:0044260,GO:0046483,GO:0050896,GO:…	GO:0005575,GO:0005622,GO:0005623,GO:0005737,GO:0005739,GO:0005740,GO:0005743,GO:0005759,GO:0005760,GO:0009295,GO:0016020,GO:0019866,GO:0031090,GO:0031966,GO:0031967,GO:0031974,GO:0031975,GO:0032991,GO:0042575,GO:0042645,GO:0043226,GO:0043227,GO:0043228,GO:0043229,GO:0043231,GO:0043232,GO:0043233,GO:0044422,GO:0044424,GO:0044429,GO:0044444,GO:0044446,GO:0044464,GO:0070013,	GO:0003674,GO:0003676,GO:0003677,GO:0003682,GO:0003824,GO:0003887,GO:0004518,GO:0004527,GO:0005488,GO:0016740,GO:0016772,GO:0016779,GO:0016787,GO:0016788,GO:0034061,GO:0097159,GO:1901363,	PFAM (DNA_pol_A), SMART (POLAc, COIL)
mikado.scaf2574G6	434.981	0.589073	0.148006	3.98006	6.88978e-05	0.0068899	C805	2	0.0068899	NA	1.28216	tr|A0A267E5E8|A0A267E5E8_9PLAT	100	0	100	tr|A0A267E5E8|A0A267E5E8_9PLAT ABC transporter domain-containing protein OS=Macrostomum lignano OX=282301 GN=BOX15_Mlig027343g2 PE=4 SV=1	Yes	NA	NA	NA	NA	NA	NA	10228.TriadP31511	7.33e-108	387	ABCA5	Animals	meNOG[21]	0V4GH@meNOG,12P2M@opiNOG,COG1131@NOG,KOG0059@euNOG	ATP-binding cassette sub-family A ABC1 member	2010	GO:0006139,GO:0006152,GO:0006163,GO:0006195,GO:0006200,GO:0006725,GO:0006753,GO:0006793,GO:0006796,GO:0006807,GO:0006810,GO:0006811,GO:0006820,GO:0006869,GO:0008150,GO:0008152,GO:0009056,GO:0009116,GO:0009117,GO:0009119,GO:0009123,GO:0009125,GO:0009126,GO:0009128,GO:0009141,GO:0009143,GO:0009144,GO:0009146,GO:0009150,GO:0009154,GO:0009158,GO:0009161,GO:0009164,GO:0009166,GO:0009167,GO:0009169,GO:…	GO:0000139,GO:0000323,GO:0005575,GO:0005622,GO:0005623,GO:0005737,GO:0005739,GO:0005740,GO:0005743,GO:0005764,GO:0005765,GO:0005768,GO:0005770,GO:0005773,GO:0005774,GO:0005794,GO:0005886,GO:0010008,GO:0012505,GO:0016020,GO:0019866,GO:0031090,GO:0031224,GO:0031902,GO:0031966,GO:0031967,GO:0031975,GO:0043226,GO:0043227,GO:0043229,GO:0043231,GO:0044422,GO:0044424,GO:0044425,GO:0044429,GO:0044431,GO:…	GO:0000166,GO:0001882,GO:0001883,GO:0003674,GO:0003824,GO:0005215,GO:0005488,GO:0005524,GO:0008509,GO:0008514,GO:0015075,GO:0015399,GO:0015416,GO:0015605,GO:0016462,GO:0016787,GO:0016817,GO:0016818,GO:0016887,GO:0017076,GO:0017111,GO:0022804,GO:0022857,GO:0030554,GO:0032549,GO:0032550,GO:0032553,GO:0032555,GO:0032559,GO:0035639,GO:0036094,GO:0042625,GO:0042626,GO:0043167,GO:0043168,GO:0043225,GO:…	PFAM (ABC_tran), SMART (TRANS, AAA, COIL)
mikado.scaf1778G9	250.657	0.615112	0.156503	3.93036	8.48171e-05	0.0078106	C764	3	0.0078106	chrL	1.03386	tr|A0A267ETF6|A0A267ETF6_9PLAT	100	0	100	tr|A0A267ETF6|A0A267ETF6_9PLAT ABC transporter domain-containing protein OS=Macrostomum lignano OX=282301 GN=BOX15_Mlig013021g2 PE=4 SV=1	Yes	NA	NA	NA	NA	NA	NA	7739.JGI82531	1.1e-102	371	ABCA5	Animals	meNOG[21]	09THI@biNOG,0DG5X@chorNOG,0V4GH@meNOG,12P2M@opiNOG,COG1131@NOG,KOG0059@euNOG	ATP-binding cassette sub-family A ABC1 member	2010	GO:0006139,GO:0006152,GO:0006163,GO:0006195,GO:0006200,GO:0006725,GO:0006753,GO:0006793,GO:0006796,GO:0006807,GO:0006810,GO:0006811,GO:0006820,GO:0006869,GO:0008150,GO:0008152,GO:0009056,GO:0009116,GO:0009117,GO:0009119,GO:0009123,GO:0009125,GO:0009126,GO:0009128,GO:0009141,GO:0009143,GO:0009144,GO:0009146,GO:0009150,GO:0009154,GO:0009158,GO:0009161,GO:0009164,GO:0009166,GO:0009167,GO:0009169,GO:…	GO:0000139,GO:0000323,GO:0005575,GO:0005622,GO:0005623,GO:0005737,GO:0005739,GO:0005740,GO:0005743,GO:0005764,GO:0005765,GO:0005768,GO:0005770,GO:0005773,GO:0005774,GO:0005794,GO:0005886,GO:0010008,GO:0012505,GO:0016020,GO:0019866,GO:0031090,GO:0031224,GO:0031902,GO:0031966,GO:0031967,GO:0031975,GO:0043226,GO:0043227,GO:0043229,GO:0043231,GO:0044422,GO:0044424,GO:0044425,GO:0044429,GO:0044431,GO:…	GO:0000166,GO:0001882,GO:0001883,GO:0003674,GO:0003824,GO:0005215,GO:0005488,GO:0005524,GO:0008509,GO:0008514,GO:0015075,GO:0015399,GO:0015416,GO:0015605,GO:0016462,GO:0016787,GO:0016817,GO:0016818,GO:0016887,GO:0017076,GO:0017111,GO:0022804,GO:0022857,GO:0030554,GO:0032549,GO:0032550,GO:0032553,GO:0032555,GO:0032559,GO:0035639,GO:0036094,GO:0042625,GO:0042626,GO:0043167,GO:0043168,GO:0043225,GO:…	PFAM (ABC_tran), SMART (TRANS, AAA, COIL)
mikado.scaf1531G9	381.231	0.447161	0.139242	3.2114	0.00132091	0.0433077	C764	3	0.0078106	chrS	1.55528	tr|A0A267EZ56|A0A267EZ56_9PLAT	100	0	100	tr|A0A267EZ56|A0A267EZ56_9PLAT ABC transporter domain-containing protein OS=Macrostomum lignano OX=282301 GN=BOX15_Mlig013021g1 PE=4 SV=1	Yes	NA	NA	NA	NA	NA	NA	7739.JGI82531	8.22e-103	371	ABCA5	Animals	meNOG[21]	09THI@biNOG,0DG5X@chorNOG,0V4GH@meNOG,12P2M@opiNOG,COG1131@NOG,KOG0059@euNOG	ATP-binding cassette sub-family A ABC1 member	2010	GO:0006139,GO:0006152,GO:0006163,GO:0006195,GO:0006200,GO:0006725,GO:0006753,GO:0006793,GO:0006796,GO:0006807,GO:0006810,GO:0006811,GO:0006820,GO:0006869,GO:0008150,GO:0008152,GO:0009056,GO:0009116,GO:0009117,GO:0009119,GO:0009123,GO:0009125,GO:0009126,GO:0009128,GO:0009141,GO:0009143,GO:0009144,GO:0009146,GO:0009150,GO:0009154,GO:0009158,GO:0009161,GO:0009164,GO:0009166,GO:0009167,GO:0009169,GO:…	GO:0000139,GO:0000323,GO:0005575,GO:0005622,GO:0005623,GO:0005737,GO:0005739,GO:0005740,GO:0005743,GO:0005764,GO:0005765,GO:0005768,GO:0005770,GO:0005773,GO:0005774,GO:0005794,GO:0005886,GO:0010008,GO:0012505,GO:0016020,GO:0019866,GO:0031090,GO:0031224,GO:0031902,GO:0031966,GO:0031967,GO:0031975,GO:0043226,GO:0043227,GO:0043229,GO:0043231,GO:0044422,GO:0044424,GO:0044425,GO:0044429,GO:0044431,GO:…	GO:0000166,GO:0001882,GO:0001883,GO:0003674,GO:0003824,GO:0005215,GO:0005488,GO:0005524,GO:0008509,GO:0008514,GO:0015075,GO:0015399,GO:0015416,GO:0015605,GO:0016462,GO:0016787,GO:0016817,GO:0016818,GO:0016887,GO:0017076,GO:0017111,GO:0022804,GO:0022857,GO:0030554,GO:0032549,GO:0032550,GO:0032553,GO:0032555,GO:0032559,GO:0035639,GO:0036094,GO:0042625,GO:0042626,GO:0043167,GO:0043168,GO:0043225,GO:…	PFAM (ABC_tran), SMART (TRANS, AAA, COIL)
mikado.scaf3406G8	25.8892	1.6883	0.459209	3.67655	0.000236411	0.0148592	C831	3	0.0148592	chrL	1.10709	tr|A0A267DS90|A0A267DS90_9PLAT	100	0	100	tr|A0A267DS90|A0A267DS90_9PLAT ABC transporter domain-containing protein (Fragment) OS=Macrostomum lignano OX=282301 GN=BOX15_Mlig028078g2 PE=4 SV=1	Yes	NA	NA	NA	NA	NA	NA	12957.ACEP_00004847-PA	1.66e-43	178	ABCA5	Animals	meNOG[21]	09THI@biNOG,0V4GH@meNOG,12P2M@opiNOG,COG1131@NOG,KOG0059@euNOG	ATP-binding cassette sub-family A ABC1 member	2010	GO:0006139,GO:0006152,GO:0006163,GO:0006195,GO:0006200,GO:0006725,GO:0006753,GO:0006793,GO:0006796,GO:0006807,GO:0006810,GO:0006811,GO:0006820,GO:0006869,GO:0008150,GO:0008152,GO:0009056,GO:0009116,GO:0009117,GO:0009119,GO:0009123,GO:0009125,GO:0009126,GO:0009128,GO:0009141,GO:0009143,GO:0009144,GO:0009146,GO:0009150,GO:0009154,GO:0009158,GO:0009161,GO:0009164,GO:0009166,GO:0009167,GO:0009169,GO:…	GO:0000139,GO:0000323,GO:0005575,GO:0005622,GO:0005623,GO:0005737,GO:0005739,GO:0005740,GO:0005743,GO:0005764,GO:0005765,GO:0005768,GO:0005770,GO:0005773,GO:0005774,GO:0005794,GO:0005886,GO:0010008,GO:0012505,GO:0016020,GO:0019866,GO:0031090,GO:0031224,GO:0031902,GO:0031966,GO:0031967,GO:0031975,GO:0043226,GO:0043227,GO:0043229,GO:0043231,GO:0044422,GO:0044424,GO:0044425,GO:0044429,GO:0044431,GO:…	GO:0000166,GO:0001882,GO:0001883,GO:0003674,GO:0003824,GO:0005215,GO:0005488,GO:0005524,GO:0008509,GO:0008514,GO:0015075,GO:0015399,GO:0015416,GO:0015605,GO:0016462,GO:0016787,GO:0016817,GO:0016818,GO:0016887,GO:0017076,GO:0017111,GO:0022804,GO:0022857,GO:0030554,GO:0032549,GO:0032550,GO:0032553,GO:0032555,GO:0032559,GO:0035639,GO:0036094,GO:0042625,GO:0042626,GO:0043167,GO:0043168,GO:0043225,GO:…	PFAM (ABC_tran), SMART (TRANS, AAA, COIL)
mikado.scaf1731G12	109.882	0.820276	0.233298	3.516	0.000438105	0.0215931	C3804	3	0.0215931	chrS	1.41119	tr|A0A267EV93|A0A267EV93_9PLAT	100	0	100	tr|A0A267EV93|A0A267EV93_9PLAT ATP-binding cassette sub-family B member 6 (Fragment) OS=Macrostomum lignano OX=282301 GN=BOX15_Mlig027497g1 PE=3 SV=1	Yes	NA	NA	NA	NA	NA	NA	7070.TC015192-PA	3.74e-275	787	HMT-1	Arthropoda	artNOG[6]	032K9@artNOG,09UP1@biNOG,0SS4Y@inNOG,0V5NK@meNOG,12PS5@opiNOG,COG5265@NOG,KOG0057@euNOG	ABC transporter transmembrane region	2010	GO:0006139,GO:0006152,GO:0006163,GO:0006195,GO:0006200,GO:0006725,GO:0006753,GO:0006793,GO:0006796,GO:0006807,GO:0006810,GO:0006855,GO:0006950,GO:0008150,GO:0008152,GO:0009056,GO:0009116,GO:0009117,GO:0009119,GO:0009123,GO:0009125,GO:0009126,GO:0009128,GO:0009141,GO:0009143,GO:0009144,GO:0009146,GO:0009150,GO:0009154,GO:0009158,GO:0009161,GO:0009164,GO:0009166,GO:0009167,GO:0009169,GO:0009199,GO:…	GO:0005575,GO:0005622,GO:0005623,GO:0005737,GO:0005739,GO:0005740,GO:0005743,GO:0005773,GO:0005774,GO:0016020,GO:0019866,GO:0031090,GO:0031224,GO:0031966,GO:0031967,GO:0031975,GO:0032991,GO:0043190,GO:0043226,GO:0043227,GO:0043229,GO:0043231,GO:0044422,GO:0044424,GO:0044425,GO:0044429,GO:0044437,GO:0044444,GO:0044446,GO:0044464,	GO:0000166,GO:0001882,GO:0001883,GO:0003674,GO:0003824,GO:0005215,GO:0005488,GO:0005524,GO:0008559,GO:0015232,GO:0015399,GO:0016462,GO:0016787,GO:0016817,GO:0016818,GO:0016887,GO:0017076,GO:0017111,GO:0022804,GO:0022857,GO:0030554,GO:0032549,GO:0032550,GO:0032553,GO:0032555,GO:0032559,GO:0035639,GO:0036094,GO:0042626,GO:0042910,GO:0043167,GO:0043168,GO:0051184,GO:0097159,GO:1901265,GO:1901363,	PFAM (ABC_tran, ABC_membrane), SMART (TRANS, AAA, SIGNAL)
mikado.scaf337G51	31.9667	1.27829	0.398909	3.20447	0.00135311	0.0440147	C1131	2	0.0440147	chrS	1.44871	tr|A0A267GIR0|A0A267GIR0_9PLAT	100	0	100	tr|A0A267GIR0|A0A267GIR0_9PLAT ABC transporter domain-containing protein OS=Macrostomum lignano OX=282301 GN=BOX15_Mlig017402g2 PE=4 SV=1	Yes	NA	NA	NA	NA	NA	NA	9103.ENSMGAP00000006958	5.1e-60	230	ABCA10	Aves	aveNOG[1]	04KBK@aveNOG,09THI@biNOG,0DG5X@chorNOG,0V4GH@meNOG,12P2M@opiNOG,1CQVH@veNOG,COG1131@NOG,KOG0059@euNOG	ATP-binding cassette, sub-family A (ABC1), member	2010	GO:0006139,GO:0006152,GO:0006163,GO:0006195,GO:0006200,GO:0006725,GO:0006753,GO:0006793,GO:0006796,GO:0006807,GO:0008150,GO:0008152,GO:0009056,GO:0009116,GO:0009117,GO:0009119,GO:0009123,GO:0009125,GO:0009126,GO:0009128,GO:0009141,GO:0009143,GO:0009144,GO:0009146,GO:0009150,GO:0009154,GO:0009158,GO:0009161,GO:0009164,GO:0009166,GO:0009167,GO:0009169,GO:0009199,GO:0009203,GO:0009205,GO:0009207,GO:…	NA	GO:0000166,GO:0001882,GO:0001883,GO:0003674,GO:0003824,GO:0005488,GO:0005524,GO:0016462,GO:0016787,GO:0016817,GO:0016818,GO:0016887,GO:0017076,GO:0017111,GO:0030554,GO:0032549,GO:0032550,GO:0032553,GO:0032555,GO:0032559,GO:0035639,GO:0036094,GO:0043167,GO:0043168,GO:0097159,GO:1901265,GO:1901363,	PFAM (ABC_tran), SMART (TRANS, AAA)
mikado.scaf1590G5	666.01	0.481193	0.110745	4.34505	1.39242e-05	0.00225434	C8811	3	0.00225434	chrS	1.68854	tr|A0A1I8HQ93|A0A1I8HQ93_9PLAT	100	0	100	tr|A0A1I8HQ93|A0A1I8HQ93_9PLAT Nucleolar protein 56 OS=Macrostomum lignano OX=282301 PE=3 SV=1	Yes	NA	NA	NA	NA	NA	NA	9986.ENSOCUP00000012855	3.52e-183	533	NOP56	Mammals	maNOG[6]	09V7V@biNOG,0DQB4@chorNOG,0UH00@maNOG,0VE1F@meNOG,12SEH@opiNOG,1ASP1@spriNOG,1CZXI@veNOG,COG1498@NOG,KOG2572@euNOG	NOP56 ribonucleoprotein homolog (yeast)	3008	GO:0006139,GO:0006364,GO:0006396,GO:0006725,GO:0006807,GO:0008150,GO:0008152,GO:0008219,GO:0009987,GO:0010467,GO:0016070,GO:0016072,GO:0016265,GO:0022613,GO:0034470,GO:0034641,GO:0034660,GO:0042254,GO:0043170,GO:0044085,GO:0044237,GO:0044238,GO:0044260,GO:0046483,GO:0071704,GO:0071840,GO:0090304,GO:1901360,	GO:0005575,GO:0005622,GO:0005623,GO:0005634,GO:0005730,GO:0005732,GO:0005737,GO:0031428,GO:0031974,GO:0031981,GO:0032991,GO:0043226,GO:0043227,GO:0043228,GO:0043229,GO:0043231,GO:0043232,GO:0043233,GO:0044422,GO:0044424,GO:0044428,GO:0044446,GO:0044452,GO:0044464,GO:0070013,GO:0070761,	GO:0003674,GO:0003676,GO:0003723,GO:0005488,GO:0030515,GO:0097159,GO:1901363,	PFAM (NOSIC, Nop, NOP5NT), SMART (COIL, NOSIC)
mikado.scaf157G3	411.744	0.561714	0.137396	4.08828	4.34588e-05	0.00494379	C2997	3	0.00494379	chrS	1.64755	tr|A0A1I8GW15|A0A1I8GW15_9PLAT	100	0	100	tr|A0A1I8GW15|A0A1I8GW15_9PLAT Small-subunit processome Utp12 domain-containing protein OS=Macrostomum lignano OX=282301 GN=BOX15_Mlig034069g2 PE=3 SV=1	Yes	NA	NA	NA	NA	NA	NA	339724.XP_001540867.1	7.26e-78	281	FG07055.1	Fungi	fuNOG[21]	03JGC@ascNOG,0M5WK@euroNOG,0PG22@fuNOG,0XR1C@NOG,12FFC@onyNOG,12NPN@opiNOG,KOG0306@euNOG	DOM34-interacting protein	3008	GO:0000003,GO:0000122,GO:0000429,GO:0000430,GO:0000433,GO:0000437,GO:0000447,GO:0000460,GO:0000462,GO:0000466,GO:0000469,GO:0000472,GO:0000478,GO:0000479,GO:0000480,GO:0000966,GO:0000967,GO:0001196,GO:0001198,GO:0001666,GO:0003006,GO:0006139,GO:0006259,GO:0006325,GO:0006338,GO:0006351,GO:0006355,GO:0006357,GO:0006364,GO:0006366,GO:0006396,GO:0006725,GO:0006807,GO:0006950,GO:0006970,GO:0006996,GO:…	GO:0005575,GO:0005622,GO:0005623,GO:0005634,GO:0005654,GO:0005730,GO:0005737,GO:0005829,GO:0017053,GO:0030684,GO:0030686,GO:0031974,GO:0031981,GO:0032040,GO:0032991,GO:0034388,GO:0043226,GO:0043227,GO:0043228,GO:0043229,GO:0043231,GO:0043232,GO:0043233,GO:0044422,GO:0044424,GO:0044428,GO:0044444,GO:0044446,GO:0044451,GO:0044452,GO:0044464,GO:0070013,	GO:0000988,GO:0000989,GO:0001076,GO:0001191,GO:0003674,GO:0003676,GO:0003723,GO:0005488,GO:0005515,GO:0005543,GO:0008289,GO:0019899,GO:0030515,GO:0032182,GO:0035091,GO:0036033,GO:0042826,GO:0043130,GO:0043167,GO:0043168,GO:0080025,GO:0097159,GO:1901363,GO:1901981,	PFAM (WD40, Utp12), SMART (WD40, COIL, TRANS)
mikado.scaf514G39	251.649	0.493025	0.150501	3.27588	0.00105332	0.0378571	C2997	3	0.00494379	NA	1.27497	tr|A0A267G732|A0A267G732_9PLAT	100	0	100	tr|A0A267G732|A0A267G732_9PLAT Small-subunit processome Utp12 domain-containing protein OS=Macrostomum lignano OX=282301 GN=BOX15_Mlig034069g3 PE=3 SV=1	Yes	NA	NA	NA	NA	NA	NA	339724.XP_001540867.1	3.47e-77	279	FG07055.1	Fungi	fuNOG[21]	03JGC@ascNOG,0M5WK@euroNOG,0PG22@fuNOG,0XR1C@NOG,12FFC@onyNOG,12NPN@opiNOG,KOG0306@euNOG	DOM34-interacting protein	3008	GO:0000003,GO:0000122,GO:0000429,GO:0000430,GO:0000433,GO:0000437,GO:0000447,GO:0000460,GO:0000462,GO:0000466,GO:0000469,GO:0000472,GO:0000478,GO:0000479,GO:0000480,GO:0000966,GO:0000967,GO:0001196,GO:0001198,GO:0001666,GO:0003006,GO:0006139,GO:0006259,GO:0006325,GO:0006338,GO:0006351,GO:0006355,GO:0006357,GO:0006364,GO:0006366,GO:0006396,GO:0006725,GO:0006807,GO:0006950,GO:0006970,GO:0006996,GO:…	GO:0005575,GO:0005622,GO:0005623,GO:0005634,GO:0005654,GO:0005730,GO:0005737,GO:0005829,GO:0017053,GO:0030684,GO:0030686,GO:0031974,GO:0031981,GO:0032040,GO:0032991,GO:0034388,GO:0043226,GO:0043227,GO:0043228,GO:0043229,GO:0043231,GO:0043232,GO:0043233,GO:0044422,GO:0044424,GO:0044428,GO:0044444,GO:0044446,GO:0044451,GO:0044452,GO:0044464,GO:0070013,	GO:0000988,GO:0000989,GO:0001076,GO:0001191,GO:0003674,GO:0003676,GO:0003723,GO:0005488,GO:0005515,GO:0005543,GO:0008289,GO:0019899,GO:0030515,GO:0032182,GO:0035091,GO:0036033,GO:0042826,GO:0043130,GO:0043167,GO:0043168,GO:0080025,GO:0097159,GO:1901363,GO:1901981,	PFAM (WD40, Utp12), SMART (WD40, COIL, TRANS)
mikado.scaf3478G8	256.247	0.465137	0.146564	3.1736	0.00150559	0.0466982	C1876	3	0.0466982	NA	1.17457	tr|A0A267DPM0|A0A267DPM0_9PLAT	100	0	100	tr|A0A267DPM0|A0A267DPM0_9PLAT Bms1-type G domain-containing protein OS=Macrostomum lignano OX=282301 GN=BOX15_Mlig002466g3 PE=4 SV=1	Yes	NA	NA	NA	NA	NA	NA	45351.NEMVEDRAFT_v1g229658-PA	1.28e-269	795	BMS1	Animals	meNOG[21]	0V9ID@meNOG,12PAG@opiNOG,COG5192@NOG,KOG1951@euNOG	BMS1 homolog, ribosome assembly protein (yeast)	3008	GO:0002119,GO:0002164,GO:0006139,GO:0006140,GO:0006152,GO:0006163,GO:0006184,GO:0006195,GO:0006576,GO:0006725,GO:0006753,GO:0006793,GO:0006796,GO:0006807,GO:0006996,GO:0007275,GO:0007399,GO:0008150,GO:0008152,GO:0009056,GO:0009116,GO:0009117,GO:0009118,GO:0009119,GO:0009141,GO:0009143,GO:0009144,GO:0009146,GO:0009150,GO:0009154,GO:0009164,GO:0009166,GO:0009199,GO:0009203,GO:0009205,GO:0009207,GO:…	GO:0005575,GO:0005622,GO:0005623,GO:0005634,GO:0005730,GO:0031974,GO:0031981,GO:0043226,GO:0043227,GO:0043228,GO:0043229,GO:0043231,GO:0043232,GO:0043233,GO:0044422,GO:0044424,GO:0044428,GO:0044446,GO:0044464,GO:0070013,	GO:0000166,GO:0001882,GO:0001883,GO:0003674,GO:0003824,GO:0003924,GO:0005096,GO:0005488,GO:0005524,GO:0005525,GO:0005543,GO:0008047,GO:0008270,GO:0008289,GO:0016462,GO:0016787,GO:0016817,GO:0016818,GO:0017076,GO:0017111,GO:0019001,GO:0030234,GO:0030554,GO:0030695,GO:0032549,GO:0032550,GO:0032553,GO:0032555,GO:0032559,GO:0032561,GO:0035639,GO:0036094,GO:0043167,GO:0043168,GO:0043169,GO:0046872,GO:…	PFAM (AARP2CN, DUF663, GTP_EFTU, MobB), SMART (COIL, AARP2CN, TRANS)
mikado.scaf1151G15	519.19	-0.950894	0.160734	-5.91593	3.29997e-09	2.78337e-06	C23330	4	2.78337e-06	chrL	0.184507	tr|A0A267FF69|A0A267FF69_9PLAT	100	8.99e-104	100	tr|A0A267FF69|A0A267FF69_9PLAT Small ribosomal subunit protein uS9 (Fragment) OS=Macrostomum lignano OX=282301 GN=BOX15_Mlig023190g1 PE=3 SV=1	Yes	NA	NA	NA	NA	NA	NA	6334.EFV53179	1.01e-83	248	RPS-16	Nematodes	nemNOG[3]	0A16V@biNOG,0VC2P@meNOG,0XATW@nemNOG,13PTX@opiNOG,COG0103@NOG,KOG1753@euNOG	Ribosomal protein S16	3010	GO:0000003,GO:0002119,GO:0002164,GO:0006412,GO:0006915,GO:0007275,GO:0008150,GO:0008152,GO:0008219,GO:0009058,GO:0009059,GO:0009790,GO:0009791,GO:0009792,GO:0009987,GO:0010467,GO:0012501,GO:0016265,GO:0018996,GO:0019538,GO:0032501,GO:0032502,GO:0034645,GO:0040007,GO:0042303,GO:0043170,GO:0044237,GO:0044238,GO:0044249,GO:0044260,GO:0048856,GO:0071704,GO:1901576,	GO:0005575,GO:0005622,GO:0005623,GO:0005737,GO:0005840,GO:0032991,GO:0043226,GO:0043228,GO:0043229,GO:0043232,GO:0044424,GO:0044444,GO:0044464,	GO:0003674,GO:0003735,GO:0005198,GO:0005488,GO:0005515,	PFAM (Ribosomal_S9), SMART (TRANS)
mikado.scaf127G32	1985.9	-0.618741	0.111553	-5.54663	2.91221e-08	1.71114e-05	C25456	6	1.71114e-05	chrL	1.02423	tr|A0A267E0Y5|A0A267E0Y5_9PLAT	96.7	1.99e-79	100	tr|A0A267E0Y5|A0A267E0Y5_9PLAT Large ribosomal subunit protein eL31 (Fragment) OS=Macrostomum lignano OX=282301 GN=BOX15_Mlig018771g3 PE=3 SV=1	Yes	NA	NA	NA	NA	NA	NA	34740.HMEL014861-PA	5.33e-59	183	RPL31	Arthropoda	artNOG[6]	037VU@artNOG,0A6JX@biNOG,0SUXC@inNOG,0VHE2@meNOG,13RID@opiNOG,COG2097@NOG,KOG0893@euNOG	Ribosomal protein L31	3010	GO:0000022,GO:0000226,GO:0000278,GO:0006412,GO:0006996,GO:0007010,GO:0007017,GO:0007049,GO:0007051,GO:0007052,GO:0008150,GO:0008152,GO:0009058,GO:0009059,GO:0009987,GO:0010467,GO:0016043,GO:0019538,GO:0022402,GO:0034645,GO:0043170,GO:0043933,GO:0044237,GO:0044238,GO:0044249,GO:0044260,GO:0051231,GO:0071704,GO:0071840,GO:1901576,	GO:0005575,GO:0005622,GO:0005623,GO:0005737,GO:0005829,GO:0005840,GO:0015934,GO:0022625,GO:0022626,GO:0032991,GO:0043226,GO:0043228,GO:0043229,GO:0043232,GO:0044391,GO:0044422,GO:0044424,GO:0044444,GO:0044445,GO:0044446,GO:0044464,	GO:0003674,GO:0003735,GO:0005198,	PFAM (Ribosomal_L31e)
mikado.scaf1723G13	2741.42	-0.510363	0.120953	-4.21951	2.44834e-05	0.00338884	C25456	6	1.71114e-05	chrL	0.99188	tr|A0A267E0Y5|A0A267E0Y5_9PLAT	96.7	1.99e-79	100	tr|A0A267E0Y5|A0A267E0Y5_9PLAT Large ribosomal subunit protein eL31 (Fragment) OS=Macrostomum lignano OX=282301 GN=BOX15_Mlig018771g3 PE=3 SV=1	Yes	NA	NA	NA	NA	NA	NA	34740.HMEL014861-PA	5.33e-59	183	RPL31	Arthropoda	artNOG[6]	037VU@artNOG,0A6JX@biNOG,0SUXC@inNOG,0VHE2@meNOG,13RID@opiNOG,COG2097@NOG,KOG0893@euNOG	Ribosomal protein L31	3010	GO:0000022,GO:0000226,GO:0000278,GO:0006412,GO:0006996,GO:0007010,GO:0007017,GO:0007049,GO:0007051,GO:0007052,GO:0008150,GO:0008152,GO:0009058,GO:0009059,GO:0009987,GO:0010467,GO:0016043,GO:0019538,GO:0022402,GO:0034645,GO:0043170,GO:0043933,GO:0044237,GO:0044238,GO:0044249,GO:0044260,GO:0051231,GO:0071704,GO:0071840,GO:1901576,	GO:0005575,GO:0005622,GO:0005623,GO:0005737,GO:0005829,GO:0005840,GO:0015934,GO:0022625,GO:0022626,GO:0032991,GO:0043226,GO:0043228,GO:0043229,GO:0043232,GO:0044391,GO:0044422,GO:0044424,GO:0044444,GO:0044445,GO:0044446,GO:0044464,	GO:0003674,GO:0003735,GO:0005198,	PFAM (Ribosomal_L31e)
mikado.scaf1320G8	1777.81	-0.48486	0.123746	-3.9182	8.92118e-05	0.0080311	C25456	6	1.71114e-05	chrS	1.61133	tr|A0A267F6V1|A0A267F6V1_9PLAT	100	1.02e-82	100	tr|A0A267F6V1|A0A267F6V1_9PLAT Large ribosomal subunit protein eL31 (Fragment) OS=Macrostomum lignano OX=282301 GN=BOX15_Mlig023477g1 PE=3 SV=1	Yes	NA	NA	NA	NA	NA	NA	34740.HMEL014861-PA	9.99e-60	185	RPL31	Arthropoda	artNOG[6]	037VU@artNOG,0A6JX@biNOG,0SUXC@inNOG,0VHE2@meNOG,13RID@opiNOG,COG2097@NOG,KOG0893@euNOG	Ribosomal protein L31	3010	GO:0000022,GO:0000226,GO:0000278,GO:0006412,GO:0006996,GO:0007010,GO:0007017,GO:0007049,GO:0007051,GO:0007052,GO:0008150,GO:0008152,GO:0009058,GO:0009059,GO:0009987,GO:0010467,GO:0016043,GO:0019538,GO:0022402,GO:0034645,GO:0043170,GO:0043933,GO:0044237,GO:0044238,GO:0044249,GO:0044260,GO:0051231,GO:0071704,GO:0071840,GO:1901576,	GO:0005575,GO:0005622,GO:0005623,GO:0005737,GO:0005829,GO:0005840,GO:0015934,GO:0022625,GO:0022626,GO:0032991,GO:0043226,GO:0043228,GO:0043229,GO:0043232,GO:0044391,GO:0044422,GO:0044424,GO:0044444,GO:0044445,GO:0044446,GO:0044464,	GO:0003674,GO:0003735,GO:0005198,	PFAM (Ribosomal_L31e)
mikado.scaf2790G10	1232.96	-0.516729	0.161969	-3.19029	0.00142132	0.0452474	C25456	6	1.71114e-05	chrL	0.993971	tr|A0A267F6V1|A0A267F6V1_9PLAT	99.2	1.45e-82	100	tr|A0A267F6V1|A0A267F6V1_9PLAT Large ribosomal subunit protein eL31 (Fragment) OS=Macrostomum lignano OX=282301 GN=BOX15_Mlig023477g1 PE=3 SV=1	Yes	NA	NA	NA	NA	NA	NA	34740.HMEL014861-PA	1.42e-59	185	RPL31	Arthropoda	artNOG[6]	037VU@artNOG,0A6JX@biNOG,0SUXC@inNOG,0VHE2@meNOG,13RID@opiNOG,COG2097@NOG,KOG0893@euNOG	Ribosomal protein L31	3010	GO:0000022,GO:0000226,GO:0000278,GO:0006412,GO:0006996,GO:0007010,GO:0007017,GO:0007049,GO:0007051,GO:0007052,GO:0008150,GO:0008152,GO:0009058,GO:0009059,GO:0009987,GO:0010467,GO:0016043,GO:0019538,GO:0022402,GO:0034645,GO:0043170,GO:0043933,GO:0044237,GO:0044238,GO:0044249,GO:0044260,GO:0051231,GO:0071704,GO:0071840,GO:1901576,	GO:0005575,GO:0005622,GO:0005623,GO:0005737,GO:0005829,GO:0005840,GO:0015934,GO:0022625,GO:0022626,GO:0032991,GO:0043226,GO:0043228,GO:0043229,GO:0043232,GO:0044391,GO:0044422,GO:0044424,GO:0044444,GO:0044445,GO:0044446,GO:0044464,	GO:0003674,GO:0003735,GO:0005198,	PFAM (Ribosomal_L31e)
mikado.scaf592G58	688.448	-0.792555	0.148643	-5.33193	9.71764e-08	4.73491e-05	C23946	8	4.73491e-05	chrL	0.884372	tr|A0A267G2L9|A0A267G2L9_9PLAT	100	2.08e-101	100	tr|A0A267G2L9|A0A267G2L9_9PLAT Small ribosomal subunit protein uS12 (Fragment) OS=Macrostomum lignano OX=282301 GN=BOX15_Mlig001968g2 PE=3 SV=1	Yes	NA	NA	NA	NA	NA	NA	54126.PPA08883	1.48e-91	267	NA	Nematodes	nemNOG[3]	0A05X@biNOG,0EHJP@chrNOG,0VB22@meNOG,0XDCK@nemNOG,13PQ5@opiNOG,COG0048@NOG,KOG1749@euNOG	Pfam:Ribosomal_S12	3010	GO:0000003,GO:0002119,GO:0002164,GO:0003006,GO:0006412,GO:0006915,GO:0007275,GO:0007548,GO:0007568,GO:0008150,GO:0008152,GO:0008219,GO:0008340,GO:0009058,GO:0009059,GO:0009790,GO:0009791,GO:0009792,GO:0009987,GO:0010259,GO:0010467,GO:0012501,GO:0016265,GO:0018996,GO:0019538,GO:0022414,GO:0032501,GO:0032502,GO:0034645,GO:0040007,GO:0040035,GO:0042303,GO:0043170,GO:0044237,GO:0044238,GO:0044249,GO:…	GO:0005575,GO:0005622,GO:0005623,GO:0005737,GO:0005840,GO:0015935,GO:0032991,GO:0043226,GO:0043228,GO:0043229,GO:0043232,GO:0044391,GO:0044422,GO:0044424,GO:0044444,GO:0044446,GO:0044464,	GO:0003674,GO:0003735,GO:0005198,	PFAM (Ribosomal_S12)
mikado.scaf1501G1	1637.4	-0.690103	0.134202	-5.14227	2.71442e-07	0.000103612	C25298	6	0.000103612	chrL	0.778545	tr|A0A267DC07|A0A267DC07_9PLAT	100	1.33e-72	100	tr|A0A267DC07|A0A267DC07_9PLAT 40S ribosomal protein S25 OS=Macrostomum lignano OX=282301 GN=BOX15_Mlig003872g1 PE=3 SV=1	Yes	NA	NA	NA	NA	NA	NA	45351.NEMVEDRAFT_v1g190935-PA	4.79e-45	147	RPS25	Animals	meNOG[21]	0VJBG@meNOG,13UCP@opiNOG,COG4901@NOG,KOG1767@euNOG	Ribosomal protein S25	3010	GO:0000028,GO:0000184,GO:0000956,GO:0006139,GO:0006401,GO:0006402,GO:0006412,GO:0006413,GO:0006414,GO:0006415,GO:0006605,GO:0006612,GO:0006613,GO:0006614,GO:0006725,GO:0006807,GO:0006810,GO:0006886,GO:0006996,GO:0007275,GO:0008104,GO:0008150,GO:0008152,GO:0009056,GO:0009057,GO:0009058,GO:0009059,GO:0009790,GO:0009792,GO:0009987,GO:0010467,GO:0015031,GO:0016032,GO:0016043,GO:0016070,GO:0016071,GO:…	GO:0005575,GO:0005622,GO:0005623,GO:0005634,GO:0005730,GO:0005737,GO:0005829,GO:0005840,GO:0015935,GO:0022626,GO:0022627,GO:0031974,GO:0031981,GO:0032991,GO:0043226,GO:0043227,GO:0043228,GO:0043229,GO:0043231,GO:0043232,GO:0043233,GO:0044391,GO:0044422,GO:0044424,GO:0044428,GO:0044444,GO:0044445,GO:0044446,GO:0044464,GO:0070013,	GO:0003674,GO:0003676,GO:0003723,GO:0003735,GO:0005198,GO:0005488,GO:0097159,GO:1901363,	PFAM (Ribosomal_S25)
mikado.scaf3268G8	1557.96	-0.6645	0.143821	-4.62032	3.83144e-06	0.000871135	C27601	6	0.000871135	chrL	0.927481	tr|A0A267DSL3|A0A267DSL3_9PLAT	100	4.19e-44	100	tr|A0A267DSL3|A0A267DSL3_9PLAT Small ribosomal subunit protein uS14 (Fragment) OS=Macrostomum lignano OX=282301 GN=BOX15_Mlig008152g1 PE=3 SV=1	Yes	NA	NA	NA	NA	NA	NA	7237.FBpp0282154	3.11e-29	103	RPS29	Arthropoda	artNOG[6]	0390I@artNOG,0AABS@biNOG,0GZ4S@dipNOG,0SVX8@inNOG,0VM9M@meNOG,13W6J@opiNOG,COG0199@NOG,KOG3506@euNOG	40s ribosomal protein	3010	GO:0006412,GO:0007275,GO:0007399,GO:0008150,GO:0008152,GO:0009058,GO:0009059,GO:0009987,GO:0010467,GO:0019538,GO:0022008,GO:0030154,GO:0030182,GO:0032501,GO:0032502,GO:0034645,GO:0043170,GO:0044237,GO:0044238,GO:0044249,GO:0044260,GO:0048468,GO:0048666,GO:0048699,GO:0048731,GO:0048856,GO:0048869,GO:0071704,GO:1901576,	GO:0005575,GO:0005622,GO:0005623,GO:0005737,GO:0005829,GO:0005840,GO:0015935,GO:0022626,GO:0022627,GO:0032991,GO:0043226,GO:0043228,GO:0043229,GO:0043232,GO:0044391,GO:0044422,GO:0044424,GO:0044444,GO:0044445,GO:0044446,GO:0044464,	GO:0003674,GO:0003676,GO:0003723,GO:0003735,GO:0005198,GO:0005488,GO:0043167,GO:0043169,GO:0046872,GO:0097159,GO:1901363,	PFAM (Ribosomal_S14, DUF423), SMART (TRANS)
mikado.scaf555G16	1560.78	-0.652598	0.149721	-4.35876	1.30803e-05	0.00215102	C27601	6	0.000871135	chrL	1.00783	tr|A0A267G4T4|A0A267G4T4_9PLAT	100	4.47e-48	100	tr|A0A267G4T4|A0A267G4T4_9PLAT Small ribosomal subunit protein uS14 (Fragment) OS=Macrostomum lignano OX=282301 GN=BOX15_Mlig001733g2 PE=3 SV=1	Yes	NA	NA	NA	NA	NA	NA	7237.FBpp0282154	6.63e-30	105	RPS29	Arthropoda	artNOG[6]	0390I@artNOG,0AABS@biNOG,0GZ4S@dipNOG,0SVX8@inNOG,0VM9M@meNOG,13W6J@opiNOG,COG0199@NOG,KOG3506@euNOG	40s ribosomal protein	3010	GO:0006412,GO:0007275,GO:0007399,GO:0008150,GO:0008152,GO:0009058,GO:0009059,GO:0009987,GO:0010467,GO:0019538,GO:0022008,GO:0030154,GO:0030182,GO:0032501,GO:0032502,GO:0034645,GO:0043170,GO:0044237,GO:0044238,GO:0044249,GO:0044260,GO:0048468,GO:0048666,GO:0048699,GO:0048731,GO:0048856,GO:0048869,GO:0071704,GO:1901576,	GO:0005575,GO:0005622,GO:0005623,GO:0005737,GO:0005829,GO:0005840,GO:0015935,GO:0022626,GO:0022627,GO:0032991,GO:0043226,GO:0043228,GO:0043229,GO:0043232,GO:0044391,GO:0044422,GO:0044424,GO:0044444,GO:0044445,GO:0044446,GO:0044464,	GO:0003674,GO:0003676,GO:0003723,GO:0003735,GO:0005198,GO:0005488,GO:0043167,GO:0043169,GO:0046872,GO:0097159,GO:1901363,	PFAM (Ribosomal_S14, DUF423), SMART (TRANS)
mikado.scaf3389G6	1378.51	-0.694436	0.150798	-4.60509	4.12291e-06	0.000917461	C25954	6	0.000917461	chrL	0.82104	tr|A0A1I8HWV5|A0A1I8HWV5_9PLAT	100	1.56e-75	100	tr|A0A1I8HWV5|A0A1I8HWV5_9PLAT Large ribosomal subunit protein eL34 OS=Macrostomum lignano OX=282301 GN=BOX15_Mlig025068g1 PE=3 SV=1	Yes	NA	NA	NA	NA	NA	NA	45351.NEMVEDRAFT_v1g237122-PA	3.05e-45	148	RPL34	Animals	meNOG[21]	0VINW@meNOG,13SK1@opiNOG,COG2174@NOG,KOG1790@euNOG	ribosomal protein L34	3010	GO:0000184,GO:0000956,GO:0002119,GO:0002164,GO:0006139,GO:0006401,GO:0006402,GO:0006412,GO:0006413,GO:0006414,GO:0006415,GO:0006605,GO:0006612,GO:0006613,GO:0006614,GO:0006725,GO:0006807,GO:0006810,GO:0006886,GO:0007275,GO:0007568,GO:0008104,GO:0008150,GO:0008152,GO:0008340,GO:0009056,GO:0009057,GO:0009058,GO:0009059,GO:0009790,GO:0009791,GO:0009792,GO:0009987,GO:0010259,GO:0010467,GO:0015031,GO:…	GO:0005575,GO:0005622,GO:0005623,GO:0005737,GO:0005829,GO:0005840,GO:0015934,GO:0022625,GO:0022626,GO:0032991,GO:0043226,GO:0043228,GO:0043229,GO:0043232,GO:0044391,GO:0044422,GO:0044424,GO:0044444,GO:0044445,GO:0044446,GO:0044464,	GO:0003674,GO:0003676,GO:0003723,GO:0003735,GO:0005198,GO:0005488,GO:0005515,GO:0008092,GO:0017022,GO:0097159,GO:1901363,	PFAM (Ribosomal_L34e)
mikado.scaf936G4	808.269	-0.489528	0.154382	-3.17089	0.00151972	0.0467976	C25954	6	0.000917461	chrS	1.38567	tr|A0A1I8HWV5|A0A1I8HWV5_9PLAT	100	1.56e-75	100	tr|A0A1I8HWV5|A0A1I8HWV5_9PLAT Large ribosomal subunit protein eL34 OS=Macrostomum lignano OX=282301 GN=BOX15_Mlig025068g1 PE=3 SV=1	Yes	NA	NA	NA	NA	NA	NA	45351.NEMVEDRAFT_v1g237122-PA	3.05e-45	148	RPL34	Animals	meNOG[21]	0VINW@meNOG,13SK1@opiNOG,COG2174@NOG,KOG1790@euNOG	ribosomal protein L34	3010	GO:0000184,GO:0000956,GO:0002119,GO:0002164,GO:0006139,GO:0006401,GO:0006402,GO:0006412,GO:0006413,GO:0006414,GO:0006415,GO:0006605,GO:0006612,GO:0006613,GO:0006614,GO:0006725,GO:0006807,GO:0006810,GO:0006886,GO:0007275,GO:0007568,GO:0008104,GO:0008150,GO:0008152,GO:0008340,GO:0009056,GO:0009057,GO:0009058,GO:0009059,GO:0009790,GO:0009791,GO:0009792,GO:0009987,GO:0010259,GO:0010467,GO:0015031,GO:…	GO:0005575,GO:0005622,GO:0005623,GO:0005737,GO:0005829,GO:0005840,GO:0015934,GO:0022625,GO:0022626,GO:0032991,GO:0043226,GO:0043228,GO:0043229,GO:0043232,GO:0044391,GO:0044422,GO:0044424,GO:0044444,GO:0044445,GO:0044446,GO:0044464,	GO:0003674,GO:0003676,GO:0003723,GO:0003735,GO:0005198,GO:0005488,GO:0005515,GO:0008092,GO:0017022,GO:0097159,GO:1901363,	PFAM (Ribosomal_L34e)
mikado.scaf2777G10	3106.9	-0.470233	0.110795	-4.24418	2.19396e-05	0.00313473	C21863	6	0.00313473	chrL	0.721571	tr|A0A267E157|A0A267E157_9PLAT	100	3.42e-126	100	tr|A0A267E157|A0A267E157_9PLAT Small ribosomal subunit protein uS4 (Fragment) OS=Macrostomum lignano OX=282301 GN=BOX15_Mlig006462g3 PE=3 SV=1	Yes	NA	NA	NA	NA	NA	NA	54126.PPA09133	7.45e-105	305	NA	Nematodes	nemNOG[3]	09YYR@biNOG,0EAWA@chrNOG,0V9WD@meNOG,0X6N2@nemNOG,12RIB@opiNOG,COG0522@NOG,KOG3301@euNOG	Ribosomal protein S4/S9 N-terminal domain	3010	GO:0000003,GO:0002119,GO:0002164,GO:0006412,GO:0006915,GO:0007275,GO:0007568,GO:0008150,GO:0008152,GO:0008219,GO:0008340,GO:0009058,GO:0009059,GO:0009653,GO:0009790,GO:0009791,GO:0009792,GO:0009987,GO:0010171,GO:0010259,GO:0010467,GO:0012501,GO:0016265,GO:0019538,GO:0032501,GO:0032502,GO:0034645,GO:0040007,GO:0040008,GO:0040009,GO:0040010,GO:0043170,GO:0044237,GO:0044238,GO:0044249,GO:0044260,GO:…	GO:0005575,GO:0005622,GO:0005623,GO:0005737,GO:0005840,GO:0015935,GO:0032991,GO:0043226,GO:0043228,GO:0043229,GO:0043232,GO:0044391,GO:0044422,GO:0044424,GO:0044444,GO:0044446,GO:0044464,	GO:0003674,GO:0003676,GO:0003723,GO:0003735,GO:0005198,GO:0005488,GO:0019843,GO:0097159,GO:1901363,	PFAM (Ribosomal_S4, S4), SMART (S4)
mikado.scaf1360G16	1638.03	-0.427012	0.134608	-3.17227	0.00151253	0.0467968	C21863	6	0.00313473	chrL	0.862218	tr|A0A267DXB6|A0A267DXB6_9PLAT	100	2.31e-128	99.5	tr|A0A267DXB6|A0A267DXB6_9PLAT Small ribosomal subunit protein uS4 (Fragment) OS=Macrostomum lignano OX=282301 GN=BOX15_Mlig003233g2 PE=3 SV=1	Yes	NA	NA	NA	NA	NA	NA	54126.PPA09133	1.06e-105	307	NA	Nematodes	nemNOG[3]	09YYR@biNOG,0EAWA@chrNOG,0V9WD@meNOG,0X6N2@nemNOG,12RIB@opiNOG,COG0522@NOG,KOG3301@euNOG	Ribosomal protein S4/S9 N-terminal domain	3010	GO:0000003,GO:0002119,GO:0002164,GO:0006412,GO:0006915,GO:0007275,GO:0007568,GO:0008150,GO:0008152,GO:0008219,GO:0008340,GO:0009058,GO:0009059,GO:0009653,GO:0009790,GO:0009791,GO:0009792,GO:0009987,GO:0010171,GO:0010259,GO:0010467,GO:0012501,GO:0016265,GO:0019538,GO:0032501,GO:0032502,GO:0034645,GO:0040007,GO:0040008,GO:0040009,GO:0040010,GO:0043170,GO:0044237,GO:0044238,GO:0044249,GO:0044260,GO:…	GO:0005575,GO:0005622,GO:0005623,GO:0005737,GO:0005840,GO:0015935,GO:0032991,GO:0043226,GO:0043228,GO:0043229,GO:0043232,GO:0044391,GO:0044422,GO:0044424,GO:0044444,GO:0044446,GO:0044464,	GO:0003674,GO:0003676,GO:0003723,GO:0003735,GO:0005198,GO:0005488,GO:0019843,GO:0097159,GO:1901363,	PFAM (Ribosomal_S4, S4), SMART (S4)
mikado.scaf996G7	1110.83	-0.636668	0.15001	-4.24418	2.19394e-05	0.00313473	C24572	4	0.00313473	chrL	0.945779	tr|A0A267FIZ6|A0A267FIZ6_9PLAT	100	3.24e-93	100	tr|A0A267FIZ6|A0A267FIZ6_9PLAT 60S ribosomal protein L32 (Fragment) OS=Macrostomum lignano OX=282301 GN=BOX15_Mlig034390g2 PE=3 SV=1	Yes	NA	NA	NA	NA	NA	NA	7029.ACYPI000074-PA	4.67e-50	162	RPL32	Arthropoda	artNOG[6]	0379G@artNOG,0A6Q0@biNOG,0STFY@inNOG,0VHHZ@meNOG,13PT9@opiNOG,COG1717@NOG,KOG0878@euNOG	ribosomal protein L32	3010	GO:0000022,GO:0000226,GO:0000278,GO:0006412,GO:0006996,GO:0007010,GO:0007017,GO:0007049,GO:0007051,GO:0007052,GO:0008150,GO:0008152,GO:0009058,GO:0009059,GO:0009987,GO:0010467,GO:0016043,GO:0019538,GO:0022402,GO:0034645,GO:0043170,GO:0043933,GO:0044237,GO:0044238,GO:0044249,GO:0044260,GO:0051231,GO:0071704,GO:0071840,GO:1901576,	GO:0000228,GO:0005575,GO:0005622,GO:0005623,GO:0005634,GO:0005694,GO:0005730,GO:0005737,GO:0005829,GO:0005840,GO:0015934,GO:0022625,GO:0022626,GO:0031974,GO:0031981,GO:0032991,GO:0043226,GO:0043227,GO:0043228,GO:0043229,GO:0043231,GO:0043232,GO:0043233,GO:0044391,GO:0044422,GO:0044424,GO:0044428,GO:0044444,GO:0044445,GO:0044446,GO:0044464,GO:0070013,	GO:0003674,GO:0003735,GO:0005198,	PFAM (Ribosomal_L32e), SMART (COIL)
mikado.scaf1698G3	1660.06	-0.460468	0.125523	-3.6684	0.000244077	0.0150766	C24572	4	0.00313473	chrL	1.04514	tr|A0A267ETT5|A0A267ETT5_9PLAT	100	1.04e-95	100	tr|A0A267ETT5|A0A267ETT5_9PLAT 60S ribosomal protein L32 OS=Macrostomum lignano OX=282301 GN=BOX15_Mlig014774g1 PE=3 SV=1	Yes	NA	NA	NA	NA	NA	NA	7029.ACYPI000074-PA	3.89e-52	167	RPL32	Arthropoda	artNOG[6]	0379G@artNOG,0A6Q0@biNOG,0STFY@inNOG,0VHHZ@meNOG,13PT9@opiNOG,COG1717@NOG,KOG0878@euNOG	ribosomal protein L32	3010	GO:0000022,GO:0000226,GO:0000278,GO:0006412,GO:0006996,GO:0007010,GO:0007017,GO:0007049,GO:0007051,GO:0007052,GO:0008150,GO:0008152,GO:0009058,GO:0009059,GO:0009987,GO:0010467,GO:0016043,GO:0019538,GO:0022402,GO:0034645,GO:0043170,GO:0043933,GO:0044237,GO:0044238,GO:0044249,GO:0044260,GO:0051231,GO:0071704,GO:0071840,GO:1901576,	GO:0000228,GO:0005575,GO:0005622,GO:0005623,GO:0005634,GO:0005694,GO:0005730,GO:0005737,GO:0005829,GO:0005840,GO:0015934,GO:0022625,GO:0022626,GO:0031974,GO:0031981,GO:0032991,GO:0043226,GO:0043227,GO:0043228,GO:0043229,GO:0043231,GO:0043232,GO:0043233,GO:0044391,GO:0044422,GO:0044424,GO:0044428,GO:0044444,GO:0044445,GO:0044446,GO:0044464,GO:0070013,	GO:0003674,GO:0003735,GO:0005198,	PFAM (Ribosomal_L32e), SMART (COIL)
mikado.scaf1714G5	995.67	-0.658822	0.164107	-4.01459	5.95489e-05	0.0062246	C27771	6	0.0062246	chrL	0.959142	tr|A0A267DUP2|A0A267DUP2_9PLAT	100	9.7e-30	100	tr|A0A267DUP2|A0A267DUP2_9PLAT Large ribosomal subunit protein eL39 (Fragment) OS=Macrostomum lignano OX=282301 GN=BOX15_Mlig003250g3 PE=3 SV=1	Yes	NA	NA	NA	NA	NA	NA	7165.AGAP011802-PA	6.62e-23	87	RPL39	Arthropoda	artNOG[6]	038TT@artNOG,0AAB6@biNOG,0GZR9@dipNOG,0SVMX@inNOG,0VM93@meNOG,13W5W@opiNOG,COG2167@NOG,KOG0002@euNOG	Ribosomal protein L39	3010	GO:0000022,GO:0000226,GO:0000278,GO:0006412,GO:0006996,GO:0007010,GO:0007017,GO:0007049,GO:0007051,GO:0007052,GO:0008150,GO:0008152,GO:0009058,GO:0009059,GO:0009987,GO:0010467,GO:0016043,GO:0019538,GO:0022402,GO:0034645,GO:0043170,GO:0043933,GO:0044237,GO:0044238,GO:0044249,GO:0044260,GO:0051231,GO:0071704,GO:0071840,GO:1901576,	GO:0005575,GO:0005622,GO:0005623,GO:0005737,GO:0005829,GO:0005840,GO:0015934,GO:0022625,GO:0022626,GO:0032991,GO:0043226,GO:0043228,GO:0043229,GO:0043232,GO:0044391,GO:0044422,GO:0044424,GO:0044444,GO:0044445,GO:0044446,GO:0044464,	GO:0003674,GO:0003735,GO:0005198,	PFAM (Ribosomal_L39), SMART (TRANS)
mikado.scaf541G18	2301.88	-0.693078	0.173198	-4.00166	6.28987e-05	0.00647783	C20088	7	0.00647783	chrL	0.519589	tr|A0A1I8HYW0|A0A1I8HYW0_9PLAT	99.6	8.99e-160	97.8	tr|A0A1I8HYW0|A0A1I8HYW0_9PLAT Large ribosomal subunit protein uL16 OS=Macrostomum lignano OX=282301 PE=3 SV=1	Yes	NA	NA	NA	NA	NA	NA	6183.Smp_013200.2__mRNA	3.99e-120	346	RPL10	Animals	meNOG[21]	09U7J@biNOG,0V56M@meNOG,12NKA@opiNOG,COG0197@NOG,KOG0857@euNOG	Ribosomal protein	3010	GO:0000003,GO:0000022,GO:0000184,GO:0000226,GO:0000278,GO:0000956,GO:0002119,GO:0002164,GO:0006139,GO:0006401,GO:0006402,GO:0006412,GO:0006413,GO:0006414,GO:0006415,GO:0006605,GO:0006612,GO:0006613,GO:0006614,GO:0006725,GO:0006807,GO:0006810,GO:0006886,GO:0006996,GO:0007010,GO:0007017,GO:0007049,GO:0007051,GO:0007052,GO:0007098,GO:0007275,GO:0007276,GO:0007283,GO:0008104,GO:0008150,GO:0008152,GO:…	GO:0005575,GO:0005622,GO:0005623,GO:0005634,GO:0005737,GO:0005783,GO:0005829,GO:0005840,GO:0015934,GO:0022625,GO:0022626,GO:0032991,GO:0043025,GO:0043226,GO:0043227,GO:0043228,GO:0043229,GO:0043231,GO:0043232,GO:0044297,GO:0044391,GO:0044422,GO:0044424,GO:0044444,GO:0044445,GO:0044446,GO:0044464,GO:0097458,	GO:0003674,GO:0003735,GO:0005198,	PFAM (Ribosomal_L16)
mikado.scaf958G12	1787.35	-0.493396	0.124677	-3.95739	7.57734e-05	0.00725731	C23704	3	0.00725731	chrL	0.824237	tr|A0A267FMV0|A0A267FMV0_9PLAT	100	9.18e-103	94.3	tr|A0A267FMV0|A0A267FMV0_9PLAT 40S ribosomal protein S12 (Fragment) OS=Macrostomum lignano OX=282301 GN=BOX15_Mlig006428g1 PE=3 SV=1	Yes	NA	NA	NA	NA	NA	NA	45351.NEMVEDRAFT_v1g171532-PA	1.44e-53	172	RPS12	Animals	meNOG[21]	0VI9W@meNOG,13R1F@opiNOG,COG1358@NOG,KOG3406@euNOG	40S ribosomal protein S12	3010	GO:0000003,GO:0000184,GO:0000956,GO:0002119,GO:0002164,GO:0006139,GO:0006401,GO:0006402,GO:0006412,GO:0006413,GO:0006414,GO:0006415,GO:0006605,GO:0006612,GO:0006613,GO:0006614,GO:0006725,GO:0006807,GO:0006810,GO:0006886,GO:0007275,GO:0008104,GO:0008150,GO:0008152,GO:0009056,GO:0009057,GO:0009058,GO:0009059,GO:0009653,GO:0009790,GO:0009791,GO:0009792,GO:0009987,GO:0010171,GO:0010467,GO:0015031,GO:…	GO:0005575,GO:0005622,GO:0005623,GO:0005737,GO:0005829,GO:0005840,GO:0015935,GO:0022626,GO:0022627,GO:0032991,GO:0043226,GO:0043228,GO:0043229,GO:0043232,GO:0044391,GO:0044422,GO:0044424,GO:0044444,GO:0044445,GO:0044446,GO:0044464,	GO:0003674,GO:0003735,GO:0005198,	PFAM (Ribosomal_L7Ae)
mikado.scaf953G13	5025.52	-0.438155	0.111191	-3.94055	8.12936e-05	0.00757503	C24944	2	0.00757503	chrS	1.42627	tr|A0A1I8IWS0|A0A1I8IWS0_9PLAT	100	3.99e-92	100	tr|A0A1I8IWS0|A0A1I8IWS0_9PLAT 40S ribosomal protein S12 OS=Macrostomum lignano OX=282301 GN=BOX15_Mlig011213g1 PE=3 SV=1	Yes	NA	NA	NA	NA	NA	NA	45351.NEMVEDRAFT_v1g171532-PA	2.55e-57	180	RPS12	Animals	meNOG[21]	0VI9W@meNOG,13R1F@opiNOG,COG1358@NOG,KOG3406@euNOG	40S ribosomal protein S12	3010	GO:0000003,GO:0000184,GO:0000956,GO:0002119,GO:0002164,GO:0006139,GO:0006401,GO:0006402,GO:0006412,GO:0006413,GO:0006414,GO:0006415,GO:0006605,GO:0006612,GO:0006613,GO:0006614,GO:0006725,GO:0006807,GO:0006810,GO:0006886,GO:0007275,GO:0008104,GO:0008150,GO:0008152,GO:0009056,GO:0009057,GO:0009058,GO:0009059,GO:0009653,GO:0009790,GO:0009791,GO:0009792,GO:0009987,GO:0010171,GO:0010467,GO:0015031,GO:…	GO:0005575,GO:0005622,GO:0005623,GO:0005737,GO:0005829,GO:0005840,GO:0015935,GO:0022626,GO:0022627,GO:0032991,GO:0043226,GO:0043228,GO:0043229,GO:0043232,GO:0044391,GO:0044422,GO:0044424,GO:0044444,GO:0044445,GO:0044446,GO:0044464,	GO:0003674,GO:0003735,GO:0005198,	PFAM (Ribosomal_L7Ae)
mikado.scaf764G5	1685.07	-0.556268	0.142357	-3.90756	9.32331e-05	0.00829222	C24032	6	0.00829222	chrL	0.917122	sp|P49393|RS13_XENLA	86.1	3.83e-89	100	sp|P49393|RS13_XENLA Small ribosomal subunit protein uS15 OS=Xenopus laevis OX=8355 GN=rps13 PE=1 SV=2	Yes	|EMBL; Z49897; CAA90077.1; -; Genomic_DNA.|PIR; S57438; S57438.|RefSeq; XP_018115860.1; XM_018260371.1.|PDB; 7OYC; EM; 2.40 A; N2=1-151.|PDBsum; 7OYC; -.|AlphaFoldDB; P49393; -.|EMDB; EMD-13113; -.|SMR; P49393; -.|IntAct; P49393; 1.|MaxQB; P49393; -.|GeneID; 108715318; -.|CTD; 108715318; -.|Xenbase; XB-GENE-17340776; rps13.S.|OMA; EEHPKDM; -.|OrthoDB; 5188951at2759; -.|Proteomes; UP000186698; Chr…	|-!- FUNCTION: Component of the small ribosomal subunit. The ribosome is a| large ribonucleoprotein complex responsible for the synthesis of| proteins in the cell. {ECO:0000250|UniProtKB:P62277}.|-!- SUBUNIT: Component of the small ribosomal subunit.| {ECO:0000250|UniProtKB:P62277}.|-!- SUBCELLULAR LOCATION: Cytoplasm {ECO:0000250|UniProtKB:P62277}.|-!- SIMILARITY: Belongs to the universal riboso…	NA	GO:0006412,	GO:0005737,GO:0005840,GO:1990904,	GO:0003735,	7739.JGI115249	1.18e-87	258	RPS13	Animals	meNOG[21]	09UG0@biNOG,0DFRR@chorNOG,0V5FC@meNOG,13PPT@opiNOG,COG0184@NOG,KOG0400@euNOG	Ribosomal protein S13	3010	GO:0000003,GO:0000022,GO:0000184,GO:0000226,GO:0000278,GO:0000956,GO:0002119,GO:0002164,GO:0003006,GO:0006139,GO:0006401,GO:0006402,GO:0006412,GO:0006413,GO:0006414,GO:0006415,GO:0006605,GO:0006612,GO:0006613,GO:0006614,GO:0006725,GO:0006807,GO:0006810,GO:0006886,GO:0006928,GO:0006996,GO:0007010,GO:0007017,GO:0007049,GO:0007051,GO:0007052,GO:0007275,GO:0007548,GO:0008104,GO:0008150,GO:0008152,GO:…	GO:0000228,GO:0005575,GO:0005622,GO:0005623,GO:0005634,GO:0005694,GO:0005730,GO:0005737,GO:0005829,GO:0005840,GO:0015935,GO:0022626,GO:0022627,GO:0031974,GO:0031981,GO:0032991,GO:0043226,GO:0043227,GO:0043228,GO:0043229,GO:0043231,GO:0043232,GO:0043233,GO:0044391,GO:0044422,GO:0044424,GO:0044428,GO:0044444,GO:0044445,GO:0044446,GO:0044464,GO:0070013,	GO:0003674,GO:0003676,GO:0003723,GO:0003729,GO:0003735,GO:0005198,GO:0005488,GO:0008270,GO:0043167,GO:0043169,GO:0046872,GO:0046914,GO:0097159,GO:1901363,	PFAM (Ribosomal_S13_N, Ribosomal_S15)
mikado.scaf3499G3	1936.9	-0.542643	0.147772	-3.67215	0.000240516	0.0150178	C24032	6	0.00829222	chrL	0.914472	sp|P49393|RS13_XENLA	86.1	3.83e-89	100	sp|P49393|RS13_XENLA Small ribosomal subunit protein uS15 OS=Xenopus laevis OX=8355 GN=rps13 PE=1 SV=2	Yes	|EMBL; Z49897; CAA90077.1; -; Genomic_DNA.|PIR; S57438; S57438.|RefSeq; XP_018115860.1; XM_018260371.1.|PDB; 7OYC; EM; 2.40 A; N2=1-151.|PDBsum; 7OYC; -.|AlphaFoldDB; P49393; -.|EMDB; EMD-13113; -.|SMR; P49393; -.|IntAct; P49393; 1.|MaxQB; P49393; -.|GeneID; 108715318; -.|CTD; 108715318; -.|Xenbase; XB-GENE-17340776; rps13.S.|OMA; EEHPKDM; -.|OrthoDB; 5188951at2759; -.|Proteomes; UP000186698; Chr…	|-!- FUNCTION: Component of the small ribosomal subunit. The ribosome is a| large ribonucleoprotein complex responsible for the synthesis of| proteins in the cell. {ECO:0000250|UniProtKB:P62277}.|-!- SUBUNIT: Component of the small ribosomal subunit.| {ECO:0000250|UniProtKB:P62277}.|-!- SUBCELLULAR LOCATION: Cytoplasm {ECO:0000250|UniProtKB:P62277}.|-!- SIMILARITY: Belongs to the universal riboso…	NA	GO:0006412,	GO:0005737,GO:0005840,GO:1990904,	GO:0003735,	7739.JGI115249	1.18e-87	258	RPS13	Animals	meNOG[21]	09UG0@biNOG,0DFRR@chorNOG,0V5FC@meNOG,13PPT@opiNOG,COG0184@NOG,KOG0400@euNOG	Ribosomal protein S13	3010	GO:0000003,GO:0000022,GO:0000184,GO:0000226,GO:0000278,GO:0000956,GO:0002119,GO:0002164,GO:0003006,GO:0006139,GO:0006401,GO:0006402,GO:0006412,GO:0006413,GO:0006414,GO:0006415,GO:0006605,GO:0006612,GO:0006613,GO:0006614,GO:0006725,GO:0006807,GO:0006810,GO:0006886,GO:0006928,GO:0006996,GO:0007010,GO:0007017,GO:0007049,GO:0007051,GO:0007052,GO:0007275,GO:0007548,GO:0008104,GO:0008150,GO:0008152,GO:…	GO:0000228,GO:0005575,GO:0005622,GO:0005623,GO:0005634,GO:0005694,GO:0005730,GO:0005737,GO:0005829,GO:0005840,GO:0015935,GO:0022626,GO:0022627,GO:0031974,GO:0031981,GO:0032991,GO:0043226,GO:0043227,GO:0043228,GO:0043229,GO:0043231,GO:0043232,GO:0043233,GO:0044391,GO:0044422,GO:0044424,GO:0044428,GO:0044444,GO:0044445,GO:0044446,GO:0044464,GO:0070013,	GO:0003674,GO:0003676,GO:0003723,GO:0003729,GO:0003735,GO:0005198,GO:0005488,GO:0008270,GO:0043167,GO:0043169,GO:0046872,GO:0046914,GO:0097159,GO:1901363,	PFAM (Ribosomal_S13_N, Ribosomal_S15)
mikado.scaf319G41	1570.05	-0.512644	0.1356	-3.78055	0.000156481	0.0116411	C22249	5	0.0116411	chrL	0.937497	tr|A0A267GJG7|A0A267GJG7_9PLAT	100	2.7e-122	100	tr|A0A267GJG7|A0A267GJG7_9PLAT Ribosomal protein L19 OS=Macrostomum lignano OX=282301 GN=BOX15_Mlig018170g1 PE=3 SV=1	Yes	NA	NA	NA	NA	NA	NA	6669.DappuP301730	6.19e-93	275	RPL19	Arthropoda	artNOG[6]	03206@artNOG,09VB3@biNOG,0V6AD@meNOG,12QXB@opiNOG,COG2147@NOG,KOG1696@euNOG	ribosomal protein L19	3010	GO:0000022,GO:0000226,GO:0000278,GO:0006412,GO:0006996,GO:0007010,GO:0007017,GO:0007049,GO:0007051,GO:0007052,GO:0007098,GO:0008150,GO:0008152,GO:0009058,GO:0009059,GO:0009987,GO:0010467,GO:0016043,GO:0019538,GO:0022402,GO:0031023,GO:0034645,GO:0043170,GO:0043933,GO:0044237,GO:0044238,GO:0044249,GO:0044260,GO:0051231,GO:0051298,GO:0071704,GO:0071840,GO:1901576,	GO:0005575,GO:0005622,GO:0005623,GO:0005737,GO:0005829,GO:0005840,GO:0015934,GO:0022625,GO:0022626,GO:0032991,GO:0043226,GO:0043228,GO:0043229,GO:0043232,GO:0044391,GO:0044422,GO:0044424,GO:0044444,GO:0044445,GO:0044446,GO:0044464,	GO:0003674,GO:0003735,GO:0005198,	PFAM (Ribosomal_L19e), SMART (COIL)
mikado.scaf1445G6	7623.85	-0.343765	0.099638	-3.45014	0.000560299	0.0256102	C22249	5	0.0116411	NA	1.15522	tr|A0A267GJG7|A0A267GJG7_9PLAT	100	2.7e-122	100	tr|A0A267GJG7|A0A267GJG7_9PLAT Ribosomal protein L19 OS=Macrostomum lignano OX=282301 GN=BOX15_Mlig018170g1 PE=3 SV=1	Yes	NA	NA	NA	NA	NA	NA	6669.DappuP301730	6.19e-93	275	RPL19	Arthropoda	artNOG[6]	03206@artNOG,09VB3@biNOG,0V6AD@meNOG,12QXB@opiNOG,COG2147@NOG,KOG1696@euNOG	ribosomal protein L19	3010	GO:0000022,GO:0000226,GO:0000278,GO:0006412,GO:0006996,GO:0007010,GO:0007017,GO:0007049,GO:0007051,GO:0007052,GO:0007098,GO:0008150,GO:0008152,GO:0009058,GO:0009059,GO:0009987,GO:0010467,GO:0016043,GO:0019538,GO:0022402,GO:0031023,GO:0034645,GO:0043170,GO:0043933,GO:0044237,GO:0044238,GO:0044249,GO:0044260,GO:0051231,GO:0051298,GO:0071704,GO:0071840,GO:1901576,	GO:0005575,GO:0005622,GO:0005623,GO:0005737,GO:0005829,GO:0005840,GO:0015934,GO:0022625,GO:0022626,GO:0032991,GO:0043226,GO:0043228,GO:0043229,GO:0043232,GO:0044391,GO:0044422,GO:0044424,GO:0044444,GO:0044445,GO:0044446,GO:0044464,	GO:0003674,GO:0003735,GO:0005198,	PFAM (Ribosomal_L19e), SMART (COIL)
mikado.scaf227G14	52.8202	-0.952325	0.253405	-3.75812	0.000171197	0.0122303	C23644	2	0.0122303	NA	1.2444	tr|A0A1I8G6A7|A0A1I8G6A7_9PLAT	36.6	5.76e-10	96.8	tr|A0A1I8G6A7|A0A1I8G6A7_9PLAT 40S ribosomal protein S30 OS=Macrostomum lignano OX=282301 PE=4 SV=1	Yes	NA	NA	NA	NA	NA	NA	7091.BGIBMGA011446-TA	5.85e-08	55.1	RPS30	Arthropoda	artNOG[6]	037XF@artNOG,0A7FT@biNOG,0SUW0@inNOG,0TGB6@lepNOG,0VIAG@meNOG,123KC@NOG,13WJJ@opiNOG,KOG0009@euNOG	ribosomal protein	3010	GO:0000022,GO:0000226,GO:0000278,GO:0006412,GO:0006996,GO:0007010,GO:0007017,GO:0007049,GO:0007051,GO:0007052,GO:0008150,GO:0008152,GO:0009058,GO:0009059,GO:0009987,GO:0010467,GO:0016043,GO:0019538,GO:0022402,GO:0034645,GO:0043170,GO:0043933,GO:0044237,GO:0044238,GO:0044249,GO:0044260,GO:0051231,GO:0071704,GO:0071840,GO:1901576,	GO:0005575,GO:0005622,GO:0005623,GO:0005737,GO:0005829,GO:0005840,GO:0015935,GO:0022626,GO:0022627,GO:0032991,GO:0043226,GO:0043228,GO:0043229,GO:0043232,GO:0044391,GO:0044422,GO:0044424,GO:0044444,GO:0044445,GO:0044446,GO:0044464,	GO:0003674,GO:0003735,GO:0005198,	PFAM (Ribosomal_S30, ubiquitin), SMART (UBQ)
mikado.scaf539G4	2504.55	-0.431803	0.115214	-3.74785	0.00017836	0.0125256	C26228	5	0.0125256	chrL	0.98754	sp|P48166|RL36A_CAEEL	81.9	6.81e-58	95.5	sp|P48166|RL36A_CAEEL Large ribosomal subunit protein eL42 OS=Caenorhabditis elegans OX=6239 GN=rpl-36.A PE=3 SV=2	Yes	|EMBL; Z50109; CAA90434.1; -; Genomic_DNA.|EMBL; AF304121; AAG50234.1; -; mRNA.|PIR; T19159; T19159.|RefSeq; NP_496375.1; NM_063974.7.|AlphaFoldDB; P48166; -.|SMR; P48166; -.|BioGRID; 40005; 84.|IntAct; P48166; 1.|STRING; 6239.C09H10.2.1; -.|EPD; P48166; -.|PaxDb; 6239-C09H10-2; -.|PeptideAtlas; P48166; -.|EnsemblMetazoa; C09H10.2.1; C09H10.2.1; WBGene00004454.|EnsemblMetazoa; C09H10.2.2; C09H10.…	|-!- SIMILARITY: Belongs to the eukaryotic ribosomal protein eL42 family.| {ECO:0000305}.|---------------------------------------------------------------------------|Copyrighted by the UniProt Consortium, see https://www.uniprot.org/terms|Distributed under the Creative Commons Attribution (CC BY 4.0) License|---------------------------------------------------------------------------	NA	GO:0006412,	GO:0022625,	GO:0003735,	6945.ISCW021239-PA	3.35e-62	190	RPL36A	Arthropoda	artNOG[6]	037NR@artNOG,0A7ID@biNOG,0VID2@meNOG,13SY1@opiNOG,COG1631@NOG,KOG3464@euNOG	ribosomal protein	3010	GO:0000022,GO:0000226,GO:0000278,GO:0006412,GO:0006996,GO:0007010,GO:0007017,GO:0007049,GO:0007051,GO:0007052,GO:0008150,GO:0008152,GO:0009058,GO:0009059,GO:0009987,GO:0010467,GO:0016043,GO:0019538,GO:0022402,GO:0034645,GO:0043170,GO:0043933,GO:0044237,GO:0044238,GO:0044249,GO:0044260,GO:0051231,GO:0071704,GO:0071840,GO:1901576,	GO:0005575,GO:0005622,GO:0005623,GO:0005737,GO:0005829,GO:0005840,GO:0015934,GO:0022625,GO:0022626,GO:0032991,GO:0043226,GO:0043228,GO:0043229,GO:0043232,GO:0044391,GO:0044422,GO:0044424,GO:0044444,GO:0044445,GO:0044446,GO:0044464,	GO:0003674,GO:0003735,GO:0005198,	PFAM (Ribosomal_L44), SMART (TRANS)
mikado.scaf874G19	1945.53	-0.571358	0.159451	-3.58328	0.000339308	0.0184447	C23893	2	0.0184447	chrL	1.06422	tr|A0A267FP90|A0A267FP90_9PLAT	100	2.35e-92	100	tr|A0A267FP90|A0A267FP90_9PLAT Large ribosomal subunit protein eL28 (Fragment) OS=Macrostomum lignano OX=282301 GN=BOX15_Mlig032696g2 PE=3 SV=1	Yes	NA	NA	NA	NA	NA	NA	51511.ENSCSAVP00000015065	6.21e-35	123	RPL28	Animals	meNOG[21]	0A6SV@biNOG,0DTSD@chorNOG,0VHKQ@meNOG,11T32@NOG,13PWN@opiNOG,KOG3412@euNOG	ribosomal protein L28	3010	GO:0000022,GO:0000184,GO:0000226,GO:0000278,GO:0000956,GO:0002119,GO:0002164,GO:0006139,GO:0006401,GO:0006402,GO:0006412,GO:0006413,GO:0006414,GO:0006415,GO:0006605,GO:0006612,GO:0006613,GO:0006614,GO:0006725,GO:0006807,GO:0006810,GO:0006886,GO:0006996,GO:0007010,GO:0007017,GO:0007049,GO:0007051,GO:0007052,GO:0007098,GO:0007275,GO:0007399,GO:0008104,GO:0008150,GO:0008152,GO:0009056,GO:0009057,GO:…	GO:0005575,GO:0005622,GO:0005623,GO:0005737,GO:0005829,GO:0005840,GO:0015934,GO:0022625,GO:0022626,GO:0032991,GO:0043226,GO:0043228,GO:0043229,GO:0043232,GO:0044391,GO:0044422,GO:0044424,GO:0044444,GO:0044445,GO:0044446,GO:0044464,	GO:0003674,GO:0003676,GO:0003723,GO:0003735,GO:0005198,GO:0005488,GO:0097159,GO:1901363,	PFAM (Ribosomal_L28e)
mikado.scaf2245G4	2253.85	-0.646378	0.180782	-3.57546	0.000349613	0.0187037	C23150	7	0.0187037	chrL	1.10644	tr|A0A267FR70|A0A267FR70_9PLAT	100	5.65e-106	93.5	tr|A0A267FR70|A0A267FR70_9PLAT Ubiquitin-ribosomal protein eS31 fusion protein (Fragment) OS=Macrostomum lignano OX=282301 GN=BOX15_Mlig017791g1 PE=3 SV=1	Yes	NA	NA	NA	NA	NA	NA	45351.NEMVEDRAFT_v1g159364-PA	1.48e-89	264	RPS27A	Animals	meNOG[21]	0VHHR@meNOG,13PT2@opiNOG,COG5272@NOG,KOG0004@euNOG	ribosomal protein S27A	3010	GO:0000003,GO:0000075,GO:0000077,GO:0000080,GO:0000082,GO:0000084,GO:0000122,GO:0000165,GO:0000184,GO:0000187,GO:0000209,GO:0000278,GO:0000956,GO:0001666,GO:0001817,GO:0001818,GO:0001932,GO:0001934,GO:0002119,GO:0002164,GO:0002218,GO:0002221,GO:0002224,GO:0002253,GO:0002376,GO:0002429,GO:0002474,GO:0002478,GO:0002479,GO:0002682,GO:0002684,GO:0002753,GO:0002755,GO:0002756,GO:0002757,GO:0002758,GO:…	GO:0005575,GO:0005622,GO:0005623,GO:0005634,GO:0005654,GO:0005737,GO:0005768,GO:0005829,GO:0005840,GO:0005856,GO:0005875,GO:0005886,GO:0010008,GO:0012506,GO:0015630,GO:0015935,GO:0016020,GO:0022626,GO:0022627,GO:0030139,GO:0030659,GO:0030666,GO:0031090,GO:0031410,GO:0031974,GO:0031981,GO:0031982,GO:0032991,GO:0043226,GO:0043227,GO:0043228,GO:0043229,GO:0043231,GO:0043232,GO:0043233,GO:0044391,GO:…	GO:0003674,GO:0003735,GO:0005198,GO:0005488,GO:0043167,GO:0043169,GO:0046872,	PFAM (ubiquitin, Ribosomal_S27, Rad60-SLD), SMART (UBQ)
mikado.scaf747G15	1522.41	-0.560222	0.157087	-3.56631	0.000362048	0.0190703	C27092	8	0.0190703	NA	1.34121	sp|Q3T0B7|RS27L_BOVIN	86.9	2.12e-50	100	sp|Q3T0B7|RS27L_BOVIN Small ribosomal subunit protein eS27-like OS=Bos taurus OX=9913 GN=RPS27L PE=3 SV=3	Yes	|EMBL; BC102463; AAI02464.1; -; mRNA.|RefSeq; NP_001035668.1; NM_001040578.2.|RefSeq; XP_010802047.1; XM_010803745.2.|RefSeq; XP_010825353.1; XM_010827051.2.|AlphaFoldDB; Q3T0B7; -.|SMR; Q3T0B7; -.|IntAct; Q3T0B7; 1.|MINT; Q3T0B7; -.|STRING; 9913.ENSBTAP00000017146; -.|PaxDb; 9913-ENSBTAP00000017146; -.|Ensembl; ENSBTAT00000017146.5; ENSBTAP00000017146.4; ENSBTAG00000012898.5.|GeneID; 101903478; …	|-!- COFACTOR:| Name=Zn(2+); Xref=ChEBI:CHEBI:29105; Evidence={ECO:0000305};| Note=Binds 1 zinc ion per subunit. {ECO:0000305};|-!- SIMILARITY: Belongs to the eukaryotic ribosomal protein eS27 family.| {ECO:0000305}.|---------------------------------------------------------------------------|Copyrighted by the UniProt Consortium, see https://www.uniprot.org/terms|Distributed under the Creative Co…	NA	GO:0000028,GO:0006412,	GO:0022627,	GO:0003723,GO:0003735,GO:0046872,	9593.ENSGGOP00000021741	2.27e-49	156	RPS27L	Mammals	maNOG[6]	0A88C@biNOG,0DUUM@chorNOG,0UVW1@maNOG,0VJ41@meNOG,13UE8@opiNOG,1B83Z@spriNOG,1D45G@veNOG,COG2051@NOG,KOG1779@euNOG	40S ribosomal protein S27	3010	GO:0000075,GO:0000077,GO:0006139,GO:0006259,GO:0006281,GO:0006412,GO:0006417,GO:0006725,GO:0006807,GO:0006915,GO:0006919,GO:0006950,GO:0006974,GO:0007049,GO:0007093,GO:0007154,GO:0007165,GO:0007346,GO:0008150,GO:0008152,GO:0008219,GO:0008630,GO:0009058,GO:0009059,GO:0009889,GO:0009891,GO:0009893,GO:0009987,GO:0010467,GO:0010468,GO:0010556,GO:0010557,GO:0010564,GO:0010604,GO:0010608,GO:0010941,GO:…	GO:0005575,GO:0005622,GO:0005623,GO:0005634,GO:0005737,GO:0005829,GO:0005840,GO:0015935,GO:0022626,GO:0022627,GO:0032991,GO:0043226,GO:0043227,GO:0043228,GO:0043229,GO:0043231,GO:0043232,GO:0044391,GO:0044422,GO:0044424,GO:0044444,GO:0044445,GO:0044446,GO:0044464,	GO:0003674,GO:0003676,GO:0003735,GO:0005198,GO:0005488,GO:0008047,GO:0008494,GO:0008656,GO:0016504,GO:0016505,GO:0030234,GO:0043028,GO:0043167,GO:0043169,GO:0045182,GO:0046872,GO:0061134,GO:0090079,GO:0097159,GO:1901363,	PFAM (Ribosomal_S27e), SMART (SIGNAL)
mikado.scaf1283G6	1074.01	-0.392335	0.124291	-3.15658	0.0015963	0.0480084	C27092	8	0.0190703	chrL	0.661039	sp|Q3T0B7|RS27L_BOVIN	86.9	2.12e-50	100	sp|Q3T0B7|RS27L_BOVIN Small ribosomal subunit protein eS27-like OS=Bos taurus OX=9913 GN=RPS27L PE=3 SV=3	Yes	|EMBL; BC102463; AAI02464.1; -; mRNA.|RefSeq; NP_001035668.1; NM_001040578.2.|RefSeq; XP_010802047.1; XM_010803745.2.|RefSeq; XP_010825353.1; XM_010827051.2.|AlphaFoldDB; Q3T0B7; -.|SMR; Q3T0B7; -.|IntAct; Q3T0B7; 1.|MINT; Q3T0B7; -.|STRING; 9913.ENSBTAP00000017146; -.|PaxDb; 9913-ENSBTAP00000017146; -.|Ensembl; ENSBTAT00000017146.5; ENSBTAP00000017146.4; ENSBTAG00000012898.5.|GeneID; 101903478; …	|-!- COFACTOR:| Name=Zn(2+); Xref=ChEBI:CHEBI:29105; Evidence={ECO:0000305};| Note=Binds 1 zinc ion per subunit. {ECO:0000305};|-!- SIMILARITY: Belongs to the eukaryotic ribosomal protein eS27 family.| {ECO:0000305}.|---------------------------------------------------------------------------|Copyrighted by the UniProt Consortium, see https://www.uniprot.org/terms|Distributed under the Creative Co…	NA	GO:0000028,GO:0006412,	GO:0022627,	GO:0003723,GO:0003735,GO:0046872,	9593.ENSGGOP00000021741	2.27e-49	156	RPS27L	Mammals	maNOG[6]	0A88C@biNOG,0DUUM@chorNOG,0UVW1@maNOG,0VJ41@meNOG,13UE8@opiNOG,1B83Z@spriNOG,1D45G@veNOG,COG2051@NOG,KOG1779@euNOG	40S ribosomal protein S27	3010	GO:0000075,GO:0000077,GO:0006139,GO:0006259,GO:0006281,GO:0006412,GO:0006417,GO:0006725,GO:0006807,GO:0006915,GO:0006919,GO:0006950,GO:0006974,GO:0007049,GO:0007093,GO:0007154,GO:0007165,GO:0007346,GO:0008150,GO:0008152,GO:0008219,GO:0008630,GO:0009058,GO:0009059,GO:0009889,GO:0009891,GO:0009893,GO:0009987,GO:0010467,GO:0010468,GO:0010556,GO:0010557,GO:0010564,GO:0010604,GO:0010608,GO:0010941,GO:…	GO:0005575,GO:0005622,GO:0005623,GO:0005634,GO:0005737,GO:0005829,GO:0005840,GO:0015935,GO:0022626,GO:0022627,GO:0032991,GO:0043226,GO:0043227,GO:0043228,GO:0043229,GO:0043231,GO:0043232,GO:0044391,GO:0044422,GO:0044424,GO:0044444,GO:0044445,GO:0044446,GO:0044464,	GO:0003674,GO:0003676,GO:0003735,GO:0005198,GO:0005488,GO:0008047,GO:0008494,GO:0008656,GO:0016504,GO:0016505,GO:0030234,GO:0043028,GO:0043167,GO:0043169,GO:0045182,GO:0046872,GO:0061134,GO:0090079,GO:0097159,GO:1901363,	PFAM (Ribosomal_S27e), SMART (SIGNAL)
mikado.scaf2600G3	2040.72	-0.438484	0.125232	-3.50138	0.000462859	0.0224402	C22860	1	0.0224402	chrL	0.966547	XP_037519919.1	50	8.67e-39	86.8	XP_037519919.1 60S ribosomal protein L24 [Rhipicephalus sanguineus]	Yes	NA	NA	NA	NA	NA	NA	6945.ISCW020506-PA	5.66e-38	133	RPL24	Arthropoda	artNOG[6]	03757@artNOG,0A713@biNOG,0VHV2@meNOG,13R9I@opiNOG,COG2075@NOG,KOG1722@euNOG	ribosomal protein L24	3010	GO:0000022,GO:0000226,GO:0000278,GO:0006412,GO:0006996,GO:0007010,GO:0007017,GO:0007049,GO:0007051,GO:0007052,GO:0007098,GO:0008150,GO:0008152,GO:0009058,GO:0009059,GO:0009987,GO:0010467,GO:0016043,GO:0019538,GO:0022402,GO:0031023,GO:0034645,GO:0043170,GO:0043933,GO:0044237,GO:0044238,GO:0044249,GO:0044260,GO:0051231,GO:0051298,GO:0071704,GO:0071840,GO:1901576,	GO:0005575,GO:0005622,GO:0005623,GO:0005737,GO:0005829,GO:0005840,GO:0015934,GO:0022625,GO:0022626,GO:0032991,GO:0043226,GO:0043228,GO:0043229,GO:0043232,GO:0044391,GO:0044422,GO:0044424,GO:0044444,GO:0044445,GO:0044446,GO:0044464,	GO:0003674,GO:0003735,GO:0005198,	PFAM (Ribosomal_L24e), SMART (TRASH, COIL)
mikado.scaf1271G4	4261.77	-0.423125	0.122113	-3.46501	0.000530205	0.0246021	C24147	3	0.0246021	chrL	1.02567	tr|A0A1I8G414|A0A1I8G414_9PLAT	100	2.07e-98	100	tr|A0A1I8G414|A0A1I8G414_9PLAT 40S ribosomal protein S30 OS=Macrostomum lignano OX=282301 PE=4 SV=1	Yes	NA	NA	NA	NA	NA	NA	9361.ENSDNOP00000003461	6.1e-29	108	FAU	Mammals	maNOG[6]	0A7FT@biNOG,0DU8M@chorNOG,0UV94@maNOG,0VIAG@meNOG,123KC@NOG,13WJJ@opiNOG,1D3KH@veNOG,KOG0001@euNOG,KOG0009@euNOG	Finkel-Biskis-Reilly murine sarcoma virus (FBR-MuSV) ubiquitously expressed	3010	GO:0000184,GO:0000956,GO:0006139,GO:0006401,GO:0006402,GO:0006412,GO:0006413,GO:0006414,GO:0006415,GO:0006605,GO:0006612,GO:0006613,GO:0006614,GO:0006725,GO:0006807,GO:0006810,GO:0006886,GO:0008104,GO:0008150,GO:0008152,GO:0009056,GO:0009057,GO:0009058,GO:0009059,GO:0009987,GO:0010467,GO:0015031,GO:0016032,GO:0016043,GO:0016070,GO:0016071,GO:0016482,GO:0018130,GO:0019058,GO:0019080,GO:0019083,GO:…	GO:0005575,GO:0005622,GO:0005623,GO:0005737,GO:0005829,GO:0005840,GO:0015935,GO:0022626,GO:0022627,GO:0032991,GO:0043226,GO:0043228,GO:0043229,GO:0043232,GO:0044391,GO:0044422,GO:0044424,GO:0044444,GO:0044445,GO:0044446,GO:0044464,	GO:0003674,GO:0003676,GO:0003723,GO:0003735,GO:0005198,GO:0005488,GO:0097159,GO:1901363,	PFAM (ubiquitin, Ribosomal_S30, Rad60-SLD), SMART (UBQ)
mikado.scaf507G23	1823.56	-0.576293	0.167623	-3.43803	0.000585954	0.0262345	C20624	5	0.0262345	chrL	0.979812	tr|A0A267G7L1|A0A267G7L1_9PLAT	100	9.11e-137	97	tr|A0A267G7L1|A0A267G7L1_9PLAT Large ribosomal subunit protein uL6 (Fragment) OS=Macrostomum lignano OX=282301 GN=BOX15_Mlig026440g3 PE=3 SV=1	Yes	NA	NA	NA	NA	NA	NA	88036.EFJ11932	2.49e-74	228	RPL9	Viridiplantae	virNOG[6]	1BCFW@strNOG,1DQDY@virNOG,COG0097@NOG,KOG3255@euNOG	60S ribosomal protein	3010	GO:0003002,GO:0006412,GO:0007275,GO:0007389,GO:0008150,GO:0008152,GO:0009058,GO:0009059,GO:0009955,GO:0009987,GO:0010467,GO:0019538,GO:0032501,GO:0032502,GO:0034645,GO:0043170,GO:0044237,GO:0044238,GO:0044249,GO:0044260,GO:0071704,GO:1901576,	GO:0005575,GO:0005622,GO:0005623,GO:0005634,GO:0005730,GO:0005737,GO:0005773,GO:0005774,GO:0005829,GO:0005840,GO:0005886,GO:0005911,GO:0009506,GO:0009507,GO:0009526,GO:0009536,GO:0009941,GO:0015934,GO:0016020,GO:0022625,GO:0022626,GO:0030054,GO:0031090,GO:0031967,GO:0031974,GO:0031975,GO:0031981,GO:0032991,GO:0043226,GO:0043227,GO:0043228,GO:0043229,GO:0043231,GO:0043232,GO:0043233,GO:0044391,GO:…	GO:0003674,GO:0003676,GO:0003723,GO:0003735,GO:0005198,GO:0005488,GO:0019843,GO:0097159,GO:1901363,	PFAM (Ribosomal_L6)
mikado.scaf1861G6	2583.88	-0.457967	0.13634	-3.35901	0.000782221	0.0317097	C24747	6	0.0317097	chrL	1.00169	tr|A0A267EQJ2|A0A267EQJ2_9PLAT	100	1.09e-91	100	tr|A0A267EQJ2|A0A267EQJ2_9PLAT Large ribosomal subunit protein uL14 OS=Macrostomum lignano OX=282301 GN=BOX15_Mlig022461g1 PE=3 SV=1	Yes	NA	NA	NA	NA	NA	NA	54126.PPA02762	2.86e-64	198	RPL-23	Nematodes	nemNOG[3]	0A6QF@biNOG,0EFT4@chrNOG,0VHIC@meNOG,0XBM4@nemNOG,13PTK@opiNOG,COG0093@NOG,KOG0901@euNOG	ribosomal protein	3010	GO:0000003,GO:0002119,GO:0002164,GO:0006412,GO:0007275,GO:0008150,GO:0008152,GO:0009058,GO:0009059,GO:0009790,GO:0009791,GO:0009792,GO:0009987,GO:0010467,GO:0018996,GO:0019538,GO:0032501,GO:0032502,GO:0034645,GO:0040007,GO:0042303,GO:0043170,GO:0044237,GO:0044238,GO:0044249,GO:0044260,GO:0048856,GO:0071704,GO:1901576,	GO:0005575,GO:0005622,GO:0005623,GO:0005737,GO:0005840,GO:0032991,GO:0043226,GO:0043228,GO:0043229,GO:0043232,GO:0044424,GO:0044444,GO:0044464,	GO:0003674,GO:0003735,GO:0005198,	PFAM (Ribosomal_L14), SMART (PAC)
mikado.scaf1155G14	1475.94	-0.39808	0.119105	-3.34226	0.000830994	0.033122	C20739	6	0.033122	chrL	0.955681	tr|A0A267DDW6|A0A267DDW6_9PLAT	100	2e-128	100	tr|A0A267DDW6|A0A267DDW6_9PLAT Large ribosomal subunit protein uL22 OS=Macrostomum lignano OX=282301 GN=BOX15_Mlig017908g1 PE=3 SV=1	Yes	NA	NA	NA	NA	NA	NA	6945.ISCW005425-PA	2.35e-84	253	RPL17	Arthropoda	artNOG[6]	033DE@artNOG,09ZNI@biNOG,0VAJA@meNOG,12SDW@opiNOG,COG0091@NOG,KOG3353@euNOG	60S ribosomal protein L17	3010	GO:0000022,GO:0000226,GO:0000278,GO:0006412,GO:0006996,GO:0007010,GO:0007017,GO:0007049,GO:0007051,GO:0007052,GO:0007098,GO:0008150,GO:0008152,GO:0009058,GO:0009059,GO:0009987,GO:0010467,GO:0016043,GO:0019538,GO:0022402,GO:0031023,GO:0034645,GO:0043170,GO:0043933,GO:0044237,GO:0044238,GO:0044249,GO:0044260,GO:0051231,GO:0051298,GO:0071704,GO:0071840,GO:1901576,	GO:0005575,GO:0005622,GO:0005623,GO:0005737,GO:0005829,GO:0005840,GO:0015934,GO:0022625,GO:0022626,GO:0032991,GO:0043226,GO:0043228,GO:0043229,GO:0043232,GO:0044391,GO:0044422,GO:0044424,GO:0044444,GO:0044445,GO:0044446,GO:0044464,	GO:0003674,GO:0003735,GO:0005198,	PFAM (Ribosomal_L22), SMART (COIL)
mikado.scaf67G59	2114.71	-0.458745	0.138217	-3.31902	0.000903345	0.0348672	C26509	2	0.0348672	chrL	0.974935	tr|A0A267E9J8|A0A267E9J8_9PLAT	100	3.65e-68	91.4	tr|A0A267E9J8|A0A267E9J8_9PLAT Ribosomal protein L37 (Fragment) OS=Macrostomum lignano OX=282301 GN=BOX15_Mlig000498g2 PE=3 SV=1	Yes	NA	NA	NA	NA	NA	NA	6183.Smp_035800__mRNA	1.01e-47	153	RPL37	Animals	meNOG[21]	0A89C@biNOG,0VJ58@meNOG,13U9P@opiNOG,COG2126@NOG,KOG3475@euNOG	Binds to the 23S rRNA (By similarity)	3010	GO:0000003,GO:0000184,GO:0000956,GO:0002119,GO:0002164,GO:0003006,GO:0006139,GO:0006401,GO:0006402,GO:0006412,GO:0006413,GO:0006414,GO:0006415,GO:0006605,GO:0006612,GO:0006613,GO:0006614,GO:0006725,GO:0006807,GO:0006810,GO:0006886,GO:0007275,GO:0007548,GO:0008104,GO:0008150,GO:0008152,GO:0009056,GO:0009057,GO:0009058,GO:0009059,GO:0009790,GO:0009791,GO:0009792,GO:0009987,GO:0010467,GO:0015031,GO:…	GO:0005575,GO:0005622,GO:0005623,GO:0005737,GO:0005829,GO:0005840,GO:0015934,GO:0022625,GO:0022626,GO:0032991,GO:0043226,GO:0043228,GO:0043229,GO:0043232,GO:0044391,GO:0044422,GO:0044424,GO:0044444,GO:0044445,GO:0044446,GO:0044464,	GO:0003674,GO:0003676,GO:0003723,GO:0003735,GO:0005198,GO:0005488,GO:0019843,GO:0043167,GO:0043169,GO:0046872,GO:0097159,GO:1901363,	PFAM (Ribosomal_L37e)
mikado.scaf470G19	1830.41	-0.462769	0.140316	-3.29806	0.00097356	0.0362361	C25332	5	0.0362361	chrS	1.45368	tr|A0A267EL91|A0A267EL91_9PLAT	100	1.88e-41	100	tr|A0A267EL91|A0A267EL91_9PLAT Large ribosomal subunit protein eL38 (Fragment) OS=Macrostomum lignano OX=282301 GN=BOX15_Mlig001846g1 PE=3 SV=1	Yes	NA	NA	NA	NA	NA	NA	8128.ENSONIP00000010059	1.29e-36	123	RPL38	Fishes	fiNOG[1]	0A9BU@biNOG,0DVIS@chorNOG,0N9JZ@fiNOG,0VK8N@meNOG,12229@NOG,13WS1@opiNOG,1D520@veNOG,KOG3499@euNOG	Ribosomal protein L38	3010	GO:0006412,GO:0007275,GO:0008150,GO:0008152,GO:0009058,GO:0009059,GO:0009790,GO:0009987,GO:0010467,GO:0019538,GO:0032501,GO:0032502,GO:0034645,GO:0043170,GO:0044237,GO:0044238,GO:0044249,GO:0044260,GO:0048856,GO:0071704,GO:1901576,	GO:0005575,GO:0005622,GO:0005623,GO:0005737,GO:0005840,GO:0032991,GO:0043226,GO:0043228,GO:0043229,GO:0043232,GO:0044424,GO:0044444,GO:0044464,	GO:0003674,GO:0003735,GO:0005198,	PFAM (Ribosomal_L38e)
mikado.scaf3110G3	2170.97	-0.368859	0.114033	-3.23468	0.00121778	0.0413255	C17813	3	0.0413255	chrS	1.45362	tr|A0A267DVB5|A0A267DVB5_9PLAT	100	2.61e-181	100	tr|A0A267DVB5|A0A267DVB5_9PLAT Small ribosomal subunit protein uS5 (Fragment) OS=Macrostomum lignano OX=282301 GN=BOX15_Mlig016645g3 PE=3 SV=1	Yes	NA	NA	NA	NA	NA	NA	6669.DappuP92887	3.7e-125	363	RPS2	Arthropoda	artNOG[6]	034SI@artNOG,0A0IM@biNOG,0V67Q@meNOG,13HIA@opiNOG,COG0098@NOG,KOG0877@euNOG	ribosomal protein	3010	GO:0006412,GO:0008150,GO:0008152,GO:0009058,GO:0009059,GO:0009987,GO:0010467,GO:0019538,GO:0034645,GO:0043170,GO:0044237,GO:0044238,GO:0044249,GO:0044260,GO:0071704,GO:1901576,	GO:0000228,GO:0005575,GO:0005622,GO:0005623,GO:0005634,GO:0005694,GO:0005730,GO:0005737,GO:0005829,GO:0005840,GO:0015935,GO:0022626,GO:0022627,GO:0031974,GO:0031981,GO:0032991,GO:0043226,GO:0043227,GO:0043228,GO:0043229,GO:0043231,GO:0043232,GO:0043233,GO:0044391,GO:0044422,GO:0044424,GO:0044428,GO:0044444,GO:0044445,GO:0044446,GO:0044464,GO:0070013,	GO:0003674,GO:0003676,GO:0003723,GO:0003735,GO:0005198,GO:0005488,GO:0097159,GO:1901363,	PFAM (Ribosomal_S5_C, Ribosomal_S5)
mikado.scaf3206G12	901.088	-0.427085	0.132817	-3.21559	0.00130178	0.0428145	C27051	1	0.0428145	chrL	0.92252	tr|A0A267DTL9|A0A267DTL9_9PLAT	100	5.24e-61	100	tr|A0A267DTL9|A0A267DTL9_9PLAT 40S ribosomal protein S27 (Fragment) OS=Macrostomum lignano OX=282301 GN=BOX15_Mlig010863g4 PE=3 SV=1	Yes	NA	NA	NA	NA	NA	NA	7757.ENSPMAP00000003408	5.45e-43	140	RPS27L	Animals	meNOG[21]	0A88C@biNOG,0DUUM@chorNOG,0VJ41@meNOG,13UE8@opiNOG,1D45G@veNOG,COG2051@NOG,KOG1779@euNOG	40s ribosomal protein S27	3010	GO:0000003,GO:0000075,GO:0000077,GO:0000184,GO:0000236,GO:0000956,GO:0002119,GO:0002164,GO:0006139,GO:0006259,GO:0006281,GO:0006401,GO:0006402,GO:0006412,GO:0006413,GO:0006414,GO:0006415,GO:0006417,GO:0006605,GO:0006612,GO:0006613,GO:0006614,GO:0006725,GO:0006807,GO:0006810,GO:0006886,GO:0006915,GO:0006919,GO:0006950,GO:0006974,GO:0007049,GO:0007093,GO:0007154,GO:0007165,GO:0007166,GO:0007186,GO:…	GO:0005575,GO:0005622,GO:0005623,GO:0005634,GO:0005737,GO:0005811,GO:0005829,GO:0005840,GO:0015935,GO:0016020,GO:0022626,GO:0022627,GO:0031224,GO:0032991,GO:0043226,GO:0043227,GO:0043228,GO:0043229,GO:0043231,GO:0043232,GO:0044391,GO:0044422,GO:0044424,GO:0044425,GO:0044444,GO:0044445,GO:0044446,GO:0044464,	GO:0003674,GO:0003676,GO:0003677,GO:0003735,GO:0004871,GO:0004888,GO:0004930,GO:0005198,GO:0005488,GO:0008047,GO:0008270,GO:0008494,GO:0008656,GO:0016504,GO:0016505,GO:0030234,GO:0038023,GO:0043028,GO:0043167,GO:0043169,GO:0045182,GO:0046872,GO:0046914,GO:0060089,GO:0061134,GO:0090079,GO:0097159,GO:1901363,	PFAM (Ribosomal_S27e), SMART (TRANS, SIGNAL)
mikado.scaf3335G4	1935.05	-0.365605	0.114441	-3.1947	0.00139975	0.0448795	C21016	7	0.0448795	chrL	0.978856	tr|A0A267DSJ1|A0A267DSJ1_9PLAT	100	2.66e-148	100	tr|A0A267DSJ1|A0A267DSJ1_9PLAT Large ribosomal subunit protein uL13 (Fragment) OS=Macrostomum lignano OX=282301 GN=BOX15_Mlig015828g2 PE=3 SV=1	Yes	NA	NA	NA	NA	NA	NA	6945.ISCW019130-PA	3.5e-89	266	RPL13A	Arthropoda	artNOG[6]	033P7@artNOG,0A3RB@biNOG,0VEJY@meNOG,12PR4@opiNOG,COG0102@NOG,KOG3204@euNOG	ribosomal protein	3010	GO:0000226,GO:0006412,GO:0006996,GO:0007010,GO:0007017,GO:0007049,GO:0007098,GO:0007154,GO:0007165,GO:0007166,GO:0007219,GO:0007275,GO:0007423,GO:0008150,GO:0008152,GO:0008407,GO:0009058,GO:0009059,GO:0009653,GO:0009887,GO:0009987,GO:0010467,GO:0016043,GO:0019538,GO:0022402,GO:0022416,GO:0023052,GO:0031023,GO:0032501,GO:0032502,GO:0034645,GO:0043170,GO:0044237,GO:0044238,GO:0044249,GO:0044260,GO:…	GO:0005575,GO:0005622,GO:0005623,GO:0005737,GO:0005829,GO:0005840,GO:0015934,GO:0022625,GO:0022626,GO:0032991,GO:0043226,GO:0043228,GO:0043229,GO:0043232,GO:0044391,GO:0044422,GO:0044424,GO:0044444,GO:0044445,GO:0044446,GO:0044464,	GO:0003674,GO:0003735,GO:0005198,	PFAM (Ribosomal_L13)
mikado.scaf4384G1	2464.02	-0.378774	0.119375	-3.17298	0.00150883	0.0467434	C24445	7	0.0467434	chrL	1.08176	tr|A0A267DEI9|A0A267DEI9_9PLAT	100	9.85e-92	100	tr|A0A267DEI9|A0A267DEI9_9PLAT 40S ribosomal protein S15a (Fragment) OS=Macrostomum lignano OX=282301 GN=BOX15_Mlig010864g1 PE=3 SV=1	Yes	NA	NA	NA	NA	NA	NA	6183.Smp_076740__mRNA	1.78e-68	208	RPS15A	Animals	meNOG[21]	0A6KB@biNOG,0VHEF@meNOG,13PWU@opiNOG,COG0096@NOG,KOG1754@euNOG	ribosomal protein	3010	GO:0000003,GO:0000022,GO:0000184,GO:0000226,GO:0000278,GO:0000956,GO:0002119,GO:0002164,GO:0006139,GO:0006401,GO:0006402,GO:0006412,GO:0006413,GO:0006414,GO:0006415,GO:0006468,GO:0006605,GO:0006612,GO:0006613,GO:0006614,GO:0006725,GO:0006793,GO:0006796,GO:0006807,GO:0006810,GO:0006886,GO:0006950,GO:0006996,GO:0007010,GO:0007017,GO:0007049,GO:0007051,GO:0007052,GO:0007275,GO:0007399,GO:0007417,GO:…	GO:0005575,GO:0005622,GO:0005623,GO:0005737,GO:0005739,GO:0005829,GO:0005840,GO:0005856,GO:0015935,GO:0022626,GO:0022627,GO:0032991,GO:0043226,GO:0043227,GO:0043228,GO:0043229,GO:0043231,GO:0043232,GO:0044391,GO:0044422,GO:0044424,GO:0044444,GO:0044445,GO:0044446,GO:0044464,	GO:0000166,GO:0001882,GO:0001883,GO:0003674,GO:0003676,GO:0003723,GO:0003735,GO:0003824,GO:0004672,GO:0004674,GO:0005198,GO:0005488,GO:0005524,GO:0016301,GO:0016740,GO:0016772,GO:0016773,GO:0017076,GO:0030554,GO:0032549,GO:0032550,GO:0032553,GO:0032555,GO:0032559,GO:0035639,GO:0036094,GO:0043167,GO:0043168,GO:0097159,GO:1901265,GO:1901363,	PFAM (Ribosomal_S8)
mikado.scaf1181G14	159.135	-0.598917	0.190599	-3.14229	0.00167633	0.0495546	C2696	3	0.0495546	NA	1.37188	tr|A0A267FBY4|A0A267FBY4_9PLAT	100	0	100	tr|A0A267FBY4|A0A267FBY4_9PLAT HTH psq-type domain-containing protein OS=Macrostomum lignano OX=282301 GN=BOX15_Mlig002076g1 PE=4 SV=1	Yes	NA	NA	NA	NA	NA	NA	6183.Smp_162130__mRNA	1.19e-68	256	NA	Animals	meNOG[21]	0A9K9@biNOG,0VKHI@meNOG,10CDI@NOG,13UR0@opiNOG,KOG3105@euNOG	Inherit from KOG: transposable element	3010	GO:0006412,GO:0008150,GO:0008152,GO:0009058,GO:0009059,GO:0009987,GO:0010467,GO:0019538,GO:0034645,GO:0043170,GO:0044237,GO:0044238,GO:0044249,GO:0044260,GO:0071704,GO:1901576,	GO:0005575,GO:0005622,GO:0005623,GO:0005737,GO:0005840,GO:0015934,GO:0032991,GO:0043226,GO:0043228,GO:0043229,GO:0043232,GO:0044391,GO:0044422,GO:0044424,GO:0044444,GO:0044446,GO:0044464,	GO:0003674,GO:0003676,GO:0003677,GO:0003735,GO:0005198,GO:0005488,GO:0097159,GO:1901363,	PFAM (DDE, HTH_psq, Ribosomal_L22), SMART (CENPB)
mikado.scaf3509G4	132.762	0.949905	0.213361	4.4521	8.50347e-06	0.00161116	C18326	4	0.00161116	NA	1.33793	XP_038079082.1	31.4	2.83e-19	100	XP_038079082.1 eukaryotic translation initiation factor 3 subunit J-A-like [Patiria miniata]	Yes	NA	NA	NA	NA	NA	NA	6945.ISCW021601-PA	3.38e-21	94	ADAM	Arthropoda	artNOG[6]	0385P@artNOG,0A1X8@biNOG,0VCSR@meNOG,11U5G@NOG,13UFN@opiNOG,KOG4813@euNOG	Component of the eukaryotic translation initiation factor 3 (eIF-3) complex, which is involved in protein synthesis and, together with other initiation factors, stimulates binding of mRNA and methionyl-tRNAi to the 40S ribosome	3013	GO:0001731,GO:0006412,GO:0006413,GO:0006417,GO:0006446,GO:0007275,GO:0007399,GO:0008150,GO:0008152,GO:0009058,GO:0009059,GO:0009889,GO:0009987,GO:0010467,GO:0010468,GO:0010556,GO:0010608,GO:0016043,GO:0019222,GO:0019538,GO:0022008,GO:0022607,GO:0022613,GO:0022618,GO:0030154,GO:0031323,GO:0031326,GO:0032501,GO:0032502,GO:0034645,GO:0043170,GO:0043933,GO:0044085,GO:0044237,GO:0044238,GO:0044249,GO:…	GO:0005575,GO:0005622,GO:0005623,GO:0005737,GO:0005852,GO:0016282,GO:0032991,GO:0033290,GO:0044424,GO:0044444,GO:0044464,GO:0070993,	GO:0003674,GO:0003676,GO:0003723,GO:0003743,GO:0005488,GO:0008135,GO:0097159,GO:1901363,	PFAM (eIF3_subunit), SMART (COIL)
mikado.scaf3510G2	192.909	0.63443	0.193616	3.27674	0.00105014	0.0377949	C18326	4	0.00161116	chrS	1.42318	XP_038079082.1	33.2	1.35e-21	100	XP_038079082.1 eukaryotic translation initiation factor 3 subunit J-A-like [Patiria miniata]	Yes	NA	NA	NA	NA	NA	NA	6945.ISCW021601-PA	5.09e-20	90.9	ADAM	Arthropoda	artNOG[6]	0385P@artNOG,0A1X8@biNOG,0VCSR@meNOG,11U5G@NOG,13UFN@opiNOG,KOG4813@euNOG	Component of the eukaryotic translation initiation factor 3 (eIF-3) complex, which is involved in protein synthesis and, together with other initiation factors, stimulates binding of mRNA and methionyl-tRNAi to the 40S ribosome	3013	GO:0001731,GO:0006412,GO:0006413,GO:0006417,GO:0006446,GO:0007275,GO:0007399,GO:0008150,GO:0008152,GO:0009058,GO:0009059,GO:0009889,GO:0009987,GO:0010467,GO:0010468,GO:0010556,GO:0010608,GO:0016043,GO:0019222,GO:0019538,GO:0022008,GO:0022607,GO:0022613,GO:0022618,GO:0030154,GO:0031323,GO:0031326,GO:0032501,GO:0032502,GO:0034645,GO:0043170,GO:0043933,GO:0044085,GO:0044237,GO:0044238,GO:0044249,GO:…	GO:0005575,GO:0005622,GO:0005623,GO:0005737,GO:0005852,GO:0016282,GO:0032991,GO:0033290,GO:0044424,GO:0044444,GO:0044464,GO:0070993,	GO:0003674,GO:0003676,GO:0003723,GO:0003743,GO:0005488,GO:0008135,GO:0097159,GO:1901363,	PFAM (eIF3_subunit), SMART (COIL)
mikado.scaf1543G13	294.411	0.557451	0.148886	3.74415	0.000181002	0.012618	C4319	2	0.012618	chrL	0.516091	tr|A0A267F0C4|A0A267F0C4_9PLAT	100	0	98.7	tr|A0A267F0C4|A0A267F0C4_9PLAT THO complex subunit 5 (Fragment) OS=Macrostomum lignano OX=282301 GN=BOX15_Mlig027421g1 PE=3 SV=1	Yes	NA	NA	NA	NA	NA	NA	13037.EHJ69960	2.51e-43	174	THOC5	Arthropoda	artNOG[6]	03578@artNOG,0A3UW@biNOG,0SRU9@inNOG,0TB5R@lepNOG,0VD2R@meNOG,0YCE5@NOG,13IBN@opiNOG,KOG2216@euNOG	THO complex subunit 5	3013	GO:0000003,GO:0006403,GO:0006405,GO:0006406,GO:0006810,GO:0006913,GO:0007049,GO:0007140,GO:0008150,GO:0009987,GO:0015931,GO:0016482,GO:0022402,GO:0033036,GO:0046907,GO:0048610,GO:0050657,GO:0050658,GO:0051028,GO:0051168,GO:0051169,GO:0051179,GO:0051234,GO:0051236,GO:0051321,GO:0051641,GO:0051649,GO:0071702,GO:0071705,	GO:0000347,GO:0005575,GO:0005622,GO:0005623,GO:0005634,GO:0032991,GO:0043226,GO:0043227,GO:0043229,GO:0043231,GO:0044422,GO:0044424,GO:0044428,GO:0044446,GO:0044464,	GO:0003674,	PFAM (FimP), SMART (COIL)
mikado.scaf143G22	238.359	0.510128	0.150437	3.39098	0.000696426	0.0291351	C3397	2	0.0291351	chrS	1.50045	tr|A0A1I8FZQ0|A0A1I8FZQ0_9PLAT	100	0	100	tr|A0A1I8FZQ0|A0A1I8FZQ0_9PLAT Nuclear pore complex protein OS=Macrostomum lignano OX=282301 PE=3 SV=1	Yes	NA	NA	NA	NA	NA	NA	7739.JGI115443	3.94e-107	354	NUP107	Animals	meNOG[21]	09UJ8@biNOG,0DIB8@chorNOG,0V4XW@meNOG,0XRUG@NOG,12SRB@opiNOG,KOG1964@euNOG	Nucleoporin 107kDa	3013	GO:0000236,GO:0005975,GO:0006403,GO:0006405,GO:0006406,GO:0006605,GO:0006606,GO:0006810,GO:0006886,GO:0006913,GO:0006996,GO:0006997,GO:0006999,GO:0007049,GO:0007154,GO:0007165,GO:0007166,GO:0007167,GO:0007178,GO:0008104,GO:0008150,GO:0008152,GO:0008643,GO:0008645,GO:0009987,GO:0010033,GO:0010827,GO:0015031,GO:0015749,GO:0015931,GO:0016032,GO:0016043,GO:0016482,GO:0017038,GO:0019221,GO:0022402,GO:…	GO:0000775,GO:0000776,GO:0000779,GO:0000793,GO:0005575,GO:0005622,GO:0005623,GO:0005634,GO:0005635,GO:0005643,GO:0005694,GO:0005737,GO:0005829,GO:0012505,GO:0016020,GO:0031080,GO:0031090,GO:0031224,GO:0031965,GO:0031967,GO:0031974,GO:0031975,GO:0031981,GO:0032991,GO:0034399,GO:0043226,GO:0043227,GO:0043228,GO:0043229,GO:0043231,GO:0043232,GO:0043233,GO:0044422,GO:0044424,GO:0044425,GO:0044427,GO:…	GO:0003674,GO:0005198,GO:0005215,GO:0015267,GO:0015288,GO:0017056,GO:0022803,GO:0022829,GO:0022857,	PFAM (Nup84_Nup100), SMART (COIL)
mikado.scaf3364G4	178.435	0.718297	0.21918	3.2772	0.00104841	0.037777	C3647	4	0.037777	chrL	0.875881	sp|P52297|IMB_XENLA	59	4.17e-240	100	sp|P52297|IMB_XENLA Importin subunit beta OS=Xenopus laevis OX=8355 GN=kpnb1 PE=1 SV=3	Yes	|EMBL; EU286786; ABY76052.1; -; mRNA.|RefSeq; NP_001108315.1; NM_001114843.1.|AlphaFoldDB; P52297; -.|SMR; P52297; -.|IntAct; P52297; 9.|MINT; P52297; -.|GeneID; 100137718; -.|CTD; 100137718; -.|Xenbase; XB-GENE-994071; kpnb1.S.|OrthoDB; 124901at2759; -.|Proteomes; UP000186698; Chromosome 9_10S.|Bgee; 100137718; Expressed in ovary and 19 other cell types or tissues.|Gene3D; 1.25.10.10; Leucine-ri…	|-!- FUNCTION: Required for nuclear protein import and mediates docking of| import substrate to distinct nucleoporins.| {ECO:0000269|PubMed:7878057}.|-!- SUBUNIT: Forms a complex with an importin alpha subunit.| {ECO:0000269|PubMed:7627554}.|-!- INTERACTION:| P52297; Q7ZZY7: rae1.S; NbExp=4; IntAct=EBI-618940, EBI-618949;|-!- SUBCELLULAR LOCATION: Cytoplasm {ECO:0000250|UniProtKB:Q14974}. Nucleus…	NA	GO:0006606,	GO:0005635,GO:0005829,	GO:0031267,	6669.DappuP306007	1.56e-242	698	NA	Arthropoda	artNOG[6]	035WM@artNOG,09TX5@biNOG,0V4W9@meNOG,12T3M@opiNOG,COG5215@NOG,KOG1241@euNOG	Importin	3013	GO:0000003,GO:0000059,GO:0000278,GO:0000280,GO:0003006,GO:0006605,GO:0006606,GO:0006607,GO:0006810,GO:0006886,GO:0006913,GO:0006996,GO:0007010,GO:0007015,GO:0007049,GO:0007276,GO:0007292,GO:0007304,GO:0008104,GO:0008150,GO:0008360,GO:0009653,GO:0009987,GO:0015031,GO:0016043,GO:0016482,GO:0017038,GO:0019953,GO:0022402,GO:0022412,GO:0022414,GO:0022603,GO:0022604,GO:0022607,GO:0030029,GO:0030036,GO:…	GO:0005575,GO:0005622,GO:0005623,GO:0005634,GO:0005635,GO:0005643,GO:0005737,GO:0005811,GO:0005856,GO:0005875,GO:0012505,GO:0015630,GO:0016020,GO:0031224,GO:0031967,GO:0031975,GO:0032991,GO:0043226,GO:0043227,GO:0043228,GO:0043229,GO:0043231,GO:0043232,GO:0044422,GO:0044424,GO:0044425,GO:0044428,GO:0044430,GO:0044444,GO:0044446,GO:0044464,GO:0046930,	GO:0003674,GO:0005215,GO:0005488,GO:0005515,GO:0008320,GO:0008565,GO:0019899,GO:0022857,GO:0022884,GO:0031267,GO:0051020,	PFAM (HEAT, IBN_N), SMART (IBN_N, COIL)
mikado.scaf1364G18	193.513	-0.54072	0.166906	-3.23967	0.00119669	0.0408979	C23029	3	0.0408979	chrS	1.53847	tr|A0A267F588|A0A267F588_9PLAT	100	4.08e-107	100	tr|A0A267F588|A0A267F588_9PLAT Chromo domain-containing protein (Fragment) OS=Macrostomum lignano OX=282301 GN=BOX15_Mlig009913g1 PE=4 SV=1	Yes	NA	NA	NA	NA	NA	NA	28377.ENSACAP00000012734	1.45e-20	89.7	CBX3	Animals	meNOG[21]	09VH6@biNOG,0DNMS@chorNOG,0VBWT@meNOG,11JKD@NOG,13H71@opiNOG,1CXJ3@veNOG,KOG1911@euNOG	Chromobox homolog 3	3013	GO:0006139,GO:0006325,GO:0006338,GO:0006351,GO:0006355,GO:0006725,GO:0006807,GO:0006996,GO:0008150,GO:0008152,GO:0009058,GO:0009059,GO:0009889,GO:0009890,GO:0009892,GO:0009987,GO:0010467,GO:0010468,GO:0010556,GO:0010558,GO:0010605,GO:0010629,GO:0016043,GO:0016070,GO:0018130,GO:0019219,GO:0019222,GO:0019438,GO:0031323,GO:0031324,GO:0031326,GO:0031327,GO:0032774,GO:0034641,GO:0034645,GO:0034654,GO:…	GO:0000228,GO:0000775,GO:0000779,GO:0000785,GO:0000791,GO:0000792,GO:0000793,GO:0005575,GO:0005622,GO:0005623,GO:0005634,GO:0005635,GO:0005637,GO:0005694,GO:0005721,GO:0005819,GO:0005856,GO:0012505,GO:0015630,GO:0016020,GO:0019866,GO:0031090,GO:0031965,GO:0031967,GO:0031974,GO:0031975,GO:0031981,GO:0032991,GO:0043226,GO:0043227,GO:0043228,GO:0043229,GO:0043231,GO:0043232,GO:0043233,GO:0044422,GO:…	GO:0003674,GO:0003824,GO:0005488,GO:0005515,GO:0016740,GO:0019904,	PFAM (Chromo, Chromo_shadow), SMART (CHROMO, ChSh)
mikado.scaf340G34	325.643	0.446459	0.139257	3.20601	0.00134588	0.0438514	C946	2	0.0438514	chrS	1.45128	tr|A0A267G8D5|A0A267G8D5_9PLAT	95.2	0	100	tr|A0A267G8D5|A0A267G8D5_9PLAT WD_REPEATS_REGION domain-containing protein OS=Macrostomum lignano OX=282301 GN=BOX15_Mlig012168g1 PE=4 SV=1	Yes	NA	NA	NA	NA	NA	NA	8083.ENSXMAP00000016378	1.83e-51	207	NUP160	Fishes	fiNOG[1]	09WK1@biNOG,0DHVE@chorNOG,0MV9T@fiNOG,0V7IM@meNOG,0YYM5@NOG,132NF@opiNOG,1CSK0@veNOG,KOG4521@euNOG	nucleoporin 160kDa	3013	NA	NA	NA	PFAM (Nup160)
mikado.scaf1082G2	351.83	0.464911	0.145256	3.20064	0.00137123	0.0443183	C1801	1	0.0443183	chrS	1.53612	tr|A0A267FH95|A0A267FH95_9PLAT	91.5	0	100	tr|A0A267FH95|A0A267FH95_9PLAT Uncharacterized protein (Fragment) OS=Macrostomum lignano OX=282301 GN=BOX15_Mlig012714g3 PE=4 SV=1	No	NA	NA	NA	NA	NA	NA	31033.ENSTRUP00000000751	2.7e-37	160	GEMIN5	Fishes	fiNOG[1]	09XXD@biNOG,0DJAG@chorNOG,0IJDN@euNOG,0MX1U@fiNOG,0V8V2@meNOG,0XTH3@NOG,12U3Y@opiNOG,1CU2K@veNOG	gem (nuclear organelle) associated protein 5	3013	NA	NA	NA	PFAM (WD40), SMART (WD40, COIL)
mikado.scaf1122G8	46.7525	1.41437	0.299613	4.72066	2.35084e-06	0.000602622	C3413	2	0.000602622	chrS	1.46823	tr|A0A267FE17|A0A267FE17_9PLAT	100	0	100	tr|A0A267FE17|A0A267FE17_9PLAT CID domain-containing protein OS=Macrostomum lignano OX=282301 GN=BOX15_Mlig014301g1 PE=4 SV=1	Yes	NA	NA	NA	NA	NA	NA	6183.Smp_168190__mRNA	6.31e-27	123	PCF11	Animals	meNOG[21]	09YS3@biNOG,0V9PX@meNOG,0Y266@NOG,12SD8@opiNOG,KOG2071@euNOG	PCF11, cleavage and polyadenylation factor subunit, homolog (S. cerevisiae)	3015	GO:0000003,GO:0000375,GO:0000377,GO:0000398,GO:0002119,GO:0002164,GO:0006139,GO:0006351,GO:0006353,GO:0006366,GO:0006369,GO:0006379,GO:0006396,GO:0006397,GO:0006725,GO:0006807,GO:0006810,GO:0006886,GO:0006915,GO:0007275,GO:0007568,GO:0008104,GO:0008150,GO:0008152,GO:0008219,GO:0008340,GO:0008380,GO:0009058,GO:0009059,GO:0009790,GO:0009791,GO:0009792,GO:0009987,GO:0010259,GO:0010467,GO:0012501,GO:…	GO:0005575,GO:0005622,GO:0005623,GO:0005634,GO:0005654,GO:0005849,GO:0016020,GO:0031224,GO:0031974,GO:0031981,GO:0032991,GO:0043226,GO:0043227,GO:0043229,GO:0043231,GO:0043233,GO:0044422,GO:0044424,GO:0044425,GO:0044428,GO:0044446,GO:0044451,GO:0044464,GO:0070013,	NA	PFAM (DUF618), SMART (COIL, RPR)
mikado.scaf179G4	352.638	0.794219	0.184058	4.31504	1.59572e-05	0.00246571	C7997	3	0.00246571	chrL	0.522879	tr|A0A267GRN8|A0A267GRN8_9PLAT	100	0	100	tr|A0A267GRN8|A0A267GRN8_9PLAT Eukaryotic peptide chain release factor GTP-binding subunit OS=Macrostomum lignano OX=282301 GN=BOX15_Mlig005762g2 PE=3 SV=1	Yes	NA	NA	NA	NA	NA	NA	6945.ISCW018746-PA	2.48e-223	635	ELF	Arthropoda	artNOG[6]	0345X@artNOG,09U8Z@biNOG,0V584@meNOG,12P6V@opiNOG,COG5256@NOG,KOG0459@euNOG	peptide chain release factor	3015	GO:0006139,GO:0006152,GO:0006163,GO:0006184,GO:0006195,GO:0006412,GO:0006414,GO:0006415,GO:0006725,GO:0006753,GO:0006793,GO:0006796,GO:0006807,GO:0008150,GO:0008152,GO:0009056,GO:0009058,GO:0009059,GO:0009116,GO:0009117,GO:0009119,GO:0009141,GO:0009143,GO:0009144,GO:0009146,GO:0009150,GO:0009154,GO:0009164,GO:0009166,GO:0009199,GO:0009203,GO:0009205,GO:0009207,GO:0009259,GO:0009261,GO:0009987,GO:…	GO:0005575,GO:0005622,GO:0005623,GO:0005737,GO:0005829,GO:0044424,GO:0044444,GO:0044464,	GO:0000166,GO:0001882,GO:0001883,GO:0003674,GO:0003676,GO:0003723,GO:0003746,GO:0003747,GO:0003824,GO:0003924,GO:0004779,GO:0004781,GO:0005488,GO:0005525,GO:0008079,GO:0008135,GO:0016462,GO:0016740,GO:0016772,GO:0016779,GO:0016787,GO:0016817,GO:0016818,GO:0017076,GO:0017111,GO:0019001,GO:0032549,GO:0032550,GO:0032553,GO:0032555,GO:0032561,GO:0035639,GO:0036094,GO:0043167,GO:0043168,GO:0070566,GO:…	PFAM (GTP_EFTU, GTP_EFTU_D2, GTP_EFTU_D3, PAM2)
mikado.scaf3899G5	165.359	-1.27809	0.187685	-6.80977	9.77537e-12	1.82569e-08	C21471	1	1.82569e-08	chrL	0.926968	tr|A0A267DJP1|A0A267DJP1_9PLAT	100	1.28e-146	100	tr|A0A267DJP1|A0A267DJP1_9PLAT CCR4-NOT transcription complex subunit 9 OS=Macrostomum lignano OX=282301 GN=BOX15_Mlig013979g7 PE=4 SV=1	Yes	NA	NA	NA	NA	NA	NA	7165.AGAP012050-PA	4.05e-15	78.6	RQCD1	Animals	meNOG[21]	09X9G@biNOG,0V87V@meNOG,12RDX@opiNOG,COG5209@NOG,KOG3036@euNOG	RCD1 required for cell differentiation1 homolog (S. pombe)	3018	GO:0000003,GO:0000288,GO:0000289,GO:0000956,GO:0003006,GO:0006139,GO:0006351,GO:0006355,GO:0006396,GO:0006397,GO:0006401,GO:0006402,GO:0006725,GO:0006807,GO:0007044,GO:0007154,GO:0007165,GO:0007166,GO:0007275,GO:0007548,GO:0008150,GO:0008152,GO:0009056,GO:0009057,GO:0009058,GO:0009059,GO:0009790,GO:0009792,GO:0009889,GO:0009987,GO:0010033,GO:0010467,GO:0010468,GO:0010556,GO:0016043,GO:0016070,GO:…	GO:0000932,GO:0005575,GO:0005622,GO:0005623,GO:0005634,GO:0005737,GO:0005829,GO:0030014,GO:0032991,GO:0035770,GO:0043226,GO:0043227,GO:0043228,GO:0043229,GO:0043231,GO:0043232,GO:0044424,GO:0044444,GO:0044464,	GO:0003674,GO:0003676,GO:0003677,GO:0003824,GO:0003899,GO:0005488,GO:0016740,GO:0016772,GO:0016779,GO:0034062,GO:0097159,GO:1901363,	PFAM (Rcd1)
mikado.scaf2967G3	306.275	-0.963559	0.159828	-6.02873	1.65251e-09	1.6003e-06	C11783	4	1.6003e-06	chrL	1.00825	tr|A0A1I8H370|A0A1I8H370_9PLAT	100	0	100	tr|A0A1I8H370|A0A1I8H370_9PLAT CCR4-NOT transcription complex subunit 9 OS=Macrostomum lignano OX=282301 GN=BOX15_Mlig013979g3 PE=4 SV=1	Yes	NA	NA	NA	NA	NA	NA	7739.JGI284472	3.19e-42	157	RQCD1	Animals	meNOG[21]	09X9G@biNOG,0DIKZ@chorNOG,0V87V@meNOG,12RDX@opiNOG,COG5209@NOG,KOG3036@euNOG	RCD1 required for cell differentiation1 homolog (S. pombe)	3018	GO:0000003,GO:0000288,GO:0000289,GO:0000956,GO:0003006,GO:0006139,GO:0006351,GO:0006355,GO:0006396,GO:0006397,GO:0006401,GO:0006402,GO:0006725,GO:0006807,GO:0007044,GO:0007154,GO:0007165,GO:0007166,GO:0007275,GO:0007548,GO:0008150,GO:0008152,GO:0009056,GO:0009057,GO:0009058,GO:0009059,GO:0009790,GO:0009792,GO:0009889,GO:0009987,GO:0010033,GO:0010467,GO:0010468,GO:0010556,GO:0016043,GO:0016070,GO:…	GO:0000932,GO:0005575,GO:0005622,GO:0005623,GO:0005634,GO:0005737,GO:0005829,GO:0030014,GO:0032991,GO:0035770,GO:0043226,GO:0043227,GO:0043228,GO:0043229,GO:0043231,GO:0043232,GO:0044424,GO:0044444,GO:0044464,	GO:0003674,GO:0003676,GO:0003677,GO:0003824,GO:0003899,GO:0005488,GO:0016740,GO:0016772,GO:0016779,GO:0034062,GO:0097159,GO:1901363,	PFAM (Rcd1)
mikado.scaf1780G22	333.649	-0.673734	0.141869	-4.74899	2.0444e-06	0.000545458	C11783	4	1.6003e-06	chrL	0.961318	tr|A0A1I8H370|A0A1I8H370_9PLAT	100	0	100	tr|A0A1I8H370|A0A1I8H370_9PLAT CCR4-NOT transcription complex subunit 9 OS=Macrostomum lignano OX=282301 GN=BOX15_Mlig013979g3 PE=4 SV=1	Yes	NA	NA	NA	NA	NA	NA	7739.JGI284472	3.19e-42	157	RQCD1	Animals	meNOG[21]	09X9G@biNOG,0DIKZ@chorNOG,0V87V@meNOG,12RDX@opiNOG,COG5209@NOG,KOG3036@euNOG	RCD1 required for cell differentiation1 homolog (S. pombe)	3018	GO:0000003,GO:0000288,GO:0000289,GO:0000956,GO:0003006,GO:0006139,GO:0006351,GO:0006355,GO:0006396,GO:0006397,GO:0006401,GO:0006402,GO:0006725,GO:0006807,GO:0007044,GO:0007154,GO:0007165,GO:0007166,GO:0007275,GO:0007548,GO:0008150,GO:0008152,GO:0009056,GO:0009057,GO:0009058,GO:0009059,GO:0009790,GO:0009792,GO:0009889,GO:0009987,GO:0010033,GO:0010467,GO:0010468,GO:0010556,GO:0016043,GO:0016070,GO:…	GO:0000932,GO:0005575,GO:0005622,GO:0005623,GO:0005634,GO:0005737,GO:0005829,GO:0030014,GO:0032991,GO:0035770,GO:0043226,GO:0043227,GO:0043228,GO:0043229,GO:0043231,GO:0043232,GO:0044424,GO:0044444,GO:0044464,	GO:0003674,GO:0003676,GO:0003677,GO:0003824,GO:0003899,GO:0005488,GO:0016740,GO:0016772,GO:0016779,GO:0034062,GO:0097159,GO:1901363,	PFAM (Rcd1)
mikado.scaf2966G7	246.949	-0.720671	0.162716	-4.42901	9.46647e-06	0.00174082	C11783	4	1.6003e-06	chrL	1.00102	tr|A0A1I8H370|A0A1I8H370_9PLAT	100	0	100	tr|A0A1I8H370|A0A1I8H370_9PLAT CCR4-NOT transcription complex subunit 9 OS=Macrostomum lignano OX=282301 GN=BOX15_Mlig013979g3 PE=4 SV=1	Yes	NA	NA	NA	NA	NA	NA	7739.JGI284472	3.19e-42	157	RQCD1	Animals	meNOG[21]	09X9G@biNOG,0DIKZ@chorNOG,0V87V@meNOG,12RDX@opiNOG,COG5209@NOG,KOG3036@euNOG	RCD1 required for cell differentiation1 homolog (S. pombe)	3018	GO:0000003,GO:0000288,GO:0000289,GO:0000956,GO:0003006,GO:0006139,GO:0006351,GO:0006355,GO:0006396,GO:0006397,GO:0006401,GO:0006402,GO:0006725,GO:0006807,GO:0007044,GO:0007154,GO:0007165,GO:0007166,GO:0007275,GO:0007548,GO:0008150,GO:0008152,GO:0009056,GO:0009057,GO:0009058,GO:0009059,GO:0009790,GO:0009792,GO:0009889,GO:0009987,GO:0010033,GO:0010467,GO:0010468,GO:0010556,GO:0016043,GO:0016070,GO:…	GO:0000932,GO:0005575,GO:0005622,GO:0005623,GO:0005634,GO:0005737,GO:0005829,GO:0030014,GO:0032991,GO:0035770,GO:0043226,GO:0043227,GO:0043228,GO:0043229,GO:0043231,GO:0043232,GO:0044424,GO:0044444,GO:0044464,	GO:0003674,GO:0003676,GO:0003677,GO:0003824,GO:0003899,GO:0005488,GO:0016740,GO:0016772,GO:0016779,GO:0034062,GO:0097159,GO:1901363,	PFAM (Rcd1)
mikado.scaf523G2	83.801	1.30198	0.26738	4.86938	1.11951e-06	0.000335145	C5287	3	0.000335145	chrS	1.55999	tr|A0A267G6C7|A0A267G6C7_9PLAT	98.2	0	100	tr|A0A267G6C7|A0A267G6C7_9PLAT poly(A)-specific ribonuclease OS=Macrostomum lignano OX=282301 GN=BOX15_Mlig024710g2 PE=4 SV=1	Yes	NA	NA	NA	NA	NA	NA	13037.EHJ65824	1.04e-98	318	NA	Arthropoda	artNOG[6]	03485@artNOG,09WQJ@biNOG,0SQX6@inNOG,0TDYC@lepNOG,0VAH3@meNOG,12Q2X@opiNOG,COG5239@NOG,KOG0620@euNOG	CCR4-NOT transcription complex subunit	3018	GO:0000003,GO:0000288,GO:0000289,GO:0000956,GO:0006139,GO:0006355,GO:0006357,GO:0006396,GO:0006397,GO:0006401,GO:0006402,GO:0006725,GO:0006807,GO:0007276,GO:0007292,GO:0008150,GO:0008152,GO:0009056,GO:0009057,GO:0009889,GO:0009987,GO:0010467,GO:0010468,GO:0010556,GO:0016070,GO:0016071,GO:0019219,GO:0019222,GO:0019439,GO:0019953,GO:0022414,GO:0031123,GO:0031124,GO:0031323,GO:0031326,GO:0032501,GO:…	GO:0005575,GO:0005622,GO:0005623,GO:0005737,GO:0016020,GO:0030014,GO:0032991,GO:0044424,GO:0044464,	GO:0000175,GO:0003674,GO:0003824,GO:0004518,GO:0004527,GO:0004532,GO:0004535,GO:0004540,GO:0005488,GO:0005515,GO:0008408,GO:0016787,GO:0016788,GO:0016796,GO:0016896,	PFAM (Exo_endo_phos, LRR_1, Yip1), SMART (LRR, TRANS, LRR_TYP)
mikado.scaf190G20	183.754	0.677778	0.180636	3.75217	0.000175312	0.0124224	C1254	2	0.0124224	NA	1.35088	tr|A0A267GQV8|A0A267GQV8_9PLAT	100	0	100	tr|A0A267GQV8|A0A267GQV8_9PLAT TPR_REGION domain-containing protein (Fragment) OS=Macrostomum lignano OX=282301 GN=BOX15_Mlig014968g4 PE=4 SV=1	Yes	NA	NA	NA	NA	NA	NA	132908.ENSPVAP00000010259	2.14e-25	120	TTC37	Mammals	maNOG[6]	09UKW@biNOG,0DJWK@chorNOG,0UP57@maNOG,0V5KA@meNOG,0ZG1H@NOG,13IC2@opiNOG,1CUPZ@veNOG,KOG1127@euNOG	Tetratricopeptide repeat domain 37	3018	NA	GO:0000785,GO:0005575,GO:0005622,GO:0005623,GO:0005634,GO:0005694,GO:0005737,GO:0032991,GO:0043226,GO:0043227,GO:0043228,GO:0043229,GO:0043231,GO:0043232,GO:0044422,GO:0044424,GO:0044427,GO:0044444,GO:0044446,GO:0044464,GO:0055087,	NA	PFAM (TPR_1), SMART (TPR, SEL1)
mikado.scaf1917G13	40.8836	1.34019	0.383175	3.4976	0.000469462	0.0226477	C2559	3	0.0226477	chrL	0.952152	tr|A0A267EPC7|A0A267EPC7_9PLAT	100	0	100	tr|A0A267EPC7|A0A267EPC7_9PLAT Helicase ATP-binding domain-containing protein (Fragment) OS=Macrostomum lignano OX=282301 GN=BOX15_Mlig031975g2 PE=4 SV=1	Yes	NA	NA	NA	NA	NA	NA	7739.JGI205455	1.38e-298	850	SKIV2L2	Animals	meNOG[21]	09TQK@biNOG,0DEM4@chorNOG,0V4PU@meNOG,12NDG@opiNOG,COG4581@NOG,KOG0948@euNOG	Superkiller viralicidic activity 2-like	3018	GO:0000003,GO:0000375,GO:0000377,GO:0000398,GO:0000460,GO:0002009,GO:0002119,GO:0002164,GO:0003006,GO:0006139,GO:0006152,GO:0006163,GO:0006195,GO:0006200,GO:0006364,GO:0006396,GO:0006397,GO:0006725,GO:0006753,GO:0006793,GO:0006796,GO:0006807,GO:0006950,GO:0007275,GO:0007276,GO:0007281,GO:0007399,GO:0007530,GO:0007548,GO:0008150,GO:0008152,GO:0008380,GO:0009056,GO:0009116,GO:0009117,GO:0009119,GO:…	GO:0000178,GO:0005575,GO:0005622,GO:0005623,GO:0005634,GO:0005681,GO:0005730,GO:0031974,GO:0031981,GO:0032991,GO:0043226,GO:0043227,GO:0043228,GO:0043229,GO:0043231,GO:0043232,GO:0043233,GO:0044422,GO:0044424,GO:0044428,GO:0044446,GO:0044464,GO:0070013,GO:0071013,	GO:0000166,GO:0001882,GO:0001883,GO:0003674,GO:0003676,GO:0003724,GO:0003824,GO:0004386,GO:0005488,GO:0005524,GO:0008186,GO:0016462,GO:0016787,GO:0016817,GO:0016818,GO:0016887,GO:0017076,GO:0017111,GO:0030554,GO:0032549,GO:0032550,GO:0032553,GO:0032555,GO:0032559,GO:0035639,GO:0036094,GO:0043167,GO:0043168,GO:0070035,GO:0097159,GO:1901265,GO:1901363,	PFAM (DSHCT, DEAD, Helicase_C), SMART (HELICc, DEXDc, DSHCT, COIL)
mikado.scaf1896G15	166.751	0.583362	0.171821	3.39517	0.000685863	0.0288548	C2559	3	0.0226477	chrL	1.09741	tr|A0A1I8GJY1|A0A1I8GJY1_9PLAT	100	0	99.5	tr|A0A1I8GJY1|A0A1I8GJY1_9PLAT Superkiller viralicidic activity 2-like 2 OS=Macrostomum lignano OX=282301 PE=4 SV=1	Yes	NA	NA	NA	NA	NA	NA	7739.JGI289381	0	1206	SKIV2L2	Animals	meNOG[21]	09TQK@biNOG,0DEM4@chorNOG,0V4PU@meNOG,12NDG@opiNOG,COG4581@NOG,KOG0948@euNOG	Superkiller viralicidic activity 2-like	3018	GO:0000003,GO:0000375,GO:0000377,GO:0000398,GO:0000460,GO:0002009,GO:0002119,GO:0002164,GO:0003006,GO:0006139,GO:0006152,GO:0006163,GO:0006195,GO:0006200,GO:0006364,GO:0006396,GO:0006397,GO:0006725,GO:0006753,GO:0006793,GO:0006796,GO:0006807,GO:0006950,GO:0007275,GO:0007276,GO:0007281,GO:0007399,GO:0007530,GO:0007548,GO:0008150,GO:0008152,GO:0008380,GO:0009056,GO:0009116,GO:0009117,GO:0009119,GO:…	GO:0000178,GO:0005575,GO:0005622,GO:0005623,GO:0005634,GO:0005681,GO:0005730,GO:0031974,GO:0031981,GO:0032991,GO:0043226,GO:0043227,GO:0043228,GO:0043229,GO:0043231,GO:0043232,GO:0043233,GO:0044422,GO:0044424,GO:0044428,GO:0044446,GO:0044464,GO:0070013,GO:0071013,	GO:0000166,GO:0001882,GO:0001883,GO:0003674,GO:0003676,GO:0003724,GO:0003824,GO:0004386,GO:0005488,GO:0005524,GO:0008186,GO:0016462,GO:0016787,GO:0016817,GO:0016818,GO:0016887,GO:0017076,GO:0017111,GO:0030554,GO:0032549,GO:0032550,GO:0032553,GO:0032555,GO:0032559,GO:0035639,GO:0036094,GO:0043167,GO:0043168,GO:0070035,GO:0097159,GO:1901265,GO:1901363,	PFAM (DSHCT, DEAD, Helicase_C), SMART (HELICc, DEXDc, DSHCT, COIL)
mikado.scaf169G65	137.161	0.5899	0.176448	3.34319	0.000828213	0.0330615	C2559	3	0.0226477	chrS	1.3797	sp|P42285|MTREX_HUMAN	59.2	9.43e-294	100	sp|P42285|MTREX_HUMAN Exosome RNA helicase MTR4 OS=Homo sapiens OX=9606 GN=MTREX PE=1 SV=3	Yes	|EMBL; D29641; BAA06124.2; ALT_INIT; mRNA.|EMBL; BX640789; CAE45877.1; -; mRNA.|EMBL; BC014669; AAH14669.2; -; mRNA.|EMBL; BC028604; AAH28604.3; -; mRNA.|EMBL; BC031779; AAH31779.1; -; mRNA.|EMBL; BC065258; AAH65258.1; ALT_INIT; mRNA.|EMBL; BC104996; AAI04997.1; -; mRNA.|EMBL; BC113509; AAI13510.1; -; mRNA.|CCDS; CCDS3967.1; -.|RefSeq; NP_056175.3; NM_015360.4.|PDB; 6C90; X-ray; 2.20 A; A=71-600,…	|-!- FUNCTION: Catalyzes the ATP-dependent unwinding of RNA duplexes with a| single-stranded 3' RNA extension (PubMed:27871484, PubMed:29844170,| PubMed:29906447). Central subunit of many protein complexes, namely| TRAMP-like, nuclear exosome targeting (NEXT) and poly(A) tail exosome| targeting (PAXT) (PubMed:27871484, PubMed:29844170, PubMed:21855801).| NEXT functions as an RNA exosome cofactor …	NA	GO:0000398,GO:0000460,GO:0006364,GO:0006401,GO:0006974,GO:0016076,	GO:0005634,GO:0005654,GO:0005730,GO:0016607,GO:0031499,GO:0071013,	GO:0003723,GO:0003724,GO:0005524,GO:0016887,	7739.JGI289381	3.15e-300	855	SKIV2L2	Animals	meNOG[21]	09TQK@biNOG,0DEM4@chorNOG,0V4PU@meNOG,12NDG@opiNOG,COG4581@NOG,KOG0948@euNOG	Superkiller viralicidic activity 2-like	3018	GO:0000003,GO:0000375,GO:0000377,GO:0000398,GO:0000460,GO:0002009,GO:0002119,GO:0002164,GO:0003006,GO:0006139,GO:0006152,GO:0006163,GO:0006195,GO:0006200,GO:0006364,GO:0006396,GO:0006397,GO:0006725,GO:0006753,GO:0006793,GO:0006796,GO:0006807,GO:0006950,GO:0007275,GO:0007276,GO:0007281,GO:0007399,GO:0007530,GO:0007548,GO:0008150,GO:0008152,GO:0008380,GO:0009056,GO:0009116,GO:0009117,GO:0009119,GO:…	GO:0000178,GO:0005575,GO:0005622,GO:0005623,GO:0005634,GO:0005681,GO:0005730,GO:0031974,GO:0031981,GO:0032991,GO:0043226,GO:0043227,GO:0043228,GO:0043229,GO:0043231,GO:0043232,GO:0043233,GO:0044422,GO:0044424,GO:0044428,GO:0044446,GO:0044464,GO:0070013,GO:0071013,	GO:0000166,GO:0001882,GO:0001883,GO:0003674,GO:0003676,GO:0003724,GO:0003824,GO:0004386,GO:0005488,GO:0005524,GO:0008186,GO:0016462,GO:0016787,GO:0016817,GO:0016818,GO:0016887,GO:0017076,GO:0017111,GO:0030554,GO:0032549,GO:0032550,GO:0032553,GO:0032555,GO:0032559,GO:0035639,GO:0036094,GO:0043167,GO:0043168,GO:0070035,GO:0097159,GO:1901265,GO:1901363,	PFAM (DSHCT, DEAD, Helicase_C), SMART (HELICc, DEXDc, DSHCT, COIL)
mikado.scaf10G180	67.0215	0.943471	0.271983	3.46886	0.000522668	0.0243822	C9167	2	0.0243822	chrS	1.63938	tr|A0A267HAD0|A0A267HAD0_9PLAT	96.6	0	100	tr|A0A267HAD0|A0A267HAD0_9PLAT Lsm14-like N-terminal domain-containing protein OS=Macrostomum lignano OX=282301 GN=BOX15_Mlig024935g3 PE=4 SV=1	Yes	NA	NA	NA	NA	NA	NA	12957.ACEP_00013643-PA	2.6e-11	73.2	NA	Arthropoda	artNOG[6]	032SZ@artNOG,0A3Z7@biNOG,0S67Y@hymNOG,0SPND@inNOG,0VEEE@meNOG,13I5U@opiNOG,COG0062@NOG,KOG2585@euNOG	Enhancer of mRNA-decapping protein	3018	NA	GO:0000932,GO:0005575,GO:0005622,GO:0005623,GO:0005737,GO:0005856,GO:0005875,GO:0015630,GO:0032991,GO:0035770,GO:0043226,GO:0043228,GO:0043229,GO:0043232,GO:0044422,GO:0044424,GO:0044430,GO:0044444,GO:0044446,GO:0044464,	NA	PFAM (EDC3_LSm, DFDF, YjeF_N), SMART (FDF, COIL)
mikado.scaf4987G1	211.776	-0.653472	0.197276	-3.31247	0.00092475	0.0352985	C4890	4	0.0352985	chrL	0.845218	tr|A0A267DCH5|A0A267DCH5_9PLAT	100	2.49e-230	100	tr|A0A267DCH5|A0A267DCH5_9PLAT NOT2_3_5 domain-containing protein OS=Macrostomum lignano OX=282301 GN=BOX15_Mlig011602g3 PE=3 SV=1	Yes	NA	NA	NA	NA	NA	NA	132908.ENSPVAP00000014674	6.29e-51	196	CNOT3	Mammals	maNOG[6]	09XW6@biNOG,0DJ8S@chorNOG,0UM2E@maNOG,0V8TP@meNOG,12T4Z@opiNOG,1CU0P@veNOG,COG5665@NOG,KOG2150@euNOG	CCR4-NOT transcription complex, subunit 3	3018	GO:0000288,GO:0000289,GO:0000956,GO:0006139,GO:0006351,GO:0006355,GO:0006396,GO:0006397,GO:0006401,GO:0006402,GO:0006725,GO:0006807,GO:0008150,GO:0008152,GO:0009056,GO:0009057,GO:0009058,GO:0009059,GO:0009889,GO:0009987,GO:0010467,GO:0010468,GO:0010556,GO:0016070,GO:0016071,GO:0018130,GO:0019219,GO:0019222,GO:0019438,GO:0019439,GO:0031123,GO:0031124,GO:0031323,GO:0031326,GO:0032774,GO:0034641,GO:…	GO:0000932,GO:0005575,GO:0005622,GO:0005623,GO:0005634,GO:0005737,GO:0005829,GO:0032991,GO:0035770,GO:0043226,GO:0043227,GO:0043228,GO:0043229,GO:0043231,GO:0043232,GO:0044424,GO:0044444,GO:0044464,	NA	PFAM (Not3, NOT2_3_5), SMART (COIL)
mikado.scaf2994G9	234.529	-0.667545	0.141527	-4.71674	2.39654e-06	0.000608622	C17179	3	0.000608622	chrL	1.10515	tr|A0A267DZD0|A0A267DZD0_9PLAT	100	5.19e-153	100	tr|A0A267DZD0|A0A267DZD0_9PLAT TAFII55 protein conserved region domain-containing protein (Fragment) OS=Macrostomum lignano OX=282301 GN=BOX15_Mlig026986g9 PE=3 SV=1	No	NA	NA	NA	NA	NA	NA	121225.PHUM360470-PA	1.79e-35	137	TAF7	Arthropoda	artNOG[6]	034ZD@artNOG,09YCP@biNOG,0SRK3@inNOG,0V9A6@meNOG,13IQH@opiNOG,COG5414@NOG,KOG4011@euNOG	Transcription initiation factor TFII-D subunit	3022	GO:0006139,GO:0006351,GO:0006352,GO:0006355,GO:0006366,GO:0006367,GO:0006412,GO:0006413,GO:0006725,GO:0006807,GO:0008150,GO:0008152,GO:0009058,GO:0009059,GO:0009889,GO:0009987,GO:0010467,GO:0010468,GO:0010556,GO:0016070,GO:0018130,GO:0019219,GO:0019222,GO:0019438,GO:0019538,GO:0031323,GO:0031326,GO:0032774,GO:0034641,GO:0034645,GO:0034654,GO:0043170,GO:0044237,GO:0044238,GO:0044249,GO:0044260,GO:…	GO:0000428,GO:0005575,GO:0005622,GO:0005623,GO:0005634,GO:0005654,GO:0005667,GO:0005669,GO:0016591,GO:0030880,GO:0031974,GO:0031981,GO:0032991,GO:0043226,GO:0043227,GO:0043229,GO:0043231,GO:0043233,GO:0044422,GO:0044424,GO:0044428,GO:0044446,GO:0044451,GO:0044464,GO:0055029,GO:0070013,	GO:0003674,GO:0003676,GO:0003700,GO:0003723,GO:0003743,GO:0005488,GO:0008135,GO:0097159,GO:1901363,	PFAM (TAFII55_N), SMART (COIL)
mikado.scaf2190G4	275.593	-1.12965	0.171426	-6.58974	4.40595e-11	6.22715e-08	C27004	6	6.22715e-08	chrL	0.883651	tr|A0A267EGW6|A0A267EGW6_9PLAT	100	1.74e-60	100	tr|A0A267EGW6|A0A267EGW6_9PLAT Small nuclear ribonucleoprotein E (Fragment) OS=Macrostomum lignano OX=282301 GN=BOX15_Mlig010011g2 PE=3 SV=1	Yes	NA	NA	NA	NA	NA	NA	7739.JGI268096	3.23e-39	131	SNRPE	Animals	meNOG[21]	0A8DF@biNOG,0DUYZ@chorNOG,0VJ9D@meNOG,13UFH@opiNOG,COG1958@NOG,KOG1774@euNOG	Small nuclear ribonucleoprotein polypeptide E	3040	GO:0000003,GO:0000245,GO:0000375,GO:0000377,GO:0000387,GO:0000398,GO:0002119,GO:0002164,GO:0003006,GO:0006139,GO:0006351,GO:0006353,GO:0006366,GO:0006369,GO:0006396,GO:0006397,GO:0006725,GO:0006807,GO:0006810,GO:0006915,GO:0006996,GO:0006997,GO:0007275,GO:0007276,GO:0007281,GO:0008150,GO:0008152,GO:0008219,GO:0008334,GO:0008380,GO:0009058,GO:0009059,GO:0009790,GO:0009791,GO:0009792,GO:0009987,GO:…	GO:0005575,GO:0005622,GO:0005623,GO:0005634,GO:0005654,GO:0005681,GO:0005683,GO:0005689,GO:0005737,GO:0005829,GO:0030532,GO:0031974,GO:0031981,GO:0032991,GO:0035770,GO:0043186,GO:0043226,GO:0043227,GO:0043228,GO:0043229,GO:0043231,GO:0043232,GO:0043233,GO:0044422,GO:0044424,GO:0044428,GO:0044444,GO:0044446,GO:0044464,GO:0045495,GO:0060293,GO:0070013,GO:0071011,GO:0071013,	GO:0003674,GO:0003676,GO:0003723,GO:0005488,GO:0097159,GO:1901363,	PFAM (LSM), SMART (Sm)
mikado.scaf152G84	414.79	-0.653451	0.138215	-4.72779	2.26974e-06	0.000590515	C22012	2	0.000590515	NA	1.34463	tr|A0A267GTQ2|A0A267GTQ2_9PLAT	100	3.05e-20	100	tr|A0A267GTQ2|A0A267GTQ2_9PLAT CCHC-type domain-containing protein OS=Macrostomum lignano OX=282301 GN=BOX15_Mlig002202g1 PE=4 SV=1	Yes	NA	NA	NA	NA	NA	NA	4533.OB03G47250.1	9.31e-05	48.9	NA	Viridiplantae	virNOG[6]	0TY5P@lilNOG,15VDR@poaNOG,1BS94@strNOG,1E449@virNOG,COG0724@NOG,KOG0118@euNOG	RNA recognition motif. (a.k.a. RRM, RBD, or RNP domain)	3040	NA	NA	GO:0000166,GO:0003674,GO:0003676,GO:0005488,GO:0008270,GO:0036094,GO:0043167,GO:0043169,GO:0046872,GO:0046914,GO:0097159,GO:1901265,GO:1901363,	PFAM (RRM_1, zf-CCHC, Limkain-b1), SMART (RRM, TRANS, ZnF_C2HC)
mikado.scaf1449G12	1336.52	0.511145	0.113216	4.51478	6.33822e-06	0.00128173	C17809	4	0.00128173	chrS	1.56624	tr|A0A267F2B2|A0A267F2B2_9PLAT	97.9	4.15e-156	100	tr|A0A267F2B2|A0A267F2B2_9PLAT RRM domain-containing protein OS=Macrostomum lignano OX=282301 GN=BOX15_Mlig023819g2 PE=4 SV=1	Yes	NA	NA	NA	NA	NA	NA	6183.Smp_053940.1__mRNA	1.17e-59	198	NA	Animals	meNOG[21]	0APZB@biNOG,0W2BH@meNOG,12QWP@opiNOG,COG0724@NOG,KOG0118@euNOG	RNA recognition motif. (a.k.a. RRM, RBD, or RNP domain)	3040	NA	GO:0005575,GO:0005622,GO:0005623,GO:0032991,GO:0044424,GO:0044464,	GO:0000166,GO:0003674,GO:0003676,GO:0005488,GO:0036094,GO:0097159,GO:1901265,GO:1901363,	PFAM (RRM_1), SMART (RRM)
mikado.scaf1069G18	110.246	0.802282	0.197824	4.05552	5.00222e-05	0.00543838	C4267	3	0.00543838	chrS	1.58985	tr|A0A1I8IKW4|A0A1I8IKW4_9PLAT	100	0	100	tr|A0A1I8IKW4|A0A1I8IKW4_9PLAT SURP motif domain-containing protein OS=Macrostomum lignano OX=282301 PE=3 SV=1	Yes	NA	NA	NA	NA	NA	NA	7070.TC004839-PA	2.85e-161	493	NA	Arthropoda	artNOG[6]	032J5@artNOG,09Y3S@biNOG,0SPFG@inNOG,0V914@meNOG,0XPNW@NOG,12QX2@opiNOG,KOG0007@euNOG	splicing factor 3A subunit	3040	GO:0000226,GO:0000278,GO:0000280,GO:0000375,GO:0000377,GO:0000381,GO:0000398,GO:0006139,GO:0006396,GO:0006397,GO:0006725,GO:0006807,GO:0006996,GO:0007010,GO:0007017,GO:0007049,GO:0007051,GO:0007052,GO:0008150,GO:0008152,GO:0008380,GO:0009987,GO:0010467,GO:0010468,GO:0016043,GO:0016070,GO:0016071,GO:0019219,GO:0019222,GO:0022402,GO:0031323,GO:0034641,GO:0043170,GO:0043484,GO:0043933,GO:0044237,GO:…	GO:0005575,GO:0005622,GO:0005623,GO:0005634,GO:0005681,GO:0005686,GO:0030532,GO:0032991,GO:0043226,GO:0043227,GO:0043229,GO:0043231,GO:0044422,GO:0044424,GO:0044428,GO:0044446,GO:0044464,GO:0071011,GO:0071013,	GO:0003674,GO:0003676,GO:0003723,GO:0005488,GO:0097159,GO:1901363,	PFAM (Surp, PRP21_like_P, ubiquitin), SMART (SWAP, UBQ, COIL, TRANS)
mikado.scaf3271G2	15.9503	1.85444	0.494678	3.74879	0.000177692	0.0125063	C21320	1	0.0125063	NA	1.23794	NA	NA	NA	NA	NA	NA	NA	NA	NA	NA	NA	NA	7460.GB12414-PA	2.6e-11	68.9	NA	Arthropoda	artNOG[6]	0334B@artNOG,09ZR0@biNOG,0S5QD@hymNOG,0SPY1@inNOG,0VAMG@meNOG,133XN@opiNOG,COG5104@NOG,KOG0152@euNOG	FF domain	3040	GO:0000375,GO:0000377,GO:0000398,GO:0006139,GO:0006396,GO:0006397,GO:0006725,GO:0006807,GO:0006810,GO:0006811,GO:0006812,GO:0008150,GO:0008152,GO:0008380,GO:0009987,GO:0010467,GO:0015693,GO:0016070,GO:0016071,GO:0030001,GO:0034220,GO:0034641,GO:0043170,GO:0044237,GO:0044238,GO:0044260,GO:0046483,GO:0051179,GO:0051234,GO:0055085,GO:0071704,GO:0090304,GO:1901360,	GO:0005575,GO:0005622,GO:0005623,GO:0005634,GO:0005681,GO:0005685,GO:0016020,GO:0030532,GO:0032991,GO:0043226,GO:0043227,GO:0043229,GO:0043231,GO:0044422,GO:0044424,GO:0044428,GO:0044446,GO:0044464,GO:0071011,	GO:0003674,GO:0005215,GO:0005488,GO:0005515,GO:0008324,GO:0015075,GO:0015095,GO:0017058,GO:0019904,GO:0022857,GO:0022890,GO:0046873,	PFAM (FF, WW, DUF803), SMART (FF, COIL, WW, TRANS)
mikado.scaf1559G30	147.279	0.570948	0.170885	3.34113	0.000834386	0.0331561	C2036	3	0.0331561	chrS	1.61083	tr|A0A267EY61|A0A267EY61_9PLAT	100	0	100	tr|A0A267EY61|A0A267EY61_9PLAT RNA helicase OS=Macrostomum lignano OX=282301 GN=BOX15_Mlig006780g4 PE=3 SV=1	Yes	NA	NA	NA	NA	NA	NA	6183.Smp_156060__mRNA	0	1217	DHX38	Animals	meNOG[21]	09TRZ@biNOG,0V5F2@meNOG,12NCG@opiNOG,COG1643@NOG,KOG0925@euNOG	DEAH (Asp-Glu-Ala-His) box polypeptide	3040	GO:0000003,GO:0000375,GO:0000377,GO:0000381,GO:0000398,GO:0002118,GO:0002119,GO:0002121,GO:0002164,GO:0002165,GO:0003006,GO:0006139,GO:0006152,GO:0006163,GO:0006195,GO:0006200,GO:0006351,GO:0006353,GO:0006366,GO:0006369,GO:0006396,GO:0006397,GO:0006403,GO:0006405,GO:0006406,GO:0006725,GO:0006753,GO:0006793,GO:0006796,GO:0006807,GO:0006810,GO:0006897,GO:0006898,GO:0006913,GO:0007275,GO:0007276,GO:…	GO:0005575,GO:0005622,GO:0005623,GO:0005634,GO:0005654,GO:0005681,GO:0031974,GO:0031981,GO:0032991,GO:0043226,GO:0043227,GO:0043229,GO:0043231,GO:0043233,GO:0044422,GO:0044424,GO:0044428,GO:0044446,GO:0044464,GO:0070013,GO:0071013,	GO:0000166,GO:0001882,GO:0001883,GO:0003674,GO:0003676,GO:0003724,GO:0003824,GO:0004386,GO:0005488,GO:0005515,GO:0005524,GO:0008186,GO:0016462,GO:0016787,GO:0016817,GO:0016818,GO:0016887,GO:0017076,GO:0017111,GO:0030554,GO:0032549,GO:0032550,GO:0032553,GO:0032555,GO:0032559,GO:0035639,GO:0036094,GO:0043167,GO:0043168,GO:0070035,GO:0097159,GO:1901265,GO:1901363,	PFAM (DUF1605, Helicase_C, HA2, DEAD, S1), SMART (HA2, HELICc, DEXDc, COIL, S1, AAA)
mikado.scaf1427G10	1124.78	-0.351117	0.106773	-3.28845	0.00100739	0.037036	C14899	3	0.037036	chrL	1.0238	tr|A0A267H5C0|A0A267H5C0_9PLAT	98	1.26e-151	87.2	tr|A0A267H5C0|A0A267H5C0_9PLAT RRM domain-containing protein OS=Macrostomum lignano OX=282301 GN=BOX15_Mlig010558g2 PE=4 SV=1	Yes	NA	NA	NA	NA	NA	NA	6183.Smp_053940.1__mRNA	5.31e-78	247	NA	Animals	meNOG[21]	0APZB@biNOG,0W2BH@meNOG,12QWP@opiNOG,COG0724@NOG,KOG0118@euNOG	RNA recognition motif. (a.k.a. RRM, RBD, or RNP domain)	3040	NA	GO:0005575,GO:0005622,GO:0005623,GO:0032991,GO:0044424,GO:0044464,	GO:0000166,GO:0003674,GO:0003676,GO:0005488,GO:0036094,GO:0097159,GO:1901265,GO:1901363,	PFAM (RRM_1), SMART (RRM)
mikado.scaf1070G4	239.15	0.571453	0.17466	3.27181	0.00106862	0.0381709	C391	3	0.0381709	NA	1.2846	tr|A0A267FHM5|A0A267FHM5_9PLAT	100	0	100	tr|A0A267FHM5|A0A267FHM5_9PLAT U5 small nuclear ribonucleoprotein 200 kDa helicase OS=Macrostomum lignano OX=282301 GN=BOX15_Mlig007168g1 PE=4 SV=1	Yes	NA	NA	NA	NA	NA	NA	6945.ISCW018611-PA	0	2666	NA	Arthropoda	artNOG[6]	031ZW@artNOG,09XHN@biNOG,0V8FP@meNOG,12QFR@opiNOG,COG1204@NOG,KOG0952@euNOG	U5 small nuclear ribonucleoprotein 200 kDa	3040	GO:0000278,GO:0000280,GO:0000375,GO:0000377,GO:0000381,GO:0000398,GO:0006139,GO:0006152,GO:0006163,GO:0006195,GO:0006200,GO:0006396,GO:0006397,GO:0006725,GO:0006753,GO:0006793,GO:0006796,GO:0006807,GO:0006996,GO:0007049,GO:0008150,GO:0008152,GO:0008380,GO:0009056,GO:0009116,GO:0009117,GO:0009119,GO:0009123,GO:0009125,GO:0009126,GO:0009128,GO:0009141,GO:0009143,GO:0009144,GO:0009146,GO:0009150,GO:…	GO:0005575,GO:0005622,GO:0005623,GO:0005634,GO:0005681,GO:0005682,GO:0030532,GO:0032991,GO:0043226,GO:0043227,GO:0043229,GO:0043231,GO:0044422,GO:0044424,GO:0044428,GO:0044446,GO:0044464,GO:0071011,GO:0071013,	GO:0000166,GO:0001882,GO:0001883,GO:0003674,GO:0003676,GO:0003724,GO:0003824,GO:0004386,GO:0005488,GO:0005524,GO:0008186,GO:0016462,GO:0016787,GO:0016817,GO:0016818,GO:0016887,GO:0017076,GO:0017111,GO:0030554,GO:0032549,GO:0032550,GO:0032553,GO:0032555,GO:0032559,GO:0035639,GO:0036094,GO:0043167,GO:0043168,GO:0070035,GO:0097159,GO:1901265,GO:1901363,	PFAM (Sec63, DEAD, Helicase_C, ResIII), SMART (Sec63, DEXDc, HELICc, AAA, HELICc3)
mikado.scaf149G13	352.461	-0.408708	0.129887	-3.14664	0.0016516	0.0489342	C14441	2	0.0489342	chrL	1.0883	tr|A0A1I8GYN3|A0A1I8GYN3_9PLAT	100	9.74e-167	91.9	tr|A0A1I8GYN3|A0A1I8GYN3_9PLAT Splicing factor 3B subunit 4 OS=Macrostomum lignano OX=282301 PE=3 SV=1	Yes	NA	NA	NA	NA	NA	NA	59729.ENSTGUP00000004597	1.44e-135	392	NA	Aves	aveNOG[1]	04GK8@aveNOG,0A0NX@biNOG,0DNA9@chorNOG,0VBJ4@meNOG,0XPT4@NOG,12T00@opiNOG,1CX74@veNOG,KOG0131@euNOG	RNA recognition motif. (a.k.a. RRM, RBD, or RNP domain)	3040	NA	GO:0005575,GO:0005622,GO:0005623,GO:0005634,GO:0005681,GO:0005689,GO:0032991,GO:0043226,GO:0043227,GO:0043229,GO:0043231,GO:0044422,GO:0044424,GO:0044428,GO:0044446,GO:0044464,	GO:0000166,GO:0003674,GO:0003676,GO:0005488,GO:0036094,GO:0097159,GO:1901265,GO:1901363,	PFAM (RRM_1), SMART (RRM)
mikado.scaf3588G1	55.0281	1.3044	0.324214	4.02326	5.73984e-05	0.0060516	C519	3	0.0060516	chrL	0.936127	tr|A0A267DDL7|A0A267DDL7_9PLAT	100	0	97.8	tr|A0A267DDL7|A0A267DDL7_9PLAT Proteasome activator complex subunit 4 C-terminal domain-containing protein (Fragment) OS=Macrostomum lignano OX=282301 GN=BOX15_Mlig005545g5 PE=3 SV=1	Yes	NA	NA	NA	NA	NA	NA	7739.JGI280538	3.39e-124	424	PSME4	Animals	meNOG[21]	09WZK@biNOG,0DP1E@chorNOG,0VC9F@meNOG,0XP7J@NOG,12NQ3@opiNOG,KOG1851@euNOG	Proteasome (Prosome, macropain) activator subunit 4	3050	GO:0000003,GO:0000075,GO:0000077,GO:0000084,GO:0000209,GO:0000278,GO:0002376,GO:0002474,GO:0002478,GO:0002479,GO:0006139,GO:0006508,GO:0006511,GO:0006521,GO:0006725,GO:0006807,GO:0006915,GO:0006950,GO:0006974,GO:0006977,GO:0007049,GO:0007093,GO:0007154,GO:0007165,GO:0007275,GO:0007276,GO:0007283,GO:0007346,GO:0008150,GO:0008152,GO:0008219,GO:0009056,GO:0009057,GO:0009893,GO:0009987,GO:0010467,GO:…	GO:0000502,GO:0005575,GO:0005622,GO:0005623,GO:0005634,GO:0005654,GO:0005737,GO:0005829,GO:0016604,GO:0016607,GO:0031974,GO:0031981,GO:0032991,GO:0043226,GO:0043227,GO:0043229,GO:0043231,GO:0043233,GO:0044422,GO:0044424,GO:0044428,GO:0044444,GO:0044446,GO:0044451,GO:0044464,GO:0070013,	NA	PFAM (DUF3437, HEAT), SMART (COIL)
mikado.scaf417G25	445.822	0.524723	0.162251	3.23402	0.00122061	0.0413509	C5874	3	0.0413509	chrS	1.65977	tr|A0A267FFA9|A0A267FFA9_9PLAT	98.3	0	92.8	tr|A0A267FFA9|A0A267FFA9_9PLAT Signal recognition particle subunit SRP72 OS=Macrostomum lignano OX=282301 GN=BOX15_Mlig004229g1 PE=3 SV=1	Yes	NA	NA	NA	NA	NA	NA	8049.ENSGMOP00000006369	2.43e-103	336	SRP72	Fishes	fiNOG[1]	0A3HF@biNOG,0DS3N@chorNOG,0MV8U@fiNOG,0VECA@meNOG,0XRWI@NOG,12R7S@opiNOG,1D1CM@veNOG,KOG2376@euNOG	Signal-recognition-particle assembly has a crucial role in targeting secretory proteins to the rough endoplasmic reticulum membrane (By similarity)	3060	GO:0006605,GO:0006612,GO:0006613,GO:0006614,GO:0006810,GO:0006886,GO:0008104,GO:0008150,GO:0009987,GO:0015031,GO:0016482,GO:0033036,GO:0033365,GO:0045047,GO:0045184,GO:0046907,GO:0051179,GO:0051234,GO:0051641,GO:0051649,GO:0070727,GO:0070972,GO:0071702,GO:0072594,GO:0072599,	GO:0005575,GO:0005622,GO:0005623,GO:0005737,GO:0005786,GO:0032991,GO:0044424,GO:0044444,GO:0044464,GO:0048500,	GO:0003674,GO:0003676,GO:0003723,GO:0005488,GO:0008312,GO:0097159,GO:1901363,	PFAM (SRP72, TPR_4, TPR_1), SMART (TPR)
mikado.scaf1516G12	5319.73	-0.81118	0.170722	-4.75147	2.01941e-06	0.000543658	C22313	3	0.000543658	chrL	0.968934	tr|A0A267DT19|A0A267DT19_9PLAT	100	3.75e-90	73	tr|A0A267DT19|A0A267DT19_9PLAT Cytosolic fatty-acid binding proteins domain-containing protein OS=Macrostomum lignano OX=282301 GN=BOX15_Mlig017872g1 PE=3 SV=1	Yes	NA	NA	NA	NA	NA	NA	7217.FBpp0119830	1.62e-37	132	NA	Arthropoda	artNOG[6]	0383G@artNOG,0A6YB@biNOG,0GYSF@dipNOG,0SV0E@inNOG,0VHSH@meNOG,11US8@NOG,13Q3E@opiNOG,KOG4015@euNOG	fatty acid-binding protein	3320	GO:0003008,GO:0006810,GO:0007610,GO:0007611,GO:0007613,GO:0007616,GO:0008150,GO:0032501,GO:0050877,GO:0050890,GO:0050896,GO:0051179,GO:0051234,	GO:0005575,GO:0005622,GO:0005623,GO:0005856,GO:0005875,GO:0015630,GO:0032991,GO:0043226,GO:0043228,GO:0043229,GO:0043232,GO:0044422,GO:0044424,GO:0044430,GO:0044446,GO:0044464,	GO:0003674,GO:0005215,GO:0005488,GO:0005504,GO:0008289,GO:0031406,GO:0033293,GO:0043167,GO:0043168,	PFAM (Lipocalin)
mikado.scaf3254G5	4406.3	-0.644188	0.170249	-3.7838	0.00015445	0.0115879	C22313	3	0.000543658	chrL	1.05254	tr|A0A267DT19|A0A267DT19_9PLAT	100	1.75e-91	100	tr|A0A267DT19|A0A267DT19_9PLAT Cytosolic fatty-acid binding proteins domain-containing protein OS=Macrostomum lignano OX=282301 GN=BOX15_Mlig017872g1 PE=3 SV=1	Yes	NA	NA	NA	NA	NA	NA	7217.FBpp0119830	2.73e-38	132	NA	Arthropoda	artNOG[6]	0383G@artNOG,0A6YB@biNOG,0GYSF@dipNOG,0SV0E@inNOG,0VHSH@meNOG,11US8@NOG,13Q3E@opiNOG,KOG4015@euNOG	fatty acid-binding protein	3320	GO:0003008,GO:0006810,GO:0007610,GO:0007611,GO:0007613,GO:0007616,GO:0008150,GO:0032501,GO:0050877,GO:0050890,GO:0050896,GO:0051179,GO:0051234,	GO:0005575,GO:0005622,GO:0005623,GO:0005856,GO:0005875,GO:0015630,GO:0032991,GO:0043226,GO:0043228,GO:0043229,GO:0043232,GO:0044422,GO:0044424,GO:0044430,GO:0044446,GO:0044464,	GO:0003674,GO:0005215,GO:0005488,GO:0005504,GO:0008289,GO:0031406,GO:0033293,GO:0043167,GO:0043168,	PFAM (Lipocalin)
mikado.scaf569G5	273.078	-0.593698	0.174029	-3.4115	0.000646063	0.0277839	C24981	2	0.0277839	chrL	0.967223	tr|A0A267EGP2|A0A267EGP2_9PLAT	100	1.19e-93	100	tr|A0A267EGP2|A0A267EGP2_9PLAT Cytosolic fatty-acid binding proteins domain-containing protein OS=Macrostomum lignano OX=282301 GN=BOX15_Mlig028048g1 PE=3 SV=1	Yes	NA	NA	NA	NA	NA	NA	8090.ENSORLP00000014497	4.6e-25	98.6	FABP3	Fishes	fiNOG[1]	0A6SZ@biNOG,0DTSF@chorNOG,0N8FA@fiNOG,0VHKT@meNOG,11US8@NOG,13QJM@opiNOG,1D34F@veNOG,KOG4015@euNOG	Lipocalin / cytosolic fatty-acid binding protein family	3320	GO:0006810,GO:0008150,GO:0051179,GO:0051234,	NA	GO:0003674,GO:0005215,GO:0005488,GO:0008289,	PFAM (Lipocalin)
mikado.scaf4243G1	437.339	-0.513442	0.163457	-3.14114	0.00168294	0.0496096	C24981	2	0.0277839	chrS	1.45345	tr|A0A267DHH1|A0A267DHH1_9PLAT	100	8.38e-94	100	tr|A0A267DHH1|A0A267DHH1_9PLAT Cytosolic fatty-acid binding proteins domain-containing protein OS=Macrostomum lignano OX=282301 GN=BOX15_Mlig028048g2 PE=3 SV=1	Yes	NA	NA	NA	NA	NA	NA	8090.ENSORLP00000014497	4.6e-25	98.6	FABP3	Fishes	fiNOG[1]	0A6SZ@biNOG,0DTSF@chorNOG,0N8FA@fiNOG,0VHKT@meNOG,11US8@NOG,13QJM@opiNOG,1D34F@veNOG,KOG4015@euNOG	Lipocalin / cytosolic fatty-acid binding protein family	3320	GO:0006810,GO:0008150,GO:0051179,GO:0051234,	NA	GO:0003674,GO:0005215,GO:0005488,GO:0008289,	PFAM (Lipocalin)
mikado.scaf977G26	48.422	1.01214	0.312266	3.24127	0.00119	0.0408066	C6426	2	0.0408066	chrL	1.01388	tr|A0A1I8HXM8|A0A1I8HXM8_9PLAT	97.8	0	100	tr|A0A1I8HXM8|A0A1I8HXM8_9PLAT Long-chain-fatty-acid--CoA ligase OS=Macrostomum lignano OX=282301 PE=3 SV=1	Yes	NA	NA	NA	NA	NA	NA	31033.ENSTRUP00000024408	6.36e-207	600	SLC27A4	Fishes	fiNOG[1]	09TFA@biNOG,0DICZ@chorNOG,0MZQX@fiNOG,0V4ED@meNOG,0XQ8T@NOG,12N3R@opiNOG,1CS9A@veNOG,KOG1179@euNOG	solute carrier family 27 (fatty acid transporter), member 4	3320	GO:0008150,GO:0008152,	NA	GO:0003674,GO:0003824,	PFAM (AMP-binding), SMART (TRANS, SIGNAL)
mikado.scaf3304G12	91.9643	0.650196	0.201385	3.22862	0.00124388	0.0416807	C7166	3	0.0416807	chrL	1.07751	tr|A0A267DUA8|A0A267DUA8_9PLAT	100	0	100	tr|A0A267DUA8|A0A267DUA8_9PLAT Poly [ADP-ribose] polymerase (Fragment) OS=Macrostomum lignano OX=282301 GN=BOX15_Mlig001046g1 PE=4 SV=1	Yes	NA	NA	NA	NA	NA	NA	316274.Haur_4763	2.14e-12	76.6	NA	Bacteria	bactNOG[38]	05W0F@bactNOG,0ZWQG@NOG	Poly(ADP-ribose) polymerase catalytic domain	3410	GO:0008150,GO:0008152,	NA	GO:0003674,GO:0003824,GO:0003950,GO:0016740,GO:0016757,GO:0016763,	PFAM (PARP, WGR), SMART (COIL, WGR)
mikado.scaf227G32	206.87	0.524216	0.164621	3.18438	0.00145066	0.0456994	C287	3	0.0456994	chrL	1.01761	tr|A0A267GQ24|A0A267GQ24_9PLAT	98	0	100	tr|A0A267GQ24|A0A267GQ24_9PLAT Poly [ADP-ribose] polymerase (Fragment) OS=Macrostomum lignano OX=282301 GN=BOX15_Mlig004826g1 PE=3 SV=1	Yes	NA	NA	NA	NA	NA	NA	69293.ENSGACP00000011271	2.47e-161	551	PARP4	Fishes	fiNOG[1]	09VK1@biNOG,0DPRX@chorNOG,0N4SY@fiNOG,0VD66@meNOG,0XP18@NOG,12SBI@opiNOG,1CYR4@veNOG,KOG1037@euNOG	poly (ADP-ribose) polymerase family, member 4	3410	GO:0005975,GO:0006471,GO:0006486,GO:0008150,GO:0008152,GO:0009058,GO:0009059,GO:0009100,GO:0009101,GO:0009987,GO:0019538,GO:0034645,GO:0036211,GO:0043170,GO:0043412,GO:0043413,GO:0044237,GO:0044238,GO:0044249,GO:0044260,GO:0070085,GO:0071704,GO:1901135,GO:1901137,GO:1901576,	NA	GO:0003674,GO:0003824,GO:0003950,GO:0016740,GO:0016757,GO:0016763,	PFAM (VIT, PARP, VWA, BRCT), SMART (VWA, BRCT)
mikado.scaf1154G20	101.012	-0.668904	0.186301	-3.59045	0.000330112	0.0181352	C22234	3	0.0181352	NA	1.14464	tr|A0A267FCV2|A0A267FCV2_9PLAT	100	4.01e-78	100	tr|A0A267FCV2|A0A267FCV2_9PLAT EF-hand domain-containing protein OS=Macrostomum lignano OX=282301 GN=BOX15_Mlig032213g1 PE=4 SV=1	Yes	NA	NA	NA	NA	NA	NA	9796.ENSECAP00000000548	1.02e-18	85.1	CETN1	Mammals	maNOG[6]	09V01@biNOG,0DG9I@chorNOG,0UHZ6@maNOG,0V5ZT@meNOG,12P1S@opiNOG,1CQYW@veNOG,COG5126@NOG,KOG0028@euNOG	centrin, EF-hand protein	3420	GO:0000003,GO:0000086,GO:0000226,GO:0000278,GO:0000280,GO:0006139,GO:0006152,GO:0006163,GO:0006195,GO:0006200,GO:0006259,GO:0006281,GO:0006289,GO:0006725,GO:0006753,GO:0006793,GO:0006796,GO:0006807,GO:0006950,GO:0006974,GO:0006996,GO:0007010,GO:0007017,GO:0007049,GO:0007098,GO:0007099,GO:0007276,GO:0007283,GO:0008150,GO:0008152,GO:0009056,GO:0009116,GO:0009117,GO:0009119,GO:0009123,GO:0009125,GO:…	GO:0000109,GO:0000922,GO:0005575,GO:0005622,GO:0005623,GO:0005634,GO:0005737,GO:0005813,GO:0005814,GO:0005815,GO:0005819,GO:0005829,GO:0005856,GO:0005929,GO:0015630,GO:0032391,GO:0032991,GO:0042995,GO:0043226,GO:0043227,GO:0043228,GO:0043229,GO:0043231,GO:0043232,GO:0044422,GO:0044424,GO:0044428,GO:0044430,GO:0044444,GO:0044446,GO:0044450,GO:0044463,GO:0044464,GO:0071942,	GO:0000166,GO:0001882,GO:0001883,GO:0003674,GO:0003676,GO:0003824,GO:0004386,GO:0005488,GO:0005509,GO:0005515,GO:0005524,GO:0008017,GO:0008092,GO:0015631,GO:0016462,GO:0016787,GO:0016817,GO:0016818,GO:0016887,GO:0017076,GO:0017111,GO:0030554,GO:0031683,GO:0032549,GO:0032550,GO:0032553,GO:0032555,GO:0032559,GO:0032795,GO:0035639,GO:0036094,GO:0043167,GO:0043168,GO:0043169,GO:0046872,GO:0070035,GO:…	PFAM (efhand), SMART (EFh)
mikado.scaf3491G4	98.9628	1.05153	0.231609	4.54012	5.62223e-06	0.00116209	C4807	3	0.00116209	chrL	0.752591	tr|A0A267DRH7|A0A267DRH7_9PLAT	100	0	99.9	tr|A0A267DRH7|A0A267DRH7_9PLAT Uncharacterized protein (Fragment) OS=Macrostomum lignano OX=282301 GN=BOX15_Mlig028462g3 PE=4 SV=1	No	NA	NA	NA	NA	NA	NA	7739.JGI286317	0	961	RAD54L	Animals	meNOG[21]	09XTC@biNOG,0DKJ5@chorNOG,0V8QW@meNOG,12PSK@opiNOG,COG0553@NOG,KOG0390@euNOG	S. cerevisiae	3440	GO:0000003,GO:0000278,GO:0000280,GO:0000711,GO:0000724,GO:0000725,GO:0000731,GO:0000733,GO:0003006,GO:0006139,GO:0006152,GO:0006163,GO:0006195,GO:0006200,GO:0006259,GO:0006281,GO:0006302,GO:0006310,GO:0006325,GO:0006338,GO:0006403,GO:0006417,GO:0006725,GO:0006753,GO:0006793,GO:0006796,GO:0006807,GO:0006950,GO:0006974,GO:0006996,GO:0007049,GO:0007127,GO:0007131,GO:0007276,GO:0007292,GO:0007304,GO:…	GO:0005575,GO:0005622,GO:0005623,GO:0005634,GO:0043226,GO:0043227,GO:0043229,GO:0043231,GO:0044424,GO:0044464,	GO:0000166,GO:0001882,GO:0001883,GO:0003674,GO:0003676,GO:0003677,GO:0003678,GO:0003824,GO:0004386,GO:0005488,GO:0005524,GO:0008094,GO:0008270,GO:0016462,GO:0016787,GO:0016817,GO:0016818,GO:0016887,GO:0017076,GO:0017111,GO:0030554,GO:0032549,GO:0032550,GO:0032553,GO:0032555,GO:0032559,GO:0035639,GO:0036094,GO:0036310,GO:0043167,GO:0043168,GO:0043169,GO:0046872,GO:0046914,GO:0070035,GO:0097159,GO:…	PFAM (SNF2_N, Helicase_C, HDA2-3, ResIII, DEAD, Rad54_N), SMART (DEXDc, HELICc, COIL)
mikado.scaf3976G4	60.2681	1.11068	0.284589	3.90274	9.5108e-05	0.00835616	C4249	3	0.00835616	chrL	0.5195	tr|A0A267DIZ1|A0A267DIZ1_9PLAT	100	0	100	tr|A0A267DIZ1|A0A267DIZ1_9PLAT Protein kinase domain-containing protein (Fragment) OS=Macrostomum lignano OX=282301 GN=BOX15_Mlig029171g2 PE=4 SV=1	Yes	NA	NA	NA	NA	NA	NA	7460.GB13153-PA	2.82e-79	281	NA	Arthropoda	artNOG[6]	035UI@artNOG,09T4E@biNOG,0S3YK@hymNOG,0SSJH@inNOG,0V434@meNOG,0YKX2@NOG,12N1F@opiNOG,KOG4721@euNOG	mitogen-activated protein kinase kinase kinase	4010	GO:0000165,GO:0000186,GO:0000902,GO:0000904,GO:0001932,GO:0001934,GO:0006468,GO:0006793,GO:0006796,GO:0006950,GO:0006996,GO:0007030,GO:0007154,GO:0007165,GO:0007275,GO:0007399,GO:0007409,GO:0008150,GO:0008152,GO:0009611,GO:0009653,GO:0009893,GO:0009966,GO:0009987,GO:0010562,GO:0010604,GO:0010646,GO:0016043,GO:0016049,GO:0016310,GO:0019220,GO:0019222,GO:0019538,GO:0022008,GO:0023051,GO:0023052,GO:…	GO:0005575,GO:0005623,GO:0030424,GO:0042995,GO:0043005,GO:0044464,GO:0097458,	GO:0000166,GO:0001882,GO:0001883,GO:0003674,GO:0003824,GO:0004672,GO:0004674,GO:0004702,GO:0004709,GO:0004871,GO:0005057,GO:0005488,GO:0005524,GO:0016301,GO:0016740,GO:0016772,GO:0016773,GO:0017076,GO:0030554,GO:0032549,GO:0032550,GO:0032553,GO:0032555,GO:0032559,GO:0035639,GO:0036094,GO:0043167,GO:0043168,GO:0060089,GO:0097159,GO:1901265,GO:1901363,	PFAM (Pkinase_Tyr, Pkinase), SMART (STYKc, COIL, S_TKc)
mikado.scaf2474G1	54.1617	0.904686	0.272911	3.31495	0.000916582	0.0352066	C1632	2	0.0352066	chrS	1.53699	tr|A0A267E3X0|A0A267E3X0_9PLAT	99.5	0	100	tr|A0A267E3X0|A0A267E3X0_9PLAT Rap guanine nucleotide exchange factor 2 OS=Macrostomum lignano OX=282301 GN=BOX15_Mlig009481g1 PE=4 SV=1	Yes	NA	NA	NA	NA	NA	NA	6669.DappuP328339	1.19e-143	479	NA	Arthropoda	artNOG[6]	034SF@artNOG,09UQI@biNOG,0V5Q6@meNOG,0XS6B@NOG,12NW8@opiNOG,KOG3542@euNOG	guanine nucleotide exchange factor	4010	GO:0007154,GO:0007165,GO:0007264,GO:0008150,GO:0009966,GO:0009987,GO:0010646,GO:0019222,GO:0023051,GO:0023052,GO:0035556,GO:0048583,GO:0050789,GO:0050790,GO:0050794,GO:0050896,GO:0051056,GO:0051716,GO:0065007,GO:0065009,	GO:0005575,GO:0005622,GO:0005623,GO:0044464,	GO:0003674,GO:0005085,GO:0030234,GO:0030695,GO:0060589,	PFAM (PDZ, RasGEF, RA, RasGEF_N, cNMP_binding), SMART (RasGEFN, cNMP, PDZ, RasGEF, RA)
mikado.scaf3701G3	122.606	-0.601702	0.190097	-3.16524	0.00154957	0.0472496	C16630	3	0.0472496	chrL	0.886462	tr|A0A1I8GZ82|A0A1I8GZ82_9PLAT	100	9.27e-202	100	tr|A0A1I8GZ82|A0A1I8GZ82_9PLAT Protein-tyrosine-phosphatase OS=Macrostomum lignano OX=282301 GN=BOX15_Mlig031045g1 PE=4 SV=1	Yes	NA	NA	NA	NA	NA	NA	31234.CRE08182	6.67e-51	174	NA	Nematodes	nemNOG[3]	09VQB@biNOG,0EAQS@chrNOG,0V6PD@meNOG,0X6GF@nemNOG,139V3@opiNOG,18EUZ@rhaNOG,COG2453@NOG,KOG1718@euNOG	DSPc	4010	GO:0006470,GO:0006793,GO:0006796,GO:0008150,GO:0008152,GO:0009987,GO:0016311,GO:0019538,GO:0035335,GO:0036211,GO:0043170,GO:0043412,GO:0044237,GO:0044238,GO:0044260,GO:0071704,	GO:0005575,GO:0005622,GO:0005623,GO:0005737,GO:0005856,GO:0005859,GO:0005863,GO:0015629,GO:0016459,GO:0016460,GO:0030016,GO:0030017,GO:0032982,GO:0032991,GO:0036379,GO:0043226,GO:0043228,GO:0043229,GO:0043232,GO:0043292,GO:0044422,GO:0044424,GO:0044430,GO:0044444,GO:0044446,GO:0044449,GO:0044464,	GO:0003674,GO:0003824,GO:0004721,GO:0004725,GO:0008138,GO:0016787,GO:0016788,GO:0016791,GO:0042578,	PFAM (DSPc), SMART (DSPc, PTPc_DSPc)
mikado.scaf2933G6	989.756	-0.575798	0.133132	-4.32503	1.52511e-05	0.00238706	C6850	3	0.00238706	NA	1.16481	tr|A0A267F0C7|A0A267F0C7_9PLAT	99.5	0	100	tr|A0A267F0C7|A0A267F0C7_9PLAT Sestrin (Fragment) OS=Macrostomum lignano OX=282301 GN=BOX15_Mlig021822g1 PE=3 SV=1	Yes	NA	NA	NA	NA	NA	NA	9986.ENSOCUP00000010156	3.46e-100	322	SESN1	Mammals	maNOG[6]	09WFN@biNOG,0DH5Z@chorNOG,0UP10@maNOG,0V7E5@meNOG,0XP7Z@NOG,12PWZ@opiNOG,1AVAE@spriNOG,1CUY2@veNOG,KOG3746@euNOG	Sestrin 1	4115	GO:0006950,GO:0006974,GO:0007049,GO:0008150,GO:0008285,GO:0009987,GO:0022402,GO:0033554,GO:0042127,GO:0045786,GO:0048519,GO:0048523,GO:0050789,GO:0050794,GO:0050896,GO:0051716,GO:0051726,GO:0065007,	GO:0005575,GO:0005622,GO:0005623,GO:0005634,GO:0043226,GO:0043227,GO:0043229,GO:0043231,GO:0044424,GO:0044464,	NA	PFAM (PA26), SMART (COIL)
mikado.scaf1479G5	1098.48	-0.512008	0.122321	-4.18577	2.84199e-05	0.00377696	C6850	3	0.00238706	chrS	1.41517	tr|A0A267F0C7|A0A267F0C7_9PLAT	99.5	0	100	tr|A0A267F0C7|A0A267F0C7_9PLAT Sestrin (Fragment) OS=Macrostomum lignano OX=282301 GN=BOX15_Mlig021822g1 PE=3 SV=1	Yes	NA	NA	NA	NA	NA	NA	9986.ENSOCUP00000010156	3.46e-100	322	SESN1	Mammals	maNOG[6]	09WFN@biNOG,0DH5Z@chorNOG,0UP10@maNOG,0V7E5@meNOG,0XP7Z@NOG,12PWZ@opiNOG,1AVAE@spriNOG,1CUY2@veNOG,KOG3746@euNOG	Sestrin 1	4115	GO:0006950,GO:0006974,GO:0007049,GO:0008150,GO:0008285,GO:0009987,GO:0022402,GO:0033554,GO:0042127,GO:0045786,GO:0048519,GO:0048523,GO:0050789,GO:0050794,GO:0050896,GO:0051716,GO:0051726,GO:0065007,	GO:0005575,GO:0005622,GO:0005623,GO:0005634,GO:0043226,GO:0043227,GO:0043229,GO:0043231,GO:0044424,GO:0044464,	NA	PFAM (PA26), SMART (COIL)
mikado.scaf1504G25	655.049	-0.546608	0.134716	-4.05749	4.96034e-05	0.00543106	C6850	3	0.00238706	chrL	0.968298	tr|A0A267F0C7|A0A267F0C7_9PLAT	100	0	100	tr|A0A267F0C7|A0A267F0C7_9PLAT Sestrin (Fragment) OS=Macrostomum lignano OX=282301 GN=BOX15_Mlig021822g1 PE=3 SV=1	Yes	NA	NA	NA	NA	NA	NA	7739.JGI219671	3.87e-97	308	SESN1	Animals	meNOG[21]	09WFN@biNOG,0DH5Z@chorNOG,0V7E5@meNOG,0XP7Z@NOG,12PWZ@opiNOG,KOG3746@euNOG	Sestrin 1	4115	GO:0000422,GO:0001558,GO:0002118,GO:0002121,GO:0006412,GO:0006413,GO:0006914,GO:0006950,GO:0006974,GO:0007049,GO:0007275,GO:0007368,GO:0007389,GO:0007568,GO:0007610,GO:0008150,GO:0008152,GO:0008285,GO:0009056,GO:0009058,GO:0009059,GO:0009799,GO:0009855,GO:0009987,GO:0010259,GO:0010467,GO:0019222,GO:0019538,GO:0022402,GO:0030308,GO:0031323,GO:0032501,GO:0032502,GO:0033554,GO:0034645,GO:0040008,GO:…	GO:0005575,GO:0005622,GO:0005623,GO:0005634,GO:0005737,GO:0043226,GO:0043227,GO:0043229,GO:0043231,GO:0044424,GO:0044464,	GO:0003674,GO:0003676,GO:0003723,GO:0003743,GO:0005488,GO:0008135,GO:0097159,GO:1901363,	PFAM (PA26), SMART (COIL)
mikado.scaf1023G25	332.06	-0.933071	0.21804	-4.27936	1.87434e-05	0.0027925	C19953	3	0.0027925	chrL	0.913424	tr|A0A267FJC3|A0A267FJC3_9PLAT	100	1.94e-165	100	tr|A0A267FJC3|A0A267FJC3_9PLAT Tetraspanin OS=Macrostomum lignano OX=282301 GN=BOX15_Mlig030578g1 PE=3 SV=1	Yes	NA	NA	NA	NA	NA	NA	6183.Smp_095630__mRNA	2.12e-41	147	CD82	Animals	meNOG[21]	09TKH@biNOG,0V4JI@meNOG,11IRY@NOG,13ITH@opiNOG,KOG3882@euNOG	Cd82 molecule	4115	NA	GO:0005575,GO:0005623,GO:0005886,GO:0016020,GO:0031224,GO:0031226,GO:0044425,GO:0044459,GO:0044464,GO:0071944,	NA	PFAM (Tetraspannin), SMART (TRANS)
mikado.scaf1839G10	473.329	-0.525115	0.123385	-4.25592	2.08195e-05	0.00304115	C17276	3	0.00304115	chrL	1.02328	tr|A0A267ERN5|A0A267ERN5_9PLAT	100	3.95e-198	100	tr|A0A267ERN5|A0A267ERN5_9PLAT Uncharacterized protein OS=Macrostomum lignano OX=282301 GN=BOX15_Mlig020423g1 PE=4 SV=1	No	NA	NA	NA	NA	NA	NA	7070.TC011451-PA	1.3e-20	94.7	TSP66E	Arthropoda	artNOG[6]	036WW@artNOG,09YKJ@biNOG,0STU8@inNOG,0VD3J@meNOG,11IRY@NOG,12UZN@opiNOG,KOG3882@euNOG	Tetraspanin family	4115	GO:0008150,	GO:0005575,GO:0005623,GO:0005886,GO:0016020,GO:0031224,GO:0044425,GO:0044464,GO:0071944,	GO:0003674,	PFAM (Tetraspannin), SMART (TRANS)
mikado.scaf888G17	595.608	-0.549041	0.165424	-3.31899	0.000903451	0.0348672	C17276	3	0.00304115	chrL	0.953498	tr|A0A267FNP2|A0A267FNP2_9PLAT	100	8.65e-209	100	tr|A0A267FNP2|A0A267FNP2_9PLAT Tetraspanin OS=Macrostomum lignano OX=282301 GN=BOX15_Mlig030520g2 PE=3 SV=1	Yes	NA	NA	NA	NA	NA	NA	7165.AGAP004861-PA	1.16e-21	98.2	TSP66E	Arthropoda	artNOG[6]	036WW@artNOG,09YKJ@biNOG,0VD3J@meNOG,11IRY@NOG,12UZN@opiNOG,KOG3882@euNOG	Tetraspanin family	4115	GO:0008150,	GO:0005575,GO:0005623,GO:0005886,GO:0016020,GO:0031224,GO:0044425,GO:0044464,GO:0071944,	GO:0003674,	PFAM (Tetraspannin), SMART (TRANS)
mikado.scaf625G5	2729.26	-0.440971	0.123347	-3.57506	0.000350154	0.0187037	C17250	3	0.0187037	chrL	0.935563	tr|A0A267G2K2|A0A267G2K2_9PLAT	100	2.04e-207	100	tr|A0A267G2K2|A0A267G2K2_9PLAT Tetraspanin OS=Macrostomum lignano OX=282301 GN=BOX15_Mlig013217g2 PE=3 SV=1	Yes	NA	NA	NA	NA	NA	NA	7165.AGAP004861-PA	4.32e-21	96.7	TSP66E	Arthropoda	artNOG[6]	036WW@artNOG,09YKJ@biNOG,0VD3J@meNOG,11IRY@NOG,12UZN@opiNOG,KOG3882@euNOG	Tetraspanin family	4115	GO:0008150,	GO:0005575,GO:0005623,GO:0005886,GO:0016020,GO:0031224,GO:0044425,GO:0044464,GO:0071944,	GO:0003674,	PFAM (Tetraspannin), SMART (TRANS)
mikado.scaf1186G13	234.18	-0.527592	0.158272	-3.33344	0.000857789	0.0337643	C17031	3	0.0337643	chrL	0.897963	tr|A0A267GPF0|A0A267GPF0_9PLAT	100	6.48e-186	100	tr|A0A267GPF0|A0A267GPF0_9PLAT Tetraspanin OS=Macrostomum lignano OX=282301 GN=BOX15_Mlig019757g1 PE=3 SV=1	Yes	NA	NA	NA	NA	NA	NA	7176.CPIJ002326-PA	3.69e-12	72	TSP66E	Arthropoda	artNOG[6]	036WW@artNOG,09YKJ@biNOG,0GU8E@dipNOG,0STU8@inNOG,0VD3J@meNOG,11IRY@NOG,12UZN@opiNOG,KOG3882@euNOG	Tetraspanin family	4115	GO:0008150,	GO:0005575,GO:0005623,GO:0005886,GO:0016020,GO:0031224,GO:0044425,GO:0044464,GO:0071944,	GO:0003674,	PFAM (Tetraspannin), SMART (TRANS)
mikado.scaf1389G15	205.367	-0.709027	0.160048	-4.43008	9.41973e-06	0.00174062	C16851	3	0.00174062	chrL	0.962408	tr|A0A267F453|A0A267F453_9PLAT	100	1.17e-231	100	tr|A0A267F453|A0A267F453_9PLAT Ubiquitin-conjugating enzyme E2 Z OS=Macrostomum lignano OX=282301 GN=BOX15_Mlig027437g1 PE=4 SV=1	Yes	NA	NA	NA	NA	NA	NA	7739.JGI115457	2.31e-57	192	UBE2Z	Animals	meNOG[21]	0B6E8@biNOG,0E9I5@chorNOG,0ITJE@euNOG,0WJ4C@meNOG,13G2Z@opiNOG,COG5078@NOG	Ubiquitin-conjugating enzyme E2Z	4120	GO:0006915,GO:0008150,GO:0008152,GO:0008219,GO:0009987,GO:0012501,GO:0016265,GO:0016567,GO:0019538,GO:0032446,GO:0036211,GO:0043170,GO:0043412,GO:0044237,GO:0044238,GO:0044260,GO:0070647,GO:0071704,	GO:0005575,GO:0005622,GO:0005623,GO:0005634,GO:0005737,GO:0043226,GO:0043227,GO:0043229,GO:0043231,GO:0044424,GO:0044464,	GO:0000166,GO:0001882,GO:0001883,GO:0003674,GO:0003824,GO:0004842,GO:0005488,GO:0005524,GO:0016874,GO:0016879,GO:0016881,GO:0017076,GO:0019787,GO:0030554,GO:0032549,GO:0032550,GO:0032553,GO:0032555,GO:0032559,GO:0035639,GO:0036094,GO:0043167,GO:0043168,GO:0097159,GO:1901265,GO:1901363,	PFAM (UQ_con, UEV), SMART (UBCc)
mikado.scaf2601G7	66.8792	1.20511	0.313153	3.8483	0.000118939	0.00976422	C1475	3	0.00976422	chrS	1.53929	tr|A0A267E6S5|A0A267E6S5_9PLAT	100	0	100	tr|A0A267E6S5|A0A267E6S5_9PLAT UBC core domain-containing protein OS=Macrostomum lignano OX=282301 GN=BOX15_Mlig022576g6 PE=4 SV=1	Yes	NA	NA	NA	NA	NA	NA	7757.ENSPMAP00000005601	2.29e-62	241	UBE2O	Animals	meNOG[21]	0B6E5@biNOG,0E9I4@chorNOG,0WJ49@meNOG,0XQ7W@NOG,13G2V@opiNOG,1DGD7@veNOG,KOG0895@euNOG	ubiquitin-conjugating enzyme	4120	GO:0008150,GO:0008152,GO:0009987,GO:0016567,GO:0019538,GO:0032446,GO:0036211,GO:0043170,GO:0043412,GO:0044237,GO:0044238,GO:0044260,GO:0070647,GO:0071704,	NA	GO:0000166,GO:0001882,GO:0001883,GO:0003674,GO:0003824,GO:0004842,GO:0005488,GO:0005524,GO:0016874,GO:0016879,GO:0016881,GO:0017076,GO:0019787,GO:0030554,GO:0032549,GO:0032550,GO:0032553,GO:0032555,GO:0032559,GO:0035639,GO:0036094,GO:0043167,GO:0043168,GO:0097159,GO:1901265,GO:1901363,	PFAM (UQ_con), SMART (UBCc, COIL)
mikado.scaf2003G7	73.0205	-0.830379	0.24142	-3.43956	0.000582655	0.0261764	C19517	2	0.0261764	chrL	1.01785	tr|A0A267EJT6|A0A267EJT6_9PLAT	100	1.03e-126	100	tr|A0A267EJT6|A0A267EJT6_9PLAT RING-type domain-containing protein OS=Macrostomum lignano OX=282301 GN=BOX15_Mlig030838g1 PE=4 SV=1	Yes	NA	NA	NA	NA	NA	NA	3711.Bra009546.1-P	2.56e-07	57.4	RNF157	Eukaryotes	euNOG[57]	0XRAE@NOG,KOG4265@euNOG	RING finger	4120	GO:0000003,GO:0000209,GO:0003006,GO:0006513,GO:0006810,GO:0007034,GO:0007041,GO:0007275,GO:0007548,GO:0007568,GO:0008150,GO:0008152,GO:0008277,GO:0008333,GO:0008340,GO:0009653,GO:0009966,GO:0009968,GO:0009987,GO:0010171,GO:0010259,GO:0010646,GO:0010648,GO:0016197,GO:0016482,GO:0016567,GO:0018996,GO:0019538,GO:0022414,GO:0023051,GO:0023057,GO:0032446,GO:0032501,GO:0032502,GO:0036211,GO:0040008,GO:…	GO:0005575,GO:0005622,GO:0005623,GO:0005634,GO:0005737,GO:0005768,GO:0005769,GO:0005829,GO:0005886,GO:0016020,GO:0043226,GO:0043227,GO:0043229,GO:0043231,GO:0044424,GO:0044444,GO:0044464,GO:0071944,	GO:0003674,GO:0003824,GO:0004842,GO:0005488,GO:0005506,GO:0008270,GO:0016491,GO:0016705,GO:0016874,GO:0016879,GO:0016881,GO:0019787,GO:0019842,GO:0030246,GO:0031406,GO:0031418,GO:0036094,GO:0043167,GO:0043168,GO:0043169,GO:0046872,GO:0046914,GO:0048029,	SMART (RING, TRANS)
mikado.scaf2294G6	95.4157	-0.72445	0.228168	-3.17507	0.00149799	0.0465453	C17545	3	0.0465453	chrL	0.986076	tr|A0A267EC25|A0A267EC25_9PLAT	100	1.9e-213	100	tr|A0A267EC25|A0A267EC25_9PLAT Ubiquitin-conjugating enzyme E2 Z OS=Macrostomum lignano OX=282301 GN=BOX15_Mlig007071g2 PE=4 SV=1	Yes	NA	NA	NA	NA	NA	NA	6183.Smp_083030__mRNA	1e-84	261	UBE2Z	Animals	meNOG[21]	0B6E4@biNOG,0ITJC@euNOG,0WJ48@meNOG,0Z4D2@NOG,13G2U@opiNOG	Ubiquitin-conjugating enzyme E2Z	4120	GO:0006915,GO:0008150,GO:0008152,GO:0008219,GO:0009987,GO:0012501,GO:0016265,GO:0016567,GO:0019538,GO:0032446,GO:0036211,GO:0043170,GO:0043412,GO:0044237,GO:0044238,GO:0044260,GO:0070647,GO:0071704,	GO:0005575,GO:0005622,GO:0005623,GO:0005634,GO:0005737,GO:0043226,GO:0043227,GO:0043229,GO:0043231,GO:0044424,GO:0044464,	GO:0000166,GO:0001882,GO:0001883,GO:0003674,GO:0003824,GO:0004842,GO:0005488,GO:0005524,GO:0016874,GO:0016879,GO:0016881,GO:0017076,GO:0019787,GO:0030554,GO:0032549,GO:0032550,GO:0032553,GO:0032555,GO:0032559,GO:0035639,GO:0036094,GO:0043167,GO:0043168,GO:0097159,GO:1901265,GO:1901363,	PFAM (UQ_con), SMART (UBCc, COIL)
mikado.scaf2592G10	98.8325	0.726972	0.229285	3.1706	0.00152124	0.0467976	C2271	3	0.0467976	chrS	1.60511	tr|A0A1I8I9K9|A0A1I8I9K9_9PLAT	100	0	97	tr|A0A1I8I9K9|A0A1I8I9K9_9PLAT HECT domain-containing protein OS=Macrostomum lignano OX=282301 PE=4 SV=1	Yes	NA	NA	NA	NA	NA	NA	13735.ENSPSIP00000005178	7.99e-155	484	HERC4	Animals	meNOG[21]	09ZJH@biNOG,0DFEY@chorNOG,0VCYN@meNOG,12NRN@opiNOG,1CQ4Q@veNOG,COG5021@NOG,COG5184@NOG,KOG0941@euNOG	HECT and RLD domain containing E3 ubiquitin protein ligase	4120	GO:0000003,GO:0000079,GO:0001817,GO:0001818,GO:0001932,GO:0002252,GO:0002376,GO:0002682,GO:0002697,GO:0002831,GO:0006508,GO:0006511,GO:0006950,GO:0006952,GO:0006955,GO:0007154,GO:0007165,GO:0007166,GO:0007276,GO:0007283,GO:0008150,GO:0008152,GO:0009056,GO:0009057,GO:0009607,GO:0009615,GO:0009987,GO:0010033,GO:0010876,GO:0016567,GO:0019220,GO:0019221,GO:0019222,GO:0019538,GO:0019915,GO:0019941,GO:…	GO:0005575,GO:0005622,GO:0005623,GO:0005634,GO:0005737,GO:0005829,GO:0031410,GO:0031982,GO:0043226,GO:0043227,GO:0043229,GO:0043231,GO:0044424,GO:0044444,GO:0044464,GO:0048471,	GO:0003674,GO:0003824,GO:0004842,GO:0016874,GO:0016879,GO:0016881,GO:0019787,GO:0042296,	PFAM (RCC1, HECT), SMART (HECTc, TRANS)
mikado.scaf230G54	270.867	-0.644095	0.189821	-3.39318	0.000690872	0.0289303	C19568	3	0.0289303	chrS	1.43373	tr|A0A1I8G8M3|A0A1I8G8M3_9PLAT	100	2.68e-140	100	tr|A0A1I8G8M3|A0A1I8G8M3_9PLAT ANK_REP_REGION domain-containing protein OS=Macrostomum lignano OX=282301 PE=4 SV=1	Yes	NA	NA	NA	NA	NA	NA	6085.XP_002158921	9.1e-18	83.6	PSMD10	Animals	meNOG[21]	0V7M9@meNOG,13KG3@opiNOG,COG0666@NOG,KOG4412@euNOG	Proteasome (Prosome, macropain) 26S subunit, non-ATPase, 10	4130	GO:0000075,GO:0000077,GO:0000079,GO:0000082,GO:0000084,GO:0000122,GO:0000209,GO:0000278,GO:0001558,GO:0001932,GO:0001934,GO:0002376,GO:0002474,GO:0002478,GO:0002479,GO:0006139,GO:0006355,GO:0006357,GO:0006508,GO:0006511,GO:0006521,GO:0006725,GO:0006807,GO:0006915,GO:0006950,GO:0006974,GO:0006977,GO:0007049,GO:0007093,GO:0007154,GO:0007165,GO:0007253,GO:0007346,GO:0008104,GO:0008150,GO:0008152,GO:…	GO:0000502,GO:0005575,GO:0005622,GO:0005623,GO:0005634,GO:0005654,GO:0005737,GO:0005829,GO:0005838,GO:0005856,GO:0008540,GO:0015629,GO:0022624,GO:0031974,GO:0031981,GO:0032991,GO:0043226,GO:0043227,GO:0043228,GO:0043229,GO:0043231,GO:0043232,GO:0043233,GO:0044422,GO:0044424,GO:0044428,GO:0044444,GO:0044446,GO:0044464,GO:0045111,GO:0070013,	GO:0003674,GO:0003824,GO:0016491,GO:0016627,GO:0016628,GO:0032440,	PFAM (Ank), SMART (ANK)
mikado.scaf774G17	1805.86	-0.689604	0.129283	-5.33407	9.60377e-08	4.73491e-05	C20747	1	4.73491e-05	chrL	1.03417	tr|A0A267FTC5|A0A267FTC5_9PLAT	100	9.63e-154	100	tr|A0A267FTC5|A0A267FTC5_9PLAT Cysteine protease OS=Macrostomum lignano OX=282301 GN=BOX15_Mlig000869g1 PE=3 SV=1	Yes	NA	NA	NA	NA	NA	NA	10020.ENSDORP00000012639	5.16e-22	97.8	ATG4D	Mammals	maNOG[6]	09ZU3@biNOG,0DMCC@chorNOG,0UQUW@maNOG,0V78Z@meNOG,0XPQ0@NOG,12R3A@opiNOG,19168@roNOG,1B0N5@spriNOG,1CW7M@veNOG,KOG2674@euNOG	autophagy related 4D, cysteine peptidase	4140	GO:0006508,GO:0006810,GO:0006914,GO:0008104,GO:0008150,GO:0008152,GO:0009056,GO:0009987,GO:0015031,GO:0019538,GO:0033036,GO:0043170,GO:0044237,GO:0044238,GO:0044248,GO:0045184,GO:0051179,GO:0051234,GO:0071702,GO:0071704,	GO:0005575,GO:0005622,GO:0005623,GO:0005737,GO:0044424,GO:0044464,	GO:0003674,GO:0003824,GO:0004175,GO:0004197,GO:0008233,GO:0008234,GO:0016787,	PFAM (Peptidase_C54)
mikado.scaf1658G6	349.186	-0.615458	0.154153	-3.99253	6.53727e-05	0.00665098	C9140	3	0.00665098	chrL	0.900552	tr|A0A267EWW1|A0A267EWW1_9PLAT	100	1.37e-284	100	tr|A0A267EWW1|A0A267EWW1_9PLAT Ubiquilin OS=Macrostomum lignano OX=282301 GN=BOX15_Mlig020448g2 PE=4 SV=1	Yes	NA	NA	NA	NA	NA	NA	7425.NV18924-PA	4.33e-102	323	NA	Arthropoda	artNOG[6]	03HWD@artNOG,0B5UX@biNOG,0ISS6@euNOG,0S9SK@hymNOG,0T49F@inNOG,0WIHI@meNOG,0XT8C@NOG,13FBF@opiNOG	STI1	4141	NA	NA	NA	PFAM (UBA, ubiquitin, Rad60-SLD), SMART (STI1, UBQ, UBA, COIL)
mikado.scaf1593G13	437.538	-0.576676	0.157732	-3.65605	0.000256131	0.0153426	C22443	3	0.0153426	chrL	0.963419	tr|A0A267EX33|A0A267EX33_9PLAT	100	1.52e-119	99.5	tr|A0A267EX33|A0A267EX33_9PLAT Endoplasmic reticulum transmembrane protein (Fragment) OS=Macrostomum lignano OX=282301 GN=BOX15_Mlig019285g1 PE=3 SV=1	Yes	NA	NA	NA	NA	NA	NA	51511.ENSCSAVP00000005692	1.45e-21	94.4	BCAP31	Animals	meNOG[21]	09YHP@biNOG,0DJY2@chorNOG,0V9FC@meNOG,13MFP@opiNOG,COG5374@NOG,KOG1962@euNOG	b-cell receptor-associated protein	4141	GO:0000003,GO:0002376,GO:0002474,GO:0006810,GO:0006873,GO:0006874,GO:0006875,GO:0006886,GO:0006915,GO:0006921,GO:0006955,GO:0007154,GO:0007165,GO:0007204,GO:0007276,GO:0007283,GO:0008104,GO:0008150,GO:0008219,GO:0009966,GO:0009967,GO:0009987,GO:0010646,GO:0010647,GO:0010941,GO:0010950,GO:0010952,GO:0012501,GO:0015031,GO:0016043,GO:0016192,GO:0016265,GO:0019222,GO:0019722,GO:0019725,GO:0019882,GO:…	GO:0000139,GO:0005575,GO:0005622,GO:0005623,GO:0005737,GO:0005783,GO:0005789,GO:0005793,GO:0005794,GO:0005811,GO:0005829,GO:0005886,GO:0012505,GO:0016020,GO:0030176,GO:0031090,GO:0031224,GO:0031226,GO:0031227,GO:0031300,GO:0031301,GO:0033116,GO:0042175,GO:0043226,GO:0043227,GO:0043229,GO:0043231,GO:0044422,GO:0044424,GO:0044425,GO:0044431,GO:0044432,GO:0044444,GO:0044446,GO:0044459,GO:0044464,GO:…	GO:0003674,GO:0005102,GO:0005488,GO:0005515,	PFAM (Bap31), SMART (TRANS, COIL)
mikado.scaf720G1	149.527	0.661508	0.185184	3.57217	0.000354037	0.0187769	C4812	3	0.0187769	chrL	1.11601	tr|A0A267FVJ2|A0A267FVJ2_9PLAT	100	0	97.3	tr|A0A267FVJ2|A0A267FVJ2_9PLAT Protein transport protein SEC23 (Fragment) OS=Macrostomum lignano OX=282301 GN=BOX15_Mlig001228g9 PE=3 SV=1	Yes	NA	NA	NA	NA	NA	NA	7739.JGI117816	0	1004	SEC23A	Animals	meNOG[21]	09XVW@biNOG,0DMG4@chorNOG,0V8TD@meNOG,12SDH@opiNOG,COG5047@NOG,KOG1986@euNOG	Sec23 homolog A (S. cerevisiae)	4141	GO:0000003,GO:0000902,GO:0001501,GO:0002119,GO:0002164,GO:0002165,GO:0002168,GO:0002262,GO:0002376,GO:0002474,GO:0002478,GO:0002495,GO:0002504,GO:0002520,GO:0003002,GO:0003008,GO:0003330,GO:0003331,GO:0005975,GO:0006140,GO:0006486,GO:0006487,GO:0006810,GO:0006886,GO:0006888,GO:0006897,GO:0006898,GO:0006900,GO:0006901,GO:0006903,GO:0006915,GO:0006996,GO:0007029,GO:0007030,GO:0007163,GO:0007275,GO:…	GO:0000139,GO:0005575,GO:0005622,GO:0005623,GO:0005737,GO:0005783,GO:0005789,GO:0005790,GO:0005793,GO:0005794,GO:0005795,GO:0005829,GO:0012505,GO:0012506,GO:0012507,GO:0016020,GO:0030117,GO:0030120,GO:0030127,GO:0030133,GO:0030134,GO:0030135,GO:0030658,GO:0030659,GO:0030662,GO:0030868,GO:0031090,GO:0031410,GO:0031982,GO:0032991,GO:0033116,GO:0042175,GO:0043226,GO:0043227,GO:0043229,GO:0043231,GO:…	GO:0003674,GO:0005096,GO:0005488,GO:0008047,GO:0008270,GO:0030234,GO:0030695,GO:0043167,GO:0043169,GO:0046872,GO:0046914,GO:0060589,	PFAM (Sec23_trunk, Sec23_BS, Sec23_helical, Gelsolin, zf-Sec23_Sec24)
mikado.scaf720G10	288.375	0.578291	0.168763	3.42664	0.000611108	0.0268323	C4812	3	0.0187769	chrS	1.54039	tr|A0A1I8GX84|A0A1I8GX84_9PLAT	100	0	100	tr|A0A1I8GX84|A0A1I8GX84_9PLAT Protein transport protein SEC23 OS=Macrostomum lignano OX=282301 PE=3 SV=1	Yes	NA	NA	NA	NA	NA	NA	7739.JGI117816	0	1045	SEC23A	Animals	meNOG[21]	09XVW@biNOG,0DMG4@chorNOG,0V8TD@meNOG,12SDH@opiNOG,COG5047@NOG,KOG1986@euNOG	Sec23 homolog A (S. cerevisiae)	4141	GO:0000003,GO:0000902,GO:0001501,GO:0002119,GO:0002164,GO:0002165,GO:0002168,GO:0002262,GO:0002376,GO:0002474,GO:0002478,GO:0002495,GO:0002504,GO:0002520,GO:0003002,GO:0003008,GO:0003330,GO:0003331,GO:0005975,GO:0006140,GO:0006486,GO:0006487,GO:0006810,GO:0006886,GO:0006888,GO:0006897,GO:0006898,GO:0006900,GO:0006901,GO:0006903,GO:0006915,GO:0006996,GO:0007029,GO:0007030,GO:0007163,GO:0007275,GO:…	GO:0000139,GO:0005575,GO:0005622,GO:0005623,GO:0005737,GO:0005783,GO:0005789,GO:0005790,GO:0005793,GO:0005794,GO:0005795,GO:0005829,GO:0012505,GO:0012506,GO:0012507,GO:0016020,GO:0030117,GO:0030120,GO:0030127,GO:0030133,GO:0030134,GO:0030135,GO:0030658,GO:0030659,GO:0030662,GO:0030868,GO:0031090,GO:0031410,GO:0031982,GO:0032991,GO:0033116,GO:0042175,GO:0043226,GO:0043227,GO:0043229,GO:0043231,GO:…	GO:0003674,GO:0005096,GO:0005488,GO:0008047,GO:0008270,GO:0030234,GO:0030695,GO:0043167,GO:0043169,GO:0046872,GO:0046914,GO:0060589,	PFAM (Sec23_trunk, Sec23_BS, Sec23_helical, Gelsolin, zf-Sec23_Sec24)
mikado.scaf2840G13	105.378	0.937921	0.262999	3.56625	0.000362123	0.0190703	C3622	3	0.0190703	chrL	1.02625	tr|A0A267E058|A0A267E058_9PLAT	100	0	100	tr|A0A267E058|A0A267E058_9PLAT DnaJ homolog subfamily C member 10 OS=Macrostomum lignano OX=282301 GN=BOX15_Mlig005909g1 PE=4 SV=1	Yes	NA	NA	NA	NA	NA	NA	59729.ENSTGUP00000009895	8.06e-131	417	DNAJC10	Aves	aveNOG[1]	04K4Q@aveNOG,09VYX@biNOG,0DH7R@chorNOG,0IMZF@euNOG,0V6X9@meNOG,13IUR@opiNOG,1CRXX@veNOG,COG0526@NOG,COG2214@NOG,KOG0191@euNOG	homolog subfamily C member	4141	GO:0001932,GO:0001933,GO:0006140,GO:0006508,GO:0006511,GO:0006662,GO:0006915,GO:0006950,GO:0007154,GO:0007165,GO:0008150,GO:0008152,GO:0008219,GO:0009056,GO:0009057,GO:0009118,GO:0009892,GO:0009894,GO:0009987,GO:0010498,GO:0010563,GO:0010605,GO:0012501,GO:0016265,GO:0018904,GO:0019219,GO:0019220,GO:0019222,GO:0019538,GO:0019725,GO:0019941,GO:0023052,GO:0030163,GO:0030433,GO:0030811,GO:0031323,GO:…	GO:0005575,GO:0005622,GO:0005623,GO:0005737,GO:0005783,GO:0032991,GO:0034663,GO:0043226,GO:0043227,GO:0043229,GO:0043231,GO:0044422,GO:0044424,GO:0044432,GO:0044444,GO:0044446,GO:0044464,	GO:0001671,GO:0003674,GO:0003824,GO:0008047,GO:0009055,GO:0015035,GO:0015036,GO:0016491,GO:0016667,GO:0030234,GO:0060589,GO:0060590,	PFAM (Thioredoxin, DnaJ), SMART (DnaJ)
mikado.scaf2075G3	183.127	0.843811	0.245591	3.43584	0.000590728	0.026313	C7577	3	0.026313	chrS	1.49906	sp|P60670|NPL4_MOUSE	38.4	1.68e-136	100	sp|P60670|NPL4_MOUSE Nuclear protein localization protein 4 homolog OS=Mus musculus OX=10090 GN=Nploc4 PE=1 SV=3	Yes	|EMBL; AK129375; BAC98185.1; ALT_INIT; mRNA.|EMBL; AL669855; -; NOT_ANNOTATED_CDS; Genomic_DNA.|EMBL; BC065156; AAH65156.1; -; mRNA.|CCDS; CCDS25732.1; -. [P60670-2]|CCDS; CCDS56827.1; -. [P60670-1]|RefSeq; NP_001181952.1; NM_001195023.1. [P60670-1]|RefSeq; NP_955763.1; NM_199469.2. [P60670-2]|PDB; 2PJH; NMR; -; A=1-80.|PDBsum; 2PJH; -.|AlphaFoldDB; P60670; -.|SMR; P60670; -.|BioGRID; 229901; 37.…	|-!- FUNCTION: The ternary complex containing UFD1, VCP and NPLOC4 binds| ubiquitinated proteins and is necessary for the export of misfolded| proteins from the ER to the cytoplasm, where they are degraded by the| proteasome. The NPLOC4-UFD1-VCP complex regulates spindle disassembly| at the end of mitosis and is necessary for the formation of a closed| nuclear envelope (By similarity). Acts as a …	NA	GO:0006511,GO:0007030,GO:0030433,GO:0030970,GO:0032480,GO:0039536,	GO:0005634,GO:0005783,GO:0005829,GO:0034098,GO:0036501,GO:0042175,	GO:0031625,GO:0043130,GO:0044877,GO:0046872,GO:0051117,	7668.SPU_018617tr	3.66e-143	434	NPLOC4	Animals	meNOG[21]	0A1DC@biNOG,0VC8Y@meNOG,12NZP@opiNOG,COG5100@NOG,KOG2834@euNOG	Nuclear protein localization 4 homolog (S. cerevisiae)	4141	GO:0002009,GO:0002119,GO:0002164,GO:0006508,GO:0006511,GO:0006515,GO:0006810,GO:0006897,GO:0006898,GO:0006950,GO:0006996,GO:0007030,GO:0007275,GO:0007399,GO:0007568,GO:0008150,GO:0008152,GO:0008340,GO:0009056,GO:0009057,GO:0009653,GO:0009790,GO:0009791,GO:0009792,GO:0009888,GO:0009987,GO:0010033,GO:0010259,GO:0010498,GO:0016043,GO:0016192,GO:0019538,GO:0019941,GO:0022008,GO:0030154,GO:0030163,GO:…	GO:0005575,GO:0005622,GO:0005623,GO:0005634,GO:0005635,GO:0005643,GO:0005737,GO:0005783,GO:0005789,GO:0005829,GO:0012505,GO:0016020,GO:0031090,GO:0031224,GO:0031967,GO:0031975,GO:0032991,GO:0034098,GO:0042175,GO:0043226,GO:0043227,GO:0043229,GO:0043231,GO:0044422,GO:0044424,GO:0044425,GO:0044428,GO:0044432,GO:0044444,GO:0044446,GO:0044464,GO:0046930,	GO:0003674,GO:0005198,GO:0005488,GO:0005515,GO:0008270,GO:0017056,GO:0019899,GO:0031625,GO:0032182,GO:0043130,GO:0043167,GO:0043169,GO:0044389,GO:0046872,GO:0046914,	PFAM (NPL4, zf-NPL4, UN_NPL4, zf-RanBP), SMART (ZnF_RBZ)
mikado.scaf94G11	40.6161	1.03101	0.316622	3.25627	0.00112888	0.0396161	C2533	3	0.0396161	chrL	1.06655	tr|A0A267GGW6|A0A267GGW6_9PLAT	99.6	0	100	tr|A0A267GGW6|A0A267GGW6_9PLAT Peptidase S8/S53 domain-containing protein (Fragment) OS=Macrostomum lignano OX=282301 GN=BOX15_Mlig014983g10 PE=3 SV=1	Yes	NA	NA	NA	NA	NA	NA	7955.ENSDARP00000007839	0	1017	MBTPS1	Fishes	fiNOG[1]	0A0I0@biNOG,0DR6Y@chorNOG,0MWDS@fiNOG,0VBE5@meNOG,12SVS@opiNOG,1CYY1@veNOG,COG1404@NOG,KOG4266@euNOG	membrane-bound transcription factor peptidase, site 1	4141	GO:0001501,GO:0001889,GO:0006508,GO:0006629,GO:0007275,GO:0008150,GO:0008152,GO:0009888,GO:0019538,GO:0032501,GO:0032502,GO:0043170,GO:0044238,GO:0048513,GO:0048731,GO:0048856,GO:0051216,GO:0061008,GO:0061448,GO:0071704,	GO:0005575,GO:0005622,GO:0005623,GO:0005737,GO:0005794,GO:0016020,GO:0031224,GO:0043226,GO:0043227,GO:0043229,GO:0043231,GO:0044424,GO:0044425,GO:0044444,GO:0044464,	GO:0003674,GO:0003824,GO:0004175,GO:0004252,GO:0008233,GO:0008236,GO:0016787,GO:0017171,	PFAM (Peptidase_S8), SMART (TRANS, SIGNAL)
mikado.scaf305G7	2777.54	-0.852051	0.163576	-5.20889	1.89977e-07	7.94771e-05	C24133	3	7.94771e-05	NA	1.25463	tr|A0A267GI73|A0A267GI73_9PLAT	100	3.98e-106	100	tr|A0A267GI73|A0A267GI73_9PLAT MD-2-related lipid-recognition domain-containing protein OS=Macrostomum lignano OX=282301 GN=BOX15_Mlig024849g1 PE=3 SV=1	Yes	NA	NA	NA	NA	NA	NA	45351.NEMVEDRAFT_v1g139511-PA	5.65e-45	150	NPC2	Animals	meNOG[21]	0VKFM@meNOG,11Q8S@NOG,13SU5@opiNOG,KOG4063@euNOG	Niemann-Pick disease, type C2	4142	GO:0002165,GO:0006066,GO:0006629,GO:0006694,GO:0006810,GO:0006811,GO:0006820,GO:0006869,GO:0006950,GO:0006952,GO:0007154,GO:0007165,GO:0007166,GO:0007275,GO:0007399,GO:0008037,GO:0008038,GO:0008039,GO:0008150,GO:0008152,GO:0008202,GO:0008203,GO:0008610,GO:0009058,GO:0009607,GO:0009615,GO:0009617,GO:0009791,GO:0009987,GO:0010817,GO:0010876,GO:0015711,GO:0015748,GO:0015850,GO:0015914,GO:0015918,GO:…	GO:0000323,GO:0005575,GO:0005576,GO:0005615,GO:0005622,GO:0005623,GO:0005737,GO:0005764,GO:0005773,GO:0005783,GO:0043226,GO:0043227,GO:0043229,GO:0043231,GO:0044421,GO:0044424,GO:0044444,GO:0044464,	GO:0001530,GO:0003674,GO:0003823,GO:0005488,GO:0005496,GO:0005539,GO:0008289,GO:0015485,GO:0030882,GO:0032934,GO:0036094,GO:0042834,GO:0043178,GO:0070891,GO:0097159,GO:0097367,	PFAM (E1_DerP2_DerF2), SMART (ML, SIGNAL, TRANS)
mikado.scaf839G47	260.696	-0.649753	0.142693	-4.55351	5.27593e-06	0.00110803	C1469	3	0.00110803	chrL	1.10625	tr|A0A267F0F5|A0A267F0F5_9PLAT	100	0	100	tr|A0A267F0F5|A0A267F0F5_9PLAT SSD domain-containing protein OS=Macrostomum lignano OX=282301 GN=BOX15_Mlig025683g1 PE=3 SV=1	Yes	NA	NA	NA	NA	NA	NA	7955.ENSDARP00000094372	1.34e-286	837	NPC1	Fishes	fiNOG[1]	09VW9@biNOG,0DH4C@chorNOG,0MVHB@fiNOG,0V6UT@meNOG,0XR54@NOG,12NS3@opiNOG,1CRUK@veNOG,KOG1933@euNOG	Niemann-Pick disease type C1	4142	GO:0001666,GO:0001702,GO:0002009,GO:0002011,GO:0002376,GO:0002520,GO:0006810,GO:0006869,GO:0006950,GO:0007154,GO:0007165,GO:0007275,GO:0007369,GO:0008150,GO:0009628,GO:0009653,GO:0009790,GO:0009888,GO:0009987,GO:0010876,GO:0015850,GO:0015918,GO:0023052,GO:0030097,GO:0030099,GO:0030154,GO:0030219,GO:0030301,GO:0032501,GO:0032502,GO:0033036,GO:0035855,GO:0036293,GO:0048468,GO:0048513,GO:0048534,GO:…	GO:0005575,GO:0016020,GO:0031224,GO:0044425,	GO:0003674,GO:0004871,GO:0004888,GO:0008158,GO:0038023,GO:0060089,	PFAM (Patched, Sterol-sensing, MMPL), SMART (TRANS, SIGNAL, COIL)
mikado.scaf1815G7	714.555	0.724362	0.169208	4.2809	1.86142e-05	0.00278118	C23089	2	0.00278118	chrL	1.03032	tr|A0A1I8GZS5|A0A1I8GZS5_9PLAT	100	1.28e-123	100	tr|A0A1I8GZS5|A0A1I8GZS5_9PLAT ML domain-containing protein OS=Macrostomum lignano OX=282301 GN=BOX15_Mlig033156g1 PE=4 SV=1	Yes	NA	NA	NA	NA	NA	NA	9823.ENSSSCP00000018102	1.87e-14	73.9	GM2A	Mammals	maNOG[6]	0A0D1@biNOG,0DMZQ@chorNOG,0IX9N@euNOG,0UGUC@maNOG,0VB98@meNOG,11JSM@NOG,13R58@opiNOG,1CWVZ@veNOG	GM2 ganglioside activator	4142	GO:0001573,GO:0003008,GO:0005975,GO:0006629,GO:0006643,GO:0006644,GO:0006664,GO:0006665,GO:0006672,GO:0006687,GO:0006689,GO:0006793,GO:0006796,GO:0006807,GO:0006810,GO:0006869,GO:0007610,GO:0007611,GO:0008150,GO:0008152,GO:0009056,GO:0009311,GO:0009313,GO:0009987,GO:0010876,GO:0016042,GO:0016052,GO:0019222,GO:0019377,GO:0019637,GO:0019915,GO:0030149,GO:0032501,GO:0033036,GO:0043085,GO:0044093,GO:…	GO:0000323,GO:0005575,GO:0005622,GO:0005623,GO:0005634,GO:0005730,GO:0005737,GO:0005739,GO:0005764,GO:0005773,GO:0005775,GO:0005886,GO:0005938,GO:0009898,GO:0016020,GO:0031974,GO:0031981,GO:0043202,GO:0043226,GO:0043227,GO:0043228,GO:0043229,GO:0043231,GO:0043232,GO:0043233,GO:0044422,GO:0044424,GO:0044425,GO:0044428,GO:0044437,GO:0044444,GO:0044446,GO:0044448,GO:0044459,GO:0044464,GO:0045177,GO:…	GO:0003674,GO:0003824,GO:0004553,GO:0004563,GO:0005215,GO:0005319,GO:0005488,GO:0008047,GO:0008289,GO:0015929,GO:0016004,GO:0016787,GO:0016798,GO:0030234,GO:0030290,GO:0060229,	SMART (SIGNAL, ML, TRANS)
mikado.scaf307G30	59.7688	0.995802	0.28318	3.5165	0.000437279	0.0215767	C12295	3	0.0215767	chrL	0.912715	sp|Q2KJ81|AP1M1_BOVIN	81.1	7.17e-257	99.5	sp|Q2KJ81|AP1M1_BOVIN AP-1 complex subunit mu-1 OS=Bos taurus OX=9913 GN=AP1M1 PE=1 SV=3	Yes	|EMBL; BC105477; AAI05478.1; ALT_SEQ; mRNA.|RefSeq; NP_001039349.2; NM_001045884.2.|AlphaFoldDB; Q2KJ81; -.|SMR; Q2KJ81; -.|STRING; 9913.ENSBTAP00000064087; -.|PaxDb; 9913-ENSBTAP00000017724; -.|Ensembl; ENSBTAT00000017724.5; ENSBTAP00000017724.4; ENSBTAG00000013329.5.|GeneID; 504310; -.|CTD; 8907; -.|VEuPathDB; HostDB:ENSBTAG00000013329; -.|VGNC; VGNC:25979; AP1M1.|eggNOG; KOG0937; Eukaryota.|Ge…	|-!- FUNCTION: Subunit of clathrin-associated adaptor protein complex 1 that| plays a role in protein sorting in the trans-Golgi network (TGN) and| endosomes. The AP complexes mediate the recruitment of clathrin to| membranes and the recognition of sorting signals within the cytosolic| tails of transmembrane cargo molecules. {ECO:0000250|UniProtKB:Q9BXS5,| ECO:0000269|PubMed:12604586}.|-!- SUBUNI…	NA	GO:0006886,GO:0016192,	GO:0005794,GO:0030131,GO:0030136,GO:0030665,	GO:0035615,	13037.EHJ64804	6.67e-259	714	NA	Arthropoda	artNOG[6]	032S6@artNOG,09TNH@biNOG,0SSYS@inNOG,0V4MK@meNOG,0XPFS@NOG,12NAD@opiNOG,KOG0937@euNOG	clathrin coat assembly protein	4142	GO:0001505,GO:0001654,GO:0003001,GO:0003008,GO:0006810,GO:0006836,GO:0006886,GO:0006897,GO:0006900,GO:0006901,GO:0006996,GO:0007154,GO:0007267,GO:0007268,GO:0007269,GO:0007275,GO:0007423,GO:0008104,GO:0008150,GO:0008593,GO:0009966,GO:0009968,GO:0009987,GO:0010646,GO:0010648,GO:0015031,GO:0016043,GO:0016050,GO:0016183,GO:0016185,GO:0016192,GO:0019226,GO:0023051,GO:0023052,GO:0023057,GO:0023061,GO:…	GO:0005575,GO:0005622,GO:0005623,GO:0005634,GO:0005654,GO:0005667,GO:0005737,GO:0008021,GO:0016020,GO:0030117,GO:0030118,GO:0030119,GO:0030131,GO:0030135,GO:0030136,GO:0031410,GO:0031974,GO:0031981,GO:0031982,GO:0032991,GO:0035976,GO:0043226,GO:0043227,GO:0043229,GO:0043231,GO:0043233,GO:0044422,GO:0044424,GO:0044425,GO:0044428,GO:0044444,GO:0044446,GO:0044451,GO:0044456,GO:0044464,GO:0045202,GO:…	GO:0003674,GO:0005215,GO:0008565,	PFAM (Adap_comp_sub, Clat_adaptor_s), SMART (SIGNAL)
mikado.scaf975G10	214.695	0.595705	0.180572	3.29898	0.000970365	0.0361942	C3000	3	0.0361942	chrS	1.40198	tr|A0A1I8JDE5|A0A1I8JDE5_9PLAT	99.9	0	100	tr|A0A1I8JDE5|A0A1I8JDE5_9PLAT AP complex subunit beta OS=Macrostomum lignano OX=282301 PE=3 SV=1	Yes	NA	NA	NA	NA	NA	NA	6945.ISCW011108-PA	3.66e-305	863	NA	Arthropoda	artNOG[6]	0344K@artNOG,09WY9@biNOG,0V7WF@meNOG,12PEG@opiNOG,COG5096@NOG,KOG1061@euNOG	complex, subunit	4142	GO:0001505,GO:0001654,GO:0003001,GO:0003008,GO:0006810,GO:0006836,GO:0006886,GO:0006897,GO:0006900,GO:0006901,GO:0006996,GO:0007154,GO:0007267,GO:0007268,GO:0007269,GO:0007275,GO:0007423,GO:0008104,GO:0008150,GO:0009987,GO:0015031,GO:0016043,GO:0016050,GO:0016183,GO:0016185,GO:0016192,GO:0019226,GO:0023052,GO:0023061,GO:0032501,GO:0032502,GO:0032940,GO:0033036,GO:0035637,GO:0045184,GO:0046903,GO:…	GO:0000139,GO:0005575,GO:0005622,GO:0005623,GO:0005737,GO:0005794,GO:0005798,GO:0005905,GO:0008021,GO:0012505,GO:0012506,GO:0012510,GO:0016020,GO:0030117,GO:0030118,GO:0030119,GO:0030120,GO:0030121,GO:0030125,GO:0030130,GO:0030131,GO:0030133,GO:0030135,GO:0030136,GO:0030140,GO:0030658,GO:0030659,GO:0030660,GO:0030662,GO:0030665,GO:0031090,GO:0031410,GO:0031982,GO:0032991,GO:0043226,GO:0043227,GO:…	GO:0003674,GO:0005215,GO:0008565,	PFAM (HEAT, Alpha_adaptinC2, Adaptin_N, B2-adapt-app_C), SMART (Alpha_adaptinC2, B2-adapt-app_C)
mikado.scaf3883G2	1252.99	0.552487	0.171284	3.22557	0.00125722	0.0419827	C22023	3	0.0419827	chrL	0.992006	tr|A0A1I8IN23|A0A1I8IN23_9PLAT	100	2.56e-109	100	tr|A0A1I8IN23|A0A1I8IN23_9PLAT ML domain-containing protein OS=Macrostomum lignano OX=282301 GN=BOX15_Mlig018527g1 PE=4 SV=1	Yes	NA	NA	NA	NA	NA	NA	8090.ENSORLP00000020481	6.21e-12	65.9	NPC2	Fishes	fiNOG[1]	0A7KC@biNOG,0DUK7@chorNOG,0N8KD@fiNOG,0VKFM@meNOG,11Q8S@NOG,13SU5@opiNOG,1D3V3@veNOG,KOG4063@euNOG	Niemann-Pick disease, type C2	4142	GO:0006066,GO:0006629,GO:0008150,GO:0008152,GO:0008202,GO:0008203,GO:0016125,GO:0044238,GO:0044281,GO:0071704,GO:1901360,GO:1901615,	GO:0005575,GO:0005576,GO:0005622,GO:0005623,GO:0005737,GO:0005783,GO:0043226,GO:0043227,GO:0043229,GO:0043231,GO:0044424,GO:0044444,GO:0044464,	NA	PFAM (E1_DerP2_DerF2), SMART (ML, SIGNAL)
mikado.scaf535G1	28.6441	2.23749	0.414215	5.40174	6.59964e-08	3.48607e-05	C2577	3	3.48607e-05	chrL	0.0850919	tr|A0A267G7T0|A0A267G7T0_9PLAT	100	0	100	tr|A0A267G7T0|A0A267G7T0_9PLAT Ubiquitinyl hydrolase 1 OS=Macrostomum lignano OX=282301 GN=BOX15_Mlig000578g2 PE=4 SV=1	Yes	NA	NA	NA	NA	NA	NA	9986.ENSOCUP00000003197	5.9e-122	404	USP8	Mammals	maNOG[6]	09U4H@biNOG,0DHXR@chorNOG,0UK9A@maNOG,0V53J@meNOG,0XP8T@NOG,12NIM@opiNOG,1B36H@spriNOG,1CSNF@veNOG,KOG1868@euNOG	Ubiquitin specific peptidase 8	4144	GO:0000278,GO:0000281,GO:0000910,GO:0006508,GO:0006511,GO:0006996,GO:0007032,GO:0007049,GO:0007154,GO:0007165,GO:0007264,GO:0007265,GO:0008150,GO:0008152,GO:0008283,GO:0009056,GO:0009057,GO:0009987,GO:0016043,GO:0016579,GO:0019538,GO:0019941,GO:0022402,GO:0023052,GO:0030163,GO:0035556,GO:0036211,GO:0043170,GO:0043412,GO:0043632,GO:0044237,GO:0044238,GO:0044248,GO:0044260,GO:0044265,GO:0050789,GO:…	GO:0005575,GO:0005622,GO:0005623,GO:0005634,GO:0005737,GO:0005768,GO:0005769,GO:0005829,GO:0005886,GO:0010008,GO:0016020,GO:0019897,GO:0019898,GO:0030496,GO:0031090,GO:0031312,GO:0031313,GO:0043226,GO:0043227,GO:0043229,GO:0043231,GO:0044422,GO:0044424,GO:0044425,GO:0044440,GO:0044444,GO:0044446,GO:0044459,GO:0044464,GO:0071944,	GO:0003674,GO:0003824,GO:0004175,GO:0004197,GO:0004221,GO:0004843,GO:0008233,GO:0008234,GO:0016787,GO:0016788,GO:0016790,GO:0019783,	PFAM (DUF1873, UCH, Rhodanese), SMART (COIL, RHOD)
mikado.scaf1082G24	143.878	1.06572	0.230391	4.6257	3.73332e-06	0.000860045	C8917	3	0.000860045	chrS	1.42347	sp|Q9NZN3|EHD3_HUMAN	66.1	2.93e-253	100	sp|Q9NZN3|EHD3_HUMAN EH domain-containing protein 3 OS=Homo sapiens OX=9606 GN=EHD3 PE=1 SV=2	Yes	|EMBL; AF181264; AAF40471.1; ALT_FRAME; mRNA.|EMBL; AF214736; AAF32285.1; -; mRNA.|EMBL; AK294222; BAG57526.1; -; mRNA.|EMBL; AK316006; BAH14377.1; -; mRNA.|EMBL; AL121657; -; NOT_ANNOTATED_CDS; Genomic_DNA.|EMBL; CH471053; EAX00480.1; -; Genomic_DNA.|EMBL; CH471053; EAX00481.1; -; Genomic_DNA.|CCDS; CCDS1774.1; -. [Q9NZN3-1]|RefSeq; NP_055415.1; NM_014600.2. [Q9NZN3-1]|AlphaFoldDB; Q9NZN3; -.|BM…	|-!- FUNCTION: ATP- and membrane-binding protein that controls membrane| reorganization/tubulation upon ATP hydrolysis (PubMed:25686250). In| vitro causes tubulation of endocytic membranes (PubMed:24019528).| Binding to phosphatidic acid induces its membrane tubulation activity| (By similarity). Plays a role in endocytic transport. Involved in early| endosome to recycling endosome compartment (ER…	NA	GO:0001881,GO:0006897,GO:0015031,GO:0032456,GO:0034498,GO:0051260,GO:0055117,GO:0060271,GO:0072659,GO:0086036,GO:0090160,GO:1903358,GO:1903779,	GO:0005634,GO:0005737,GO:0005769,GO:0005829,GO:0005886,GO:0005925,GO:0010008,GO:0020018,GO:0030139,GO:0048471,GO:0055038,	GO:0003676,GO:0005509,GO:0005524,GO:0005525,	12957.ACEP_00009810-PA	1.56e-261	729	PAST1	Arthropoda	artNOG[6]	0355B@artNOG,09XC5@biNOG,0S5W6@hymNOG,0SRSA@inNOG,0V6UU@meNOG,0XYGB@NOG,12N3T@opiNOG,KOG1954@euNOG	Dynamin family	4144	GO:0000003,GO:0002064,GO:0002165,GO:0003002,GO:0003006,GO:0006139,GO:0006152,GO:0006163,GO:0006184,GO:0006195,GO:0006725,GO:0006753,GO:0006793,GO:0006796,GO:0006807,GO:0006810,GO:0006897,GO:0007275,GO:0007276,GO:0007281,GO:0007283,GO:0007286,GO:0007291,GO:0007292,GO:0007349,GO:0007389,GO:0007444,GO:0007472,GO:0007474,GO:0007476,GO:0007552,GO:0007560,GO:0008150,GO:0008152,GO:0008587,GO:0009056,GO:…	NA	GO:0000166,GO:0001882,GO:0001883,GO:0003674,GO:0003824,GO:0003924,GO:0005488,GO:0005509,GO:0005525,GO:0016462,GO:0016787,GO:0016817,GO:0016818,GO:0017076,GO:0017111,GO:0019001,GO:0032549,GO:0032550,GO:0032553,GO:0032555,GO:0032561,GO:0035639,GO:0036094,GO:0043167,GO:0043168,GO:0043169,GO:0046872,GO:0097159,GO:1901265,GO:1901363,	PFAM (Dynamin_N, GTP_EFTU, Gtr1_RagA), SMART (EH, TRANS)
mikado.scaf2298G5	102.596	0.963489	0.231749	4.15747	3.21795e-05	0.00414482	C8022	3	0.00414482	chrS	1.63937	tr|A0A267EDX8|A0A267EDX8_9PLAT	98.3	0	99.5	tr|A0A267EDX8|A0A267EDX8_9PLAT ENTH domain-containing protein (Fragment) OS=Macrostomum lignano OX=282301 GN=BOX15_Mlig000871g1 PE=3 SV=1	Yes	NA	NA	NA	NA	NA	NA	9646.ENSAMEP00000004789	2.36e-72	248	EPN2	Mammals	maNOG[6]	09ZE3@biNOG,0CKXS@carNOG,0DIWB@chorNOG,0UGH0@maNOG,0V49G@meNOG,0XSM0@NOG,12RCS@opiNOG,1CTUW@veNOG,KOG2056@euNOG	Notch signaling pathway	4144	GO:0001701,GO:0006810,GO:0006897,GO:0007154,GO:0007165,GO:0007166,GO:0007219,GO:0007275,GO:0008150,GO:0009790,GO:0009792,GO:0009987,GO:0016192,GO:0023052,GO:0032501,GO:0032502,GO:0043009,GO:0048513,GO:0048568,GO:0048731,GO:0048856,GO:0050789,GO:0050794,GO:0050896,GO:0051179,GO:0051234,GO:0051716,GO:0065007,	GO:0005575,GO:0005622,GO:0005623,GO:0005737,GO:0012506,GO:0016020,GO:0030117,GO:0030118,GO:0030120,GO:0030125,GO:0030128,GO:0030135,GO:0030136,GO:0030139,GO:0030659,GO:0030662,GO:0030665,GO:0030666,GO:0030669,GO:0031090,GO:0031410,GO:0031982,GO:0032991,GO:0043226,GO:0043227,GO:0043229,GO:0043231,GO:0044422,GO:0044424,GO:0044425,GO:0044433,GO:0044444,GO:0044446,GO:0044464,GO:0045334,GO:0048475,	GO:0003674,GO:0005488,GO:0008289,	PFAM (ANTH, ENTH), SMART (UIM, ENTH)
mikado.scaf2683G4	140.067	-0.676909	0.1769	-3.8265	0.000129976	0.010377	C20598	4	0.010377	chrL	0.903309	7425.NV14960-PA	66.5	6.27e-101	98.6	7425.NV14960-PA	Yes	NA	NA	NA	NA	NA	NA	6945.ISCW008001-PA	9.95e-103	301	VPS28	Arthropoda	artNOG[6]	034WC@artNOG,09V7R@biNOG,0V9AW@meNOG,11IQ4@NOG,12Q8U@opiNOG,KOG3284@euNOG	Vacuolar protein	4144	GO:0000003,GO:0001654,GO:0002064,GO:0003006,GO:0006810,GO:0006996,GO:0007010,GO:0007275,GO:0007276,GO:0007281,GO:0007283,GO:0007286,GO:0007291,GO:0007349,GO:0007423,GO:0008150,GO:0009653,GO:0009790,GO:0009792,GO:0009888,GO:0009987,GO:0010796,GO:0010797,GO:0016043,GO:0016197,GO:0019953,GO:0022412,GO:0022414,GO:0030029,GO:0030036,GO:0030154,GO:0030855,GO:0032501,GO:0032502,GO:0032504,GO:0032509,GO:…	GO:0005575,	GO:0003674,GO:0005488,GO:0005515,	PFAM (VPS28)
mikado.scaf181G26	175.041	-0.612502	0.174418	-3.51168	0.000445279	0.0218411	C7015	3	0.0218411	chrS	1.4938	tr|A0A267GRB2|A0A267GRB2_9PLAT	100	0	100	tr|A0A267GRB2|A0A267GRB2_9PLAT SEC7 domain-containing protein OS=Macrostomum lignano OX=282301 GN=BOX15_Mlig017221g1 PE=4 SV=1	Yes	NA	NA	NA	NA	NA	NA	7091.BGIBMGA002491-TA	3.25e-83	282	NA	Arthropoda	artNOG[6]	033AW@artNOG,09W1G@biNOG,0SQ3M@inNOG,0TEVU@lepNOG,0V6ZS@meNOG,12PMY@opiNOG,COG5307@NOG,KOG0932@euNOG	arf6 guanine nucleotide exchange factor	4144	GO:0007275,GO:0007399,GO:0008150,GO:0009966,GO:0009987,GO:0010646,GO:0019222,GO:0022008,GO:0023051,GO:0030154,GO:0030182,GO:0032012,GO:0032501,GO:0032502,GO:0046578,GO:0048583,GO:0048699,GO:0048731,GO:0048856,GO:0048869,GO:0050789,GO:0050790,GO:0050794,GO:0051056,GO:0065007,GO:0065009,	NA	GO:0003674,GO:0005085,GO:0005488,GO:0005543,GO:0008289,GO:0030234,GO:0030695,GO:0043167,GO:0043168,GO:0060589,	PFAM (Sec7, PH, PDZ), SMART (COIL, Sec7, PH, PDZ)
mikado.scaf3480G5	119.937	-0.66944	0.212604	-3.14876	0.00163964	0.0487455	C21070	3	0.0487455	chrL	0.928951	tr|A0A267GKQ8|A0A267GKQ8_9PLAT	100	2.77e-145	100	tr|A0A267GKQ8|A0A267GKQ8_9PLAT Mpv17-like protein 2 (Fragment) OS=Macrostomum lignano OX=282301 GN=BOX15_Mlig006061g1 PE=3 SV=1	Yes	NA	NA	NA	NA	NA	NA	6945.ISCW006967-PA	6.72e-34	125	NA	Arthropoda	artNOG[6]	03781@artNOG,0A3XP@biNOG,0VIKU@meNOG,11SYH@NOG,13QGZ@opiNOG,KOG1944@euNOG	Mpv17 / PMP22 family	4146	NA	GO:0005575,GO:0005622,GO:0005623,GO:0005737,GO:0005777,GO:0005778,GO:0005779,GO:0016020,GO:0031090,GO:0031224,GO:0031231,GO:0031300,GO:0031301,GO:0031903,GO:0042579,GO:0043226,GO:0043227,GO:0043229,GO:0043231,GO:0044422,GO:0044424,GO:0044425,GO:0044438,GO:0044439,GO:0044444,GO:0044446,GO:0044464,	NA	PFAM (Mpv17_PMP22), SMART (TRANS)
mikado.scaf756G15	89.67	-1.13783	0.238826	-4.76427	1.8954e-06	0.000513566	C1172	3	0.000513566	chrL	0.894433	tr|A0A267FTW4|A0A267FTW4_9PLAT	100	0	100	tr|A0A267FTW4|A0A267FTW4_9PLAT Uncharacterized protein OS=Macrostomum lignano OX=282301 GN=BOX15_Mlig012621g1 PE=3 SV=1	No	NA	NA	NA	NA	NA	NA	69293.ENSGACP00000015654	5.15e-36	157	RICTOR	Fishes	fiNOG[1]	09UEQ@biNOG,0DFQI@chorNOG,0N0JE@fiNOG,0V5E2@meNOG,0XQ5Z@NOG,12QR9@opiNOG,1CQE6@veNOG,KOG3694@euNOG	RPTOR independent companion of MTOR, complex 2	4150	NA	NA	NA	NA
mikado.scaf215G1	174.132	-0.595225	0.17742	-3.3549	0.00079395	0.0320361	C19931	1	0.0320361	NA	1.27271	tr|A0A267GR22|A0A267GR22_9PLAT	100	3.44e-139	100	tr|A0A267GR22|A0A267GR22_9PLAT WD_REPEATS_REGION domain-containing protein OS=Macrostomum lignano OX=282301 GN=BOX15_Mlig000457g1 PE=3 SV=1	Yes	NA	NA	NA	NA	NA	NA	6669.DappuP224492	1.71e-69	226	EBI	Arthropoda	artNOG[6]	0333T@artNOG,09UA5@biNOG,0V59C@meNOG,0XRSY@NOG,12NMU@opiNOG,KOG0273@euNOG	f-box-like WD repeat-containing protein	4310	GO:0001654,GO:0001745,GO:0006325,GO:0006473,GO:0006475,GO:0006996,GO:0007154,GO:0007165,GO:0007166,GO:0007167,GO:0007169,GO:0007173,GO:0007219,GO:0007275,GO:0007399,GO:0007423,GO:0007444,GO:0008150,GO:0008152,GO:0008593,GO:0009653,GO:0009887,GO:0009893,GO:0009966,GO:0009967,GO:0009987,GO:0010604,GO:0010638,GO:0010646,GO:0010647,GO:0016043,GO:0016569,GO:0016570,GO:0016573,GO:0018193,GO:0018205,GO:…	GO:0005575,GO:0005622,GO:0005623,GO:0005634,GO:0005654,GO:0005694,GO:0005700,GO:0017053,GO:0031974,GO:0031981,GO:0032991,GO:0043226,GO:0043227,GO:0043228,GO:0043229,GO:0043231,GO:0043232,GO:0043233,GO:0044422,GO:0044424,GO:0044428,GO:0044446,GO:0044451,GO:0044464,GO:0070013,	GO:0000166,GO:0001882,GO:0001883,GO:0003674,GO:0003682,GO:0003824,GO:0004402,GO:0005488,GO:0005515,GO:0005525,GO:0008080,GO:0008134,GO:0016407,GO:0016410,GO:0016740,GO:0016746,GO:0016747,GO:0017076,GO:0019001,GO:0032549,GO:0032550,GO:0032553,GO:0032555,GO:0032561,GO:0035639,GO:0036094,GO:0043167,GO:0043168,GO:0097159,GO:1901265,GO:1901363,	PFAM (WD40, LisH, eIF2A), SMART (WD40, LisH)
mikado.scaf4314G4	220.776	0.573451	0.171609	3.34161	0.000832932	0.0331561	C3532	2	0.0331561	chrL	1.06637	tr|A0A267DFA1|A0A267DFA1_9PLAT	100	0	100	tr|A0A267DFA1|A0A267DFA1_9PLAT Glypican OS=Macrostomum lignano OX=282301 GN=BOX15_Mlig000147g6 PE=3 SV=1	Yes	NA	NA	NA	NA	NA	NA	8128.ENSONIP00000019819	1.89e-47	185	GPC4	Fishes	fiNOG[1]	09TFF@biNOG,0DESG@chorNOG,0N1NC@fiNOG,0V4EI@meNOG,0XST2@NOG,12N7G@opiNOG,1CPG7@veNOG,KOG3821@euNOG	Cell surface proteoglycan that bears heparan sulfate (By similarity)	4310	GO:0000902,GO:0001501,GO:0001654,GO:0001667,GO:0001702,GO:0001756,GO:0002009,GO:0003002,GO:0003365,GO:0003379,GO:0003401,GO:0006029,GO:0006928,GO:0007163,GO:0007275,GO:0007369,GO:0007389,GO:0007423,GO:0008104,GO:0008150,GO:0008152,GO:0009058,GO:0009059,GO:0009100,GO:0009101,GO:0009653,GO:0009790,GO:0009792,GO:0009826,GO:0009888,GO:0009952,GO:0009987,GO:0014812,GO:0016043,GO:0016049,GO:0016477,GO:…	GO:0005575,GO:0005576,GO:0005623,GO:0005886,GO:0016020,GO:0031012,GO:0031224,GO:0031225,GO:0044421,GO:0044425,GO:0044464,GO:0071944,	NA	PFAM (Glypican), SMART (SIGNAL)
mikado.scaf3308G9	117.736	0.627102	0.193175	3.24628	0.00116922	0.0403585	C5440	1	0.0403585	NA	1.26503	NA	NA	NA	NA	NA	NA	NA	NA	NA	NA	NA	NA	6183.Smp_130470__mRNA	5.48e-14	84	CHD6	Animals	meNOG[21]	09W8R@biNOG,0V5MX@meNOG,12PMF@opiNOG,COG0553@NOG,KOG0384@euNOG	Chromodomain helicase DNA binding protein	4310	GO:0000003,GO:0000902,GO:0000904,GO:0001501,GO:0001503,GO:0001568,GO:0001654,GO:0001667,GO:0001701,GO:0001756,GO:0001775,GO:0001837,GO:0001944,GO:0001947,GO:0002009,GO:0002165,GO:0002376,GO:0002520,GO:0002521,GO:0002791,GO:0003002,GO:0003006,GO:0003007,GO:0003008,GO:0003013,GO:0003143,GO:0006139,GO:0006152,GO:0006163,GO:0006195,GO:0006200,GO:0006259,GO:0006325,GO:0006338,GO:0006351,GO:0006355,GO:…	GO:0005575,GO:0005622,GO:0005623,GO:0005634,GO:0005654,GO:0005737,GO:0005856,GO:0005875,GO:0015630,GO:0031974,GO:0031981,GO:0032991,GO:0034708,GO:0035097,GO:0043226,GO:0043227,GO:0043228,GO:0043229,GO:0043231,GO:0043232,GO:0043233,GO:0044422,GO:0044424,GO:0044428,GO:0044430,GO:0044446,GO:0044451,GO:0044464,GO:0044665,GO:0070013,GO:0071339,	GO:0000166,GO:0001882,GO:0001883,GO:0002039,GO:0003674,GO:0003676,GO:0003677,GO:0003678,GO:0003682,GO:0003824,GO:0004386,GO:0005488,GO:0005515,GO:0005524,GO:0008013,GO:0008094,GO:0016462,GO:0016787,GO:0016817,GO:0016818,GO:0016887,GO:0017076,GO:0017111,GO:0030554,GO:0032549,GO:0032550,GO:0032553,GO:0032555,GO:0032559,GO:0035064,GO:0035639,GO:0036094,GO:0042393,GO:0043167,GO:0043168,GO:0070035,GO:…	PFAM (Chromo, BRK, SNF2_N, Helicase_C, ResIII, DEAD), SMART (CHROMO, BRK, HELICc, DEXDc, COIL, SANT)
mikado.scaf1938G6	149.286	0.854128	0.247499	3.45104	0.000558439	0.0255494	C3589	7	0.0255494	chrL	1.02881	tr|A0A1I8JF89|A0A1I8JF89_9PLAT	99.9	0	100	tr|A0A1I8JF89|A0A1I8JF89_9PLAT Piwi-like protein 2 OS=Macrostomum lignano OX=282301 PE=3 SV=1	Yes	NA	NA	NA	NA	NA	NA	51511.ENSCSAVP00000005362	4.34e-192	576	PIWIL1	Animals	meNOG[21]	09UPN@biNOG,0DFZC@chorNOG,0V4V1@meNOG,0XNRH@NOG,12NEA@opiNOG,KOG1042@euNOG	piwi-like	4320	GO:0000003,GO:0000018,GO:0000070,GO:0000278,GO:0000280,GO:0000335,GO:0000337,GO:0000375,GO:0000377,GO:0000398,GO:0000578,GO:0000819,GO:0001556,GO:0001709,GO:0002064,GO:0003002,GO:0003006,GO:0006139,GO:0006259,GO:0006304,GO:0006305,GO:0006306,GO:0006325,GO:0006355,GO:0006396,GO:0006397,GO:0006403,GO:0006417,GO:0006446,GO:0006725,GO:0006807,GO:0006996,GO:0007028,GO:0007049,GO:0007059,GO:0007076,GO:…	GO:0000781,GO:0000785,GO:0000791,GO:0000792,GO:0005575,GO:0005622,GO:0005623,GO:0005634,GO:0005654,GO:0005681,GO:0005694,GO:0005700,GO:0005737,GO:0005844,GO:0005845,GO:0005856,GO:0005875,GO:0010369,GO:0015630,GO:0031933,GO:0031974,GO:0031981,GO:0032991,GO:0033391,GO:0034518,GO:0035770,GO:0043186,GO:0043226,GO:0043227,GO:0043228,GO:0043229,GO:0043231,GO:0043232,GO:0043233,GO:0044422,GO:0044424,GO:…	GO:0003674,GO:0003676,GO:0003677,GO:0003723,GO:0003727,GO:0003729,GO:0005488,GO:0005515,GO:0034583,GO:0034584,GO:0097159,GO:1901363,	PFAM (Piwi, PAZ, GAGE), SMART (Piwi, PAZ, DUF1785)
mikado.scaf3261G1	1556.81	0.429825	0.136873	3.14031	0.00168767	0.0496931	C3589	7	0.0255494	chrL	1.08218	tr|A0A1I8JF89|A0A1I8JF89_9PLAT	99.9	0	100	tr|A0A1I8JF89|A0A1I8JF89_9PLAT Piwi-like protein 2 OS=Macrostomum lignano OX=282301 PE=3 SV=1	Yes	NA	NA	NA	NA	NA	NA	51511.ENSCSAVP00000005362	2.18e-192	577	PIWIL1	Animals	meNOG[21]	09UPN@biNOG,0DFZC@chorNOG,0V4V1@meNOG,0XNRH@NOG,12NEA@opiNOG,KOG1042@euNOG	piwi-like	4320	GO:0000003,GO:0000018,GO:0000070,GO:0000278,GO:0000280,GO:0000335,GO:0000337,GO:0000375,GO:0000377,GO:0000398,GO:0000578,GO:0000819,GO:0001556,GO:0001709,GO:0002064,GO:0003002,GO:0003006,GO:0006139,GO:0006259,GO:0006304,GO:0006305,GO:0006306,GO:0006325,GO:0006355,GO:0006396,GO:0006397,GO:0006403,GO:0006417,GO:0006446,GO:0006725,GO:0006807,GO:0006996,GO:0007028,GO:0007049,GO:0007059,GO:0007076,GO:…	GO:0000781,GO:0000785,GO:0000791,GO:0000792,GO:0005575,GO:0005622,GO:0005623,GO:0005634,GO:0005654,GO:0005681,GO:0005694,GO:0005700,GO:0005737,GO:0005844,GO:0005845,GO:0005856,GO:0005875,GO:0010369,GO:0015630,GO:0031933,GO:0031974,GO:0031981,GO:0032991,GO:0033391,GO:0034518,GO:0035770,GO:0043186,GO:0043226,GO:0043227,GO:0043228,GO:0043229,GO:0043231,GO:0043232,GO:0043233,GO:0044422,GO:0044424,GO:…	GO:0003674,GO:0003676,GO:0003677,GO:0003723,GO:0003727,GO:0003729,GO:0005488,GO:0005515,GO:0034583,GO:0034584,GO:0097159,GO:1901363,	PFAM (Piwi, PAZ, GAGE), SMART (Piwi, PAZ, DUF1785)
mikado.scaf4009G6	36.1554	-1.07416	0.317912	-3.3788	0.000728036	0.0300336	C15152	3	0.0300336	NA	1.30235	tr|A0A267DI80|A0A267DI80_9PLAT	100	8.78e-150	61.2	tr|A0A267DI80|A0A267DI80_9PLAT RRM domain-containing protein OS=Macrostomum lignano OX=282301 GN=BOX15_Mlig010850g1 PE=4 SV=1	Yes	NA	NA	NA	NA	NA	NA	6183.Smp_056810.1__mRNA	3.48e-54	188	HNRNPD	Animals	meNOG[21]	09TJ2@biNOG,0V4HZ@meNOG,12S12@opiNOG,COG0724@NOG,KOG0118@euNOG	heterogeneous nuclear ribonucleoprotein D (AU-rich element RNA binding protein 1, 37kDa)	4320	GO:0000003,GO:0000184,GO:0000226,GO:0000291,GO:0000375,GO:0000377,GO:0000381,GO:0000398,GO:0000578,GO:0000956,GO:0001522,GO:0001667,GO:0002009,GO:0003002,GO:0003006,GO:0006139,GO:0006351,GO:0006355,GO:0006396,GO:0006397,GO:0006401,GO:0006402,GO:0006403,GO:0006405,GO:0006406,GO:0006417,GO:0006725,GO:0006807,GO:0006810,GO:0006913,GO:0006928,GO:0006996,GO:0007010,GO:0007017,GO:0007028,GO:0007163,GO:…	GO:0000785,GO:0005575,GO:0005622,GO:0005623,GO:0005634,GO:0005654,GO:0005681,GO:0005694,GO:0005700,GO:0005703,GO:0005737,GO:0005829,GO:0016604,GO:0016607,GO:0031974,GO:0031981,GO:0032991,GO:0035062,GO:0043226,GO:0043227,GO:0043228,GO:0043229,GO:0043231,GO:0043232,GO:0043233,GO:0044422,GO:0044424,GO:0044427,GO:0044428,GO:0044444,GO:0044446,GO:0044451,GO:0044464,GO:0070013,GO:0071011,GO:0071013,	GO:0000166,GO:0003674,GO:0003676,GO:0003677,GO:0003690,GO:0003697,GO:0003723,GO:0003727,GO:0003729,GO:0003730,GO:0003824,GO:0005488,GO:0008143,GO:0009982,GO:0016853,GO:0016866,GO:0034046,GO:0036094,GO:0042162,GO:0043565,GO:0070717,GO:0097159,GO:1901265,GO:1901363,	PFAM (RRM_1, CBFNT), SMART (RRM)
mikado.scaf765G17	201.901	-0.579079	0.170314	-3.40007	0.000673683	0.0285068	C5260	3	0.0285068	chrL	0.784847	tr|A0A1I8GAK8|A0A1I8GAK8_9PLAT	100	0	100	tr|A0A1I8GAK8|A0A1I8GAK8_9PLAT E3 ubiquitin-protein ligase OS=Macrostomum lignano OX=282301 PE=3 SV=1	Yes	NA	NA	NA	NA	NA	NA	7739.JGI241590	1.98e-39	150	DTX3L	Animals	meNOG[21]	0A43V@biNOG,0DN4G@chorNOG,0IEH5@euNOG,0VEYR@meNOG,11QEI@NOG,13NAY@opiNOG	deltex 3-like (Drosophila)	4330	GO:0006325,GO:0006513,GO:0006950,GO:0006974,GO:0006996,GO:0008150,GO:0008152,GO:0009987,GO:0010390,GO:0016043,GO:0016567,GO:0016569,GO:0016570,GO:0016574,GO:0019538,GO:0032446,GO:0033554,GO:0036211,GO:0043170,GO:0043412,GO:0044237,GO:0044238,GO:0044260,GO:0050896,GO:0051276,GO:0051716,GO:0070647,GO:0071704,GO:0071840,	GO:0005575,GO:0005622,GO:0005623,GO:0005634,GO:0005737,GO:0043226,GO:0043227,GO:0043229,GO:0043231,GO:0044424,GO:0044464,	GO:0000166,GO:0003674,GO:0003824,GO:0004842,GO:0005488,GO:0005515,GO:0008270,GO:0016874,GO:0016879,GO:0016881,GO:0019787,GO:0036094,GO:0042393,GO:0043167,GO:0043169,GO:0046872,GO:0046914,GO:0097159,GO:1901265,GO:1901363,	PFAM (zf-C3HC4), SMART (RING)
mikado.scaf644G6	616.868	-0.685958	0.171023	-4.01092	6.04836e-05	0.00628813	C10560	3	0.00628813	NA	1.23968	tr|A0A267FZM4|A0A267FZM4_9PLAT	100	3.15e-238	100	tr|A0A267FZM4|A0A267FZM4_9PLAT C2H2-type domain-containing protein OS=Macrostomum lignano OX=282301 GN=BOX15_Mlig000741g3 PE=3 SV=1	Yes	NA	NA	NA	NA	NA	NA	7668.SPU_028583tr	7.48e-46	174	ZIC4	Animals	meNOG[21]	09TU4@biNOG,0V4TE@meNOG,12RV9@opiNOG,COG5048@NOG,KOG1721@euNOG	Zic family member	4340	GO:0000003,GO:0000578,GO:0000902,GO:0000904,GO:0001501,GO:0001654,GO:0001708,GO:0001837,GO:0001838,GO:0001841,GO:0001843,GO:0001947,GO:0002009,GO:0002119,GO:0002164,GO:0002165,GO:0003002,GO:0003006,GO:0003007,GO:0003008,GO:0003143,GO:0006139,GO:0006351,GO:0006352,GO:0006355,GO:0006357,GO:0006725,GO:0006807,GO:0006928,GO:0006935,GO:0007154,GO:0007165,GO:0007166,GO:0007167,GO:0007178,GO:0007275,GO:…	GO:0005575,GO:0005622,GO:0005623,GO:0005634,GO:0005737,GO:0043226,GO:0043227,GO:0043229,GO:0043231,GO:0044424,GO:0044464,	GO:0003674,GO:0003676,GO:0003677,GO:0003682,GO:0003700,GO:0005488,GO:0008270,GO:0031490,GO:0043167,GO:0043169,GO:0043565,GO:0046872,GO:0046914,GO:0097159,GO:1901363,	PFAM (zf-C2H2), SMART (ZnF_C2H2)
mikado.scaf5189G1	247.209	-0.507392	0.159141	-3.18832	0.00143103	0.0454366	C14088	3	0.0454366	NA	1.31061	tr|A0A267E0H9|A0A267E0H9_9PLAT	100	1.05e-188	100	tr|A0A267E0H9|A0A267E0H9_9PLAT Noggin OS=Macrostomum lignano OX=282301 GN=BOX15_Mlig031118g1 PE=3 SV=1	Yes	NA	NA	NA	NA	NA	NA	6183.Smp_099440__mRNA	1.33e-35	138	NA	Animals	meNOG[21]	09WYR@biNOG,0IIR6@euNOG,0VG5A@meNOG,0Z62S@NOG,1390P@opiNOG	K04658 noggin	4350	GO:0008150,GO:0045595,GO:0045596,GO:0048519,GO:0048523,GO:0050789,GO:0050793,GO:0050794,GO:0051093,GO:0065007,	NA	NA	PFAM (Noggin), SMART (SIGNAL, TRANS)
mikado.scaf3699G6	70.7959	0.716223	0.226056	3.16834	0.00153314	0.0470726	C14560	3	0.0470726	chrL	0.922774	tr|A0A267DLT7|A0A267DLT7_9PLAT	100	3.59e-215	100	tr|A0A267DLT7|A0A267DLT7_9PLAT ZZ-type domain-containing protein (Fragment) OS=Macrostomum lignano OX=282301 GN=BOX15_Mlig023326g2 PE=4 SV=1	Yes	NA	NA	NA	NA	NA	NA	45351.NEMVEDRAFT_v1g239529-PA	9.8e-20	96.3	SQSTM1	Animals	meNOG[21]	0V4C0@meNOG,0XYAV@NOG,12TTI@opiNOG,KOG4582@euNOG	Sequestosome 1	4380	GO:0001932,GO:0001934,GO:0006355,GO:0006357,GO:0006468,GO:0006508,GO:0006511,GO:0006793,GO:0006796,GO:0006810,GO:0006914,GO:0006915,GO:0006950,GO:0007154,GO:0007165,GO:0007166,GO:0007167,GO:0007169,GO:0007275,GO:0008104,GO:0008150,GO:0008152,GO:0008219,GO:0009056,GO:0009057,GO:0009267,GO:0009605,GO:0009790,GO:0009792,GO:0009889,GO:0009891,GO:0009893,GO:0009966,GO:0009987,GO:0009991,GO:0010033,GO:…	GO:0000323,GO:0000407,GO:0000932,GO:0005575,GO:0005622,GO:0005623,GO:0005634,GO:0005654,GO:0005737,GO:0005764,GO:0005768,GO:0005770,GO:0005773,GO:0005776,GO:0005783,GO:0005829,GO:0016234,GO:0016235,GO:0031410,GO:0031974,GO:0031981,GO:0031982,GO:0032991,GO:0035770,GO:0043226,GO:0043227,GO:0043228,GO:0043229,GO:0043231,GO:0043232,GO:0043233,GO:0044422,GO:0044424,GO:0044428,GO:0044444,GO:0044446,GO:…	GO:0000988,GO:0000989,GO:0003674,GO:0003712,GO:0003824,GO:0004672,GO:0004674,GO:0005080,GO:0005102,GO:0005488,GO:0005515,GO:0008270,GO:0016301,GO:0016740,GO:0016772,GO:0016773,GO:0019899,GO:0019900,GO:0019901,GO:0019904,GO:0030971,GO:0031593,GO:0032182,GO:0042169,GO:0042802,GO:0042803,GO:0043130,GO:0043167,GO:0043169,GO:0046872,GO:0046914,GO:0046983,GO:0070530,	PFAM (ZZ, PB1), SMART (ZnF_ZZ, UBA, PB1, COIL)
mikado.scaf953G3	128.727	0.593365	0.182925	3.24376	0.00117963	0.0406142	C174	2	0.0406142	chrS	1.37989	tr|A0A267FKS6|A0A267FKS6_9PLAT	100	0	100	tr|A0A267FKS6|A0A267FKS6_9PLAT Cadherin domain-containing protein OS=Macrostomum lignano OX=282301 GN=BOX15_Mlig007588g2 PE=4 SV=1	Yes	NA	NA	NA	NA	NA	NA	132908.ENSPVAP00000002290	7.81e-171	601	DCHS1	Mammals	maNOG[6]	09UGS@biNOG,0DFSJ@chorNOG,0UPV4@maNOG,0V5G3@meNOG,0XPEI@NOG,12N7V@opiNOG,1CQG4@veNOG,KOG1219@euNOG	dachsous 1 (Drosophila)	4391	GO:0007155,GO:0007156,GO:0008150,GO:0009987,GO:0016339,GO:0022610,	GO:0005575,GO:0005623,GO:0005886,GO:0016020,GO:0031224,GO:0044425,GO:0044464,GO:0071944,	GO:0003674,GO:0005488,GO:0005509,GO:0043167,GO:0043169,GO:0046872,	PFAM (Cadherin), SMART (CA, TRANS, SIGNAL)
mikado.scaf3661G10	21.6386	1.71262	0.457629	3.74239	0.000182281	0.012659	C13942	2	0.012659	chrL	1.05021	tr|A0A1I8FBJ9|A0A1I8FBJ9_9PLAT	75.1	5.54e-176	98.9	tr|A0A1I8FBJ9|A0A1I8FBJ9_9PLAT B30.2/SPRY domain-containing protein OS=Macrostomum lignano OX=282301 PE=4 SV=1	Yes	NA	NA	NA	NA	NA	NA	6183.Smp_164880__mRNA	1.34e-30	130	FRM-1	Eukaryotes	euNOG[57]	0Y7NQ@NOG,COG0513@NOG,KOG0349@euNOG,KOG3527@euNOG	erythrocyte membrane protein band 4.1-like	4530	GO:0001700,GO:0002009,GO:0002165,GO:0003002,GO:0003007,GO:0003008,GO:0003013,GO:0003015,GO:0006355,GO:0006605,GO:0006612,GO:0006810,GO:0006886,GO:0006996,GO:0007010,GO:0007043,GO:0007155,GO:0007163,GO:0007275,GO:0007389,GO:0007391,GO:0007399,GO:0007424,GO:0007431,GO:0007435,GO:0007444,GO:0007472,GO:0007476,GO:0007507,GO:0007525,GO:0007527,GO:0007552,GO:0007560,GO:0008104,GO:0008150,GO:0008152,GO:…	GO:0005575,GO:0005622,GO:0005623,GO:0005737,GO:0005856,GO:0005886,GO:0005911,GO:0005918,GO:0005920,GO:0016020,GO:0016327,GO:0019898,GO:0030054,GO:0043226,GO:0043228,GO:0043229,GO:0043232,GO:0043296,GO:0044424,GO:0044425,GO:0044459,GO:0044464,GO:0070160,GO:0071944,	GO:0003674,GO:0003676,GO:0003677,GO:0003700,GO:0003779,GO:0003824,GO:0005198,GO:0005488,GO:0005515,GO:0008092,GO:0016740,GO:0016746,GO:0043565,GO:0097159,GO:1901363,	PFAM (FERM_N, FERM_M, FERM_C, 4_1_CTD, FA, SAB), SMART (B41, COIL, FERM_C, FA)
mikado.scaf855G4	291.922	-0.673814	0.178876	-3.76695	0.000165257	0.0119747	C5517	3	0.0119747	chrS	1.56983	tr|A0A267FQA2|A0A267FQA2_9PLAT	100	0	100	tr|A0A267FQA2|A0A267FQA2_9PLAT Transglutaminase-like domain-containing protein OS=Macrostomum lignano OX=282301 GN=BOX15_Mlig008155g3 PE=4 SV=1	Yes	NA	NA	NA	NA	NA	NA	7739.JGI283790	4.23e-136	422	F13A1	Animals	meNOG[21]	09U5T@biNOG,0DFFC@chorNOG,0IFMV@euNOG,0V54T@meNOG,0XQEZ@NOG,12WTW@opiNOG	transglutaminase	4610	GO:0001775,GO:0002376,GO:0002576,GO:0006082,GO:0006139,GO:0006399,GO:0006412,GO:0006418,GO:0006520,GO:0006725,GO:0006807,GO:0006810,GO:0006887,GO:0006950,GO:0006952,GO:0006955,GO:0006959,GO:0007275,GO:0007596,GO:0007599,GO:0008150,GO:0008152,GO:0008544,GO:0009058,GO:0009059,GO:0009611,GO:0009653,GO:0009887,GO:0009888,GO:0009913,GO:0009987,GO:0010467,GO:0016043,GO:0016070,GO:0016192,GO:0018149,GO:…	GO:0001533,GO:0005575,GO:0005576,GO:0005622,GO:0005623,GO:0005737,GO:0005856,GO:0005911,GO:0005912,GO:0016020,GO:0030054,GO:0030141,GO:0031091,GO:0031093,GO:0031224,GO:0031410,GO:0031974,GO:0031982,GO:0031983,GO:0034774,GO:0043226,GO:0043227,GO:0043228,GO:0043229,GO:0043231,GO:0043232,GO:0043233,GO:0044422,GO:0044424,GO:0044425,GO:0044433,GO:0044444,GO:0044446,GO:0044464,GO:0060205,GO:0070161,	GO:0000166,GO:0001882,GO:0001883,GO:0003674,GO:0003676,GO:0003677,GO:0003810,GO:0003824,GO:0004812,GO:0005488,GO:0005524,GO:0016740,GO:0016746,GO:0016755,GO:0016874,GO:0016875,GO:0017076,GO:0030554,GO:0032549,GO:0032550,GO:0032553,GO:0032555,GO:0032559,GO:0035639,GO:0036094,GO:0043167,GO:0043168,GO:0043169,GO:0046872,GO:0097159,GO:1901265,GO:1901363,	PFAM (Transglut_C, Transglut_core, Transglut_N), SMART (TGc)
mikado.scaf3580G5	40.4583	1.51773	0.330673	4.58982	4.43626e-06	0.000966624	C4733	3	0.000966624	chrL	1.04328	tr|A0A267G3Z2|A0A267G3Z2_9PLAT	97.5	0	99.5	tr|A0A267G3Z2|A0A267G3Z2_9PLAT Aminopeptidase OS=Macrostomum lignano OX=282301 GN=BOX15_Mlig022521g3 PE=3 SV=1	Yes	NA	NA	NA	NA	NA	NA	6085.XP_002163863	9.73e-88	297	NA	Animals	meNOG[21]	0V532@meNOG,12P0W@opiNOG,COG0308@NOG,KOG1046@euNOG	Aminopeptidase	4614	GO:0006508,GO:0008150,GO:0008152,GO:0019538,GO:0043170,GO:0044238,GO:0071704,	NA	GO:0003674,GO:0003824,GO:0004177,GO:0005488,GO:0008233,GO:0008237,GO:0008238,GO:0008270,GO:0016787,GO:0043167,GO:0043169,GO:0046872,GO:0046914,	PFAM (Peptidase_M1), SMART (TRANS, SIGNAL, COIL)
mikado.scaf568G3	63.1888	1.08103	0.260602	4.14819	3.3512e-05	0.00421269	C4733	3	0.000966624	chrL	0.883181	tr|A0A267G3Z2|A0A267G3Z2_9PLAT	100	0	99.4	tr|A0A267G3Z2|A0A267G3Z2_9PLAT Aminopeptidase OS=Macrostomum lignano OX=282301 GN=BOX15_Mlig022521g3 PE=3 SV=1	Yes	NA	NA	NA	NA	NA	NA	7070.TC004641-PA	5.85e-109	362	NA	Arthropoda	artNOG[6]	03240@artNOG,09U40@biNOG,0SSDP@inNOG,0V532@meNOG,12P0W@opiNOG,COG0308@NOG,KOG1046@euNOG	Aminopeptidase	4614	GO:0006508,GO:0008150,GO:0008152,GO:0019538,GO:0043170,GO:0044238,GO:0071704,	NA	GO:0003674,GO:0003824,GO:0004177,GO:0005488,GO:0008233,GO:0008237,GO:0008238,GO:0008270,GO:0016787,GO:0043167,GO:0043169,GO:0046872,GO:0046914,	PFAM (Peptidase_M1), SMART (TRANS)
mikado.scaf505G5	38.0107	1.36121	0.370866	3.67035	0.000242219	0.0150635	C4597	3	0.0150635	chrS	1.52076	tr|A0A267G9L5|A0A267G9L5_9PLAT	100	0	100	tr|A0A267G9L5|A0A267G9L5_9PLAT Aminopeptidase OS=Macrostomum lignano OX=282301 GN=BOX15_Mlig018792g3 PE=3 SV=1	Yes	NA	NA	NA	NA	NA	NA	7070.TC004641-PA	2.98e-110	366	NA	Arthropoda	artNOG[6]	03240@artNOG,09U40@biNOG,0SSDP@inNOG,0V532@meNOG,12P0W@opiNOG,COG0308@NOG,KOG1046@euNOG	Aminopeptidase	4614	GO:0006508,GO:0008150,GO:0008152,GO:0019538,GO:0043170,GO:0044238,GO:0071704,	NA	GO:0003674,GO:0003824,GO:0004177,GO:0005488,GO:0008233,GO:0008237,GO:0008238,GO:0008270,GO:0016787,GO:0043167,GO:0043169,GO:0046872,GO:0046914,	PFAM (Peptidase_M1), SMART (TRANS)
mikado.scaf102G4	44803.7	-0.660599	0.128918	-5.12418	2.98841e-07	0.000112429	C22188	3	0.000112429	NA	1.15676	tr|A0A267GXW2|A0A267GXW2_9PLAT	100	1.09e-105	100	tr|A0A267GXW2|A0A267GXW2_9PLAT EF-hand domain-containing protein OS=Macrostomum lignano OX=282301 GN=BOX15_Mlig028529g1 PE=4 SV=1	Yes	NA	NA	NA	NA	NA	NA	3702.AT5G17470.1	0.000195	45.8	NA	Viridiplantae	virNOG[6]	0C6M0@braNOG,1C251@strNOG,1EFBP@virNOG,COG5126@NOG,KOG0027@euNOG	calcium ion binding	4626	NA	NA	GO:0003674,GO:0005488,GO:0005509,GO:0043167,GO:0043169,GO:0046872,	PFAM (efhand), SMART (EFh)
mikado.scaf887G5	96.4168	-0.739432	0.207626	-3.56136	0.000368939	0.0192933	C20562	3	0.000839214	chrS	1.45209	tr|A0A267FQU0|A0A267FQU0_9PLAT	100	1.31e-101	100	tr|A0A267FQU0|A0A267FQU0_9PLAT EF-hand domain-containing protein (Fragment) OS=Macrostomum lignano OX=282301 GN=BOX15_Mlig034209g1 PE=4 SV=1	Yes	NA	NA	NA	NA	NA	NA	3218.PP1S103_21V6.1	5.37e-12	67.8	NA	Viridiplantae	virNOG[6]	1BTDV@strNOG,1E2X8@virNOG,COG5126@NOG,KOG0027@euNOG	calcium-binding protein	4626	GO:0008150,GO:0009909,GO:0019222,GO:0048580,GO:0048831,GO:0050789,GO:0050793,GO:0051171,GO:0051239,GO:0065007,GO:0080164,GO:2000026,GO:2000241,	NA	GO:0003674,GO:0005488,GO:0005509,GO:0043167,GO:0043169,GO:0046872,	PFAM (efhand, SPARC_Ca_bdg), SMART (EFh)
mikado.scaf1402G19	92.006	-1.006	0.228116	-4.41003	1.03354e-05	0.0018198	C5164	2	0.0018198	chrL	0.742449	tr|A0A267F3S2|A0A267F3S2_9PLAT	100	0	100	tr|A0A267F3S2|A0A267F3S2_9PLAT Suppressor of cytokine signaling 7 (Fragment) OS=Macrostomum lignano OX=282301 GN=BOX15_Mlig034194g1 PE=4 SV=1	Yes	NA	NA	NA	NA	NA	NA	6183.Smp_142250__mRNA	3.28e-58	220	SOCS7	Animals	meNOG[21]	09Y3E@biNOG,0V90T@meNOG,11V4J@NOG,12PZB@opiNOG,KOG4566@euNOG	suppressor of cytokine signaling 7	4630	GO:0007154,GO:0007165,GO:0007166,GO:0007167,GO:0007169,GO:0008150,GO:0008152,GO:0008286,GO:0009719,GO:0009725,GO:0009966,GO:0009968,GO:0009987,GO:0010033,GO:0010243,GO:0010646,GO:0010648,GO:0016567,GO:0019538,GO:0023051,GO:0023052,GO:0023057,GO:0030154,GO:0032446,GO:0032502,GO:0032868,GO:0032869,GO:0032870,GO:0035556,GO:0036211,GO:0040008,GO:0042221,GO:0043170,GO:0043412,GO:0043434,GO:0044237,GO:…	GO:0005575,GO:0005622,GO:0005623,GO:0005634,GO:0005737,GO:0005886,GO:0016020,GO:0043226,GO:0043227,GO:0043229,GO:0043231,GO:0044424,GO:0044464,GO:0071944,	GO:0003674,GO:0003676,GO:0005488,GO:0005515,GO:0008092,GO:0017022,GO:0017124,GO:0019904,GO:0097159,GO:1901363,	PFAM (SOCS_box, SH2), SMART (SOCS_box, SH2, SOCS, COIL)
mikado.scaf249G20	11.6058	-4.93191	1.29893	-3.79691	0.000146509	0.0111904	C17773	1	0.0111904	chrS	1.54091	tr|A0A267G1B5|A0A267G1B5_9PLAT	44.6	6.49e-59	97.2	tr|A0A267G1B5|A0A267G1B5_9PLAT TPR_REGION domain-containing protein OS=Macrostomum lignano OX=282301 GN=BOX15_Mlig015185g2 PE=3 SV=1	Yes	NA	NA	NA	NA	NA	NA	31234.CRE05486	1.93e-14	78.6	SNAP-1	Nematodes	nemNOG[3]	09YCV@biNOG,0ED20@chrNOG,0V9AB@meNOG,0X8VC@nemNOG,0XPQ6@NOG,12R3P@opiNOG,18EXN@rhaNOG,KOG1586@euNOG	Inherit from biNOG: N-ethylmaleimide-sensitive factor attachment protein	4721	GO:0000003,GO:0002119,GO:0002164,GO:0006810,GO:0006886,GO:0006897,GO:0006898,GO:0006915,GO:0007275,GO:0008104,GO:0008150,GO:0008219,GO:0009790,GO:0009791,GO:0009792,GO:0009987,GO:0012501,GO:0015031,GO:0016192,GO:0016265,GO:0018996,GO:0032501,GO:0032502,GO:0032940,GO:0033036,GO:0040008,GO:0040009,GO:0040010,GO:0040011,GO:0042303,GO:0045184,GO:0045927,GO:0046903,GO:0046907,GO:0048518,GO:0048856,GO:…	NA	GO:0003674,GO:0005488,GO:0008270,GO:0043167,GO:0043169,GO:0046872,GO:0046914,	PFAM (NSF), SMART (ZnF_C2H2)
mikado.scaf2633G8	107.477	0.78069	0.21445	3.64044	0.000272177	0.0159924	C17548	3	0.0159924	chrL	1.02214	tr|A0A267E473|A0A267E473_9PLAT	100	1.32e-204	100	tr|A0A267E473|A0A267E473_9PLAT TPR_REGION domain-containing protein OS=Macrostomum lignano OX=282301 GN=BOX15_Mlig015185g1 PE=3 SV=1	Yes	NA	NA	NA	NA	NA	NA	13037.EHJ64524	1.1e-23	103	SNAP	Arthropoda	artNOG[6]	034GF@artNOG,09YCV@biNOG,0SPB5@inNOG,0TAEI@lepNOG,0V9AB@meNOG,0XPQ6@NOG,12R3P@opiNOG,KOG1586@euNOG	soluble nsf attachment protein	4721	GO:0000902,GO:0000910,GO:0001505,GO:0001654,GO:0001745,GO:0002165,GO:0003001,GO:0003008,GO:0006810,GO:0006836,GO:0006886,GO:0006887,GO:0006888,GO:0006891,GO:0006897,GO:0006909,GO:0007049,GO:0007154,GO:0007267,GO:0007268,GO:0007269,GO:0007275,GO:0007399,GO:0007423,GO:0007444,GO:0007472,GO:0007476,GO:0007552,GO:0007560,GO:0008104,GO:0008150,GO:0009653,GO:0009791,GO:0009886,GO:0009887,GO:0009987,GO:…	GO:0005575,GO:0005622,GO:0005623,GO:0005737,GO:0016020,GO:0019898,GO:0030424,GO:0031410,GO:0031982,GO:0033267,GO:0042995,GO:0043005,GO:0043226,GO:0043229,GO:0043679,GO:0044306,GO:0044424,GO:0044425,GO:0044444,GO:0044463,GO:0044464,GO:0097458,	GO:0003674,GO:0005483,GO:0005488,GO:0005515,	PFAM (NSF), SMART (COIL)
mikado.scaf4337G3	69.0005	-0.794918	0.229735	-3.46015	0.000539869	0.024984	C19251	4	0.024984	NA	1.20961	tr|A0A267DFV6|A0A267DFV6_9PLAT	100	4.52e-152	100	tr|A0A267DFV6|A0A267DFV6_9PLAT Uncharacterized protein OS=Macrostomum lignano OX=282301 GN=BOX15_Mlig019747g1 PE=3 SV=1	No	NA	NA	NA	NA	NA	NA	7091.BGIBMGA010068-TA	4.1e-06	53.9	SNAP	Arthropoda	artNOG[6]	034GF@artNOG,09YCV@biNOG,0SPB5@inNOG,0TAEI@lepNOG,0V9AB@meNOG,0XPQ6@NOG,12R3P@opiNOG,KOG1586@euNOG	soluble nsf attachment protein	4721	GO:0000902,GO:0000910,GO:0001505,GO:0001654,GO:0001745,GO:0002165,GO:0003001,GO:0003008,GO:0006810,GO:0006836,GO:0006886,GO:0006887,GO:0006888,GO:0006891,GO:0006897,GO:0006909,GO:0007049,GO:0007154,GO:0007267,GO:0007268,GO:0007269,GO:0007275,GO:0007399,GO:0007423,GO:0007444,GO:0007472,GO:0007476,GO:0007552,GO:0007560,GO:0008104,GO:0008150,GO:0009653,GO:0009791,GO:0009886,GO:0009887,GO:0009987,GO:…	GO:0005575,GO:0005622,GO:0005623,GO:0005737,GO:0016020,GO:0019898,GO:0030424,GO:0031410,GO:0031982,GO:0033267,GO:0042995,GO:0043005,GO:0043226,GO:0043229,GO:0043679,GO:0044306,GO:0044424,GO:0044425,GO:0044444,GO:0044463,GO:0044464,GO:0097458,	GO:0003674,GO:0005483,GO:0005488,GO:0005515,	PFAM (NSF), SMART (COIL)
mikado.scaf2185G1	495.392	0.579982	0.145146	3.99586	6.44597e-05	0.00657087	C15420	1	0.00657087	NA	1.20232	tr|A0A267EGZ5|A0A267EGZ5_9PLAT	100	5.03e-217	100	tr|A0A267EGZ5|A0A267EGZ5_9PLAT G-protein coupled receptors family 1 profile domain-containing protein OS=Macrostomum lignano OX=282301 GN=BOX15_Mlig021946g1 PE=4 SV=1	Yes	NA	NA	NA	NA	NA	NA	9646.ENSAMEP00000010088	0.000689	48.1	OLFR622	Mammals	maNOG[6]	0A2F4@biNOG,0C9XB@carNOG,0DJIJ@chorNOG,0IJPS@euNOG,0UTCI@maNOG,0V4ZW@meNOG,11ADN@NOG,13N1W@opiNOG,1CZ34@veNOG	Olfactory receptor	4740	GO:0003008,GO:0007154,GO:0007165,GO:0007166,GO:0007186,GO:0007600,GO:0007606,GO:0007608,GO:0008150,GO:0009593,GO:0009987,GO:0023052,GO:0032501,GO:0042221,GO:0050789,GO:0050794,GO:0050877,GO:0050896,GO:0050906,GO:0050907,GO:0050911,GO:0051606,GO:0051716,GO:0065007,	GO:0005575,GO:0005623,GO:0005886,GO:0016020,GO:0031224,GO:0044425,GO:0044464,GO:0071944,	GO:0003674,GO:0004871,GO:0004888,GO:0004930,GO:0004984,GO:0038023,GO:0060089,	PFAM (7tm_1, 7TM_GPCR_Srsx), SMART (TRANS)
mikado.scaf3260G6	38.267	1.10784	0.34586	3.20315	0.00135931	0.0440147	C1310	3	0.0440147	chrS	1.37585	tr|A0A267DT44|A0A267DT44_9PLAT	100	0	100	tr|A0A267DT44|A0A267DT44_9PLAT non-specific serine/threonine protein kinase OS=Macrostomum lignano OX=282301 GN=BOX15_Mlig010151g1 PE=3 SV=1	Yes	NA	NA	NA	NA	NA	NA	7955.ENSDARP00000017756	9.68e-271	803	MYO3B	Fishes	fiNOG[1]	09TUV@biNOG,0DF57@chorNOG,0MVN7@fiNOG,0V4U2@meNOG,12QHZ@opiNOG,1CPUZ@veNOG,COG5022@NOG,KOG0587@euNOG,KOG4229@euNOG	myosin IIIB	4745	GO:0006468,GO:0006793,GO:0006796,GO:0008150,GO:0008152,GO:0009987,GO:0016310,GO:0019538,GO:0036211,GO:0043170,GO:0043412,GO:0044237,GO:0044238,GO:0044260,GO:0071704,	GO:0005575,GO:0005622,GO:0005623,GO:0005856,GO:0015629,GO:0016459,GO:0032991,GO:0043226,GO:0043228,GO:0043229,GO:0043232,GO:0044422,GO:0044424,GO:0044430,GO:0044446,GO:0044464,	GO:0000166,GO:0001882,GO:0001883,GO:0003674,GO:0003774,GO:0003824,GO:0004672,GO:0004674,GO:0005488,GO:0005524,GO:0016301,GO:0016462,GO:0016740,GO:0016772,GO:0016773,GO:0016787,GO:0016817,GO:0016818,GO:0017076,GO:0017111,GO:0030554,GO:0032549,GO:0032550,GO:0032553,GO:0032555,GO:0032559,GO:0035639,GO:0036094,GO:0043167,GO:0043168,GO:0097159,GO:1901265,GO:1901363,	PFAM (IQ, Myosin_head, Pkinase_Tyr, Pkinase), SMART (IQ, MYSc, S_TKc)
mikado.scaf1648G7	63.9461	1.78243	0.527186	3.38103	0.000722154	0.0299005	C10284	1	0.0299005	NA	1.26578	tr|A0A267EV95|A0A267EV95_9PLAT	100	5.15e-305	100	tr|A0A267EV95|A0A267EV95_9PLAT CBM21 domain-containing protein OS=Macrostomum lignano OX=282301 GN=BOX15_Mlig030765g1 PE=4 SV=1	Yes	NA	NA	NA	NA	NA	NA	7897.ENSLACP00000007131	6.86e-19	94.4	PPP1R3B	Animals	meNOG[21]	09TBG@biNOG,0DICV@chorNOG,0V80C@meNOG,11FT1@NOG,13PZK@opiNOG,1CT3B@veNOG,KOG3986@euNOG	Protein phosphatase 1, regulatory subunit	4910	GO:0000271,GO:0005975,GO:0005976,GO:0005977,GO:0005978,GO:0005979,GO:0005981,GO:0006073,GO:0006091,GO:0006109,GO:0006112,GO:0006605,GO:0006793,GO:0006796,GO:0006810,GO:0006886,GO:0007275,GO:0007610,GO:0008104,GO:0008150,GO:0008152,GO:0009058,GO:0009059,GO:0009250,GO:0009790,GO:0009792,GO:0009889,GO:0009894,GO:0009987,GO:0010033,GO:0010556,GO:0010675,GO:0010906,GO:0010962,GO:0015031,GO:0015980,GO:…	GO:0000164,GO:0005575,GO:0005622,GO:0005623,GO:0005737,GO:0008287,GO:0032991,GO:0042587,GO:0043226,GO:0043227,GO:0043229,GO:0043231,GO:0044424,GO:0044444,GO:0044464,	GO:0003674,GO:0003824,GO:0004721,GO:0004722,GO:0005488,GO:0005515,GO:0008157,GO:0016787,GO:0016788,GO:0016791,GO:0019208,GO:0019888,GO:0019899,GO:0019902,GO:0019903,GO:0030234,GO:0042578,	PFAM (CBM_21)
mikado.scaf257G5	210.973	0.517739	0.155809	3.3229	0.000890854	0.0345853	C20482	1	0.0345853	NA	1.18846	tr|A0A267GLM9|A0A267GLM9_9PLAT	100	2.03e-162	100	tr|A0A267GLM9|A0A267GLM9_9PLAT CBM21 domain-containing protein OS=Macrostomum lignano OX=282301 GN=BOX15_Mlig027561g1 PE=4 SV=1	Yes	NA	NA	NA	NA	NA	NA	10020.ENSDORP00000008134	1.29e-31	123	PPP1R3C	Mammals	maNOG[6]	09TBG@biNOG,0DICV@chorNOG,0UGX5@maNOG,0V80C@meNOG,11FT1@NOG,13PZK@opiNOG,18TGV@roNOG,1ASKH@spriNOG,1CT3B@veNOG,KOG3986@euNOG	Protein phosphatase 1, regulatory subunit	4910	GO:0000271,GO:0005975,GO:0005976,GO:0005977,GO:0005978,GO:0005979,GO:0005981,GO:0006073,GO:0006091,GO:0006109,GO:0006112,GO:0006605,GO:0006793,GO:0006796,GO:0006810,GO:0006886,GO:0008104,GO:0008150,GO:0008152,GO:0009058,GO:0009059,GO:0009250,GO:0009889,GO:0009894,GO:0009987,GO:0010556,GO:0010675,GO:0010906,GO:0010962,GO:0015031,GO:0015980,GO:0016051,GO:0016311,GO:0019222,GO:0031323,GO:0031326,GO:…	GO:0005575,GO:0005622,GO:0005623,GO:0005737,GO:0042587,GO:0043226,GO:0043227,GO:0043229,GO:0043231,GO:0044424,GO:0044444,GO:0044464,	GO:0003674,GO:0003824,GO:0004721,GO:0004722,GO:0005488,GO:0005515,GO:0016787,GO:0016788,GO:0016791,GO:0019899,GO:0042578,	PFAM (CBM_21)
mikado.scaf1510G12	184.212	-0.532058	0.162279	-3.27866	0.00104303	0.0377206	C17030	3	0.0377206	chrL	0.926677	tr|A0A267F035|A0A267F035_9PLAT	100	1.36e-203	100	tr|A0A267F035|A0A267F035_9PLAT EF-hand domain-containing protein OS=Macrostomum lignano OX=282301 GN=BOX15_Mlig021119g3 PE=4 SV=1	Yes	NA	NA	NA	NA	NA	NA	6183.Smp_137750__mRNA	4.93e-107	319	CALB1	Animals	meNOG[21]	09UVT@biNOG,0V5VF@meNOG,13INZ@opiNOG,COG5126@NOG,KOG0027@euNOG	Calbindin	4961	GO:0001654,GO:0001655,GO:0001656,GO:0001657,GO:0001822,GO:0003008,GO:0003338,GO:0003407,GO:0006066,GO:0006629,GO:0006766,GO:0006775,GO:0006810,GO:0006811,GO:0006812,GO:0006816,GO:0006873,GO:0006874,GO:0006875,GO:0007275,GO:0007423,GO:0007600,GO:0007610,GO:0007611,GO:0007626,GO:0008150,GO:0008152,GO:0008202,GO:0009653,GO:0009887,GO:0009888,GO:0009987,GO:0010033,GO:0010646,GO:0010842,GO:0019233,GO:…	GO:0005575,GO:0005622,GO:0005623,GO:0005634,GO:0005737,GO:0005829,GO:0005911,GO:0005921,GO:0012506,GO:0016020,GO:0030054,GO:0030424,GO:0030425,GO:0031090,GO:0031982,GO:0042995,GO:0043005,GO:0043025,GO:0043226,GO:0043227,GO:0043229,GO:0043231,GO:0044297,GO:0044422,GO:0044424,GO:0044444,GO:0044456,GO:0044464,GO:0045202,GO:0045211,GO:0097060,GO:0097458,	GO:0003674,GO:0005488,GO:0005496,GO:0005499,GO:0005509,GO:0008289,GO:0019842,GO:0036094,GO:0043167,GO:0043169,GO:0043178,GO:0046872,GO:0097159,	PFAM (efhand), SMART (EFh, ZnF_C2H2)
mikado.scaf507G22	615.229	-1.10537	0.1474	-7.49914	6.42363e-14	2.09948e-10	C26485	3	2.09948e-10	chrL	1.02477	tr|A0A267G7E1|A0A267G7E1_9PLAT	100	6.42e-36	100	tr|A0A267G7E1|A0A267G7E1_9PLAT Dynein light chain (Fragment) OS=Macrostomum lignano OX=282301 GN=BOX15_Mlig029553g1 PE=4 SV=1	Yes	NA	NA	NA	NA	NA	NA	1064592.XP_003676950.1	3.52e-08	51.2	DYN2	Fungi	fuNOG[21]	03TMF@ascNOG,0PRDG@fuNOG,11NK2@NOG,13SSA@opiNOG,19BSA@saccNOG,19HGD@sacNOG,KOG3430@euNOG	Dynein light chain	4962	GO:0000003,GO:0000226,GO:0000278,GO:0000743,GO:0000746,GO:0000747,GO:0003006,GO:0006810,GO:0006928,GO:0006996,GO:0006997,GO:0006999,GO:0007010,GO:0007017,GO:0007018,GO:0007049,GO:0007097,GO:0008104,GO:0008150,GO:0008152,GO:0009653,GO:0009987,GO:0010970,GO:0016043,GO:0019222,GO:0019953,GO:0022402,GO:0022413,GO:0022414,GO:0022607,GO:0030029,GO:0030154,GO:0030435,GO:0030437,GO:0030473,GO:0030705,GO:…	GO:0005575,GO:0005622,GO:0005623,GO:0005634,GO:0005635,GO:0005643,GO:0005737,GO:0005777,GO:0005829,GO:0005856,GO:0005868,GO:0005874,GO:0005875,GO:0005881,GO:0012505,GO:0015630,GO:0016020,GO:0030286,GO:0031224,GO:0031967,GO:0031975,GO:0032991,GO:0042579,GO:0043226,GO:0043227,GO:0043228,GO:0043229,GO:0043231,GO:0043232,GO:0044422,GO:0044424,GO:0044425,GO:0044428,GO:0044430,GO:0044444,GO:0044446,GO:…	GO:0003674,GO:0003774,GO:0003824,GO:0016462,GO:0016787,GO:0016817,GO:0016818,GO:0017111,	PFAM (Dynein_light), SMART (COIL)
mikado.scaf1448G6	701.399	-1.13755	0.153175	-7.42648	1.11527e-13	3.22344e-10	C26485	3	2.09948e-10	chrL	0.842176	tr|A0A267F3Y7|A0A267F3Y7_9PLAT	100	3.15e-57	100	tr|A0A267F3Y7|A0A267F3Y7_9PLAT Dynein light chain OS=Macrostomum lignano OX=282301 GN=BOX15_Mlig026440g1 PE=3 SV=1	Yes	NA	NA	NA	NA	NA	NA	1064592.XP_003676950.1	2.42e-18	78.2	DYN2	Fungi	fuNOG[21]	03TMF@ascNOG,0PRDG@fuNOG,11NK2@NOG,13SSA@opiNOG,19BSA@saccNOG,19HGD@sacNOG,KOG3430@euNOG	Dynein light chain	4962	GO:0000003,GO:0000226,GO:0000278,GO:0000743,GO:0000746,GO:0000747,GO:0003006,GO:0006810,GO:0006928,GO:0006996,GO:0006997,GO:0006999,GO:0007010,GO:0007017,GO:0007018,GO:0007049,GO:0007097,GO:0008104,GO:0008150,GO:0008152,GO:0009653,GO:0009987,GO:0010970,GO:0016043,GO:0019222,GO:0019953,GO:0022402,GO:0022413,GO:0022414,GO:0022607,GO:0030029,GO:0030154,GO:0030435,GO:0030437,GO:0030473,GO:0030705,GO:…	GO:0005575,GO:0005622,GO:0005623,GO:0005634,GO:0005635,GO:0005643,GO:0005737,GO:0005777,GO:0005829,GO:0005856,GO:0005868,GO:0005874,GO:0005875,GO:0005881,GO:0012505,GO:0015630,GO:0016020,GO:0030286,GO:0031224,GO:0031967,GO:0031975,GO:0032991,GO:0042579,GO:0043226,GO:0043227,GO:0043228,GO:0043229,GO:0043231,GO:0043232,GO:0044422,GO:0044424,GO:0044425,GO:0044428,GO:0044430,GO:0044444,GO:0044446,GO:…	GO:0003674,GO:0003774,GO:0003824,GO:0016462,GO:0016787,GO:0016817,GO:0016818,GO:0017111,	PFAM (Dynein_light), SMART (COIL)
mikado.scaf921G7	2440.66	-0.919051	0.138868	-6.61816	3.63707e-11	5.59402e-08	C26193	3	5.59402e-08	chrL	0.930269	tr|A0A267FM93|A0A267FM93_9PLAT	100	4.39e-75	100	tr|A0A267FM93|A0A267FM93_9PLAT Dynein light chain (Fragment) OS=Macrostomum lignano OX=282301 GN=BOX15_Mlig021901g3 PE=3 SV=1	Yes	NA	NA	NA	NA	NA	NA	9031.ENSGALP00000011574	8.07e-18	77.8	DYNLL1	Animals	meNOG[21]	0A8AD@biNOG,0DUW9@chorNOG,0VJ64@meNOG,11NK2@NOG,13SSA@opiNOG,1D476@veNOG,KOG3430@euNOG	dynein, light chain	4962	GO:0000003,GO:0000086,GO:0000132,GO:0000226,GO:0000278,GO:0001505,GO:0002009,GO:0002064,GO:0002119,GO:0002164,GO:0002165,GO:0002376,GO:0002478,GO:0002495,GO:0002504,GO:0003006,GO:0003008,GO:0006139,GO:0006152,GO:0006163,GO:0006195,GO:0006200,GO:0006259,GO:0006260,GO:0006351,GO:0006355,GO:0006725,GO:0006753,GO:0006793,GO:0006796,GO:0006807,GO:0006809,GO:0006810,GO:0006897,GO:0006898,GO:0006909,GO:…	GO:0005575,GO:0005622,GO:0005623,GO:0005634,GO:0005737,GO:0005739,GO:0005813,GO:0005814,GO:0005815,GO:0005829,GO:0005856,GO:0005868,GO:0005874,GO:0005875,GO:0005886,GO:0008180,GO:0015629,GO:0015630,GO:0016020,GO:0016459,GO:0030286,GO:0032991,GO:0035770,GO:0043186,GO:0043226,GO:0043227,GO:0043228,GO:0043229,GO:0043231,GO:0043232,GO:0044422,GO:0044424,GO:0044428,GO:0044430,GO:0044444,GO:0044446,GO:…	GO:0003674,GO:0003774,GO:0003777,GO:0003824,GO:0004857,GO:0005488,GO:0005515,GO:0016462,GO:0016787,GO:0016817,GO:0016818,GO:0016887,GO:0017111,GO:0030234,GO:0030235,GO:0042802,GO:0042803,GO:0045505,GO:0046983,	PFAM (Dynein_light)
mikado.scaf1490G7	3418.93	-0.955798	0.150995	-6.33	2.45167e-10	2.84906e-07	C26193	3	5.59402e-08	chrS	1.6355	tr|A0A267F0U4|A0A267F0U4_9PLAT	100	1.46e-76	100	tr|A0A267F0U4|A0A267F0U4_9PLAT Dynein light chain (Fragment) OS=Macrostomum lignano OX=282301 GN=BOX15_Mlig021901g1 PE=3 SV=1	Yes	NA	NA	NA	NA	NA	NA	9031.ENSGALP00000011574	8.36e-18	77.8	DYNLL1	Animals	meNOG[21]	0A8AD@biNOG,0DUW9@chorNOG,0VJ64@meNOG,11NK2@NOG,13SSA@opiNOG,1D476@veNOG,KOG3430@euNOG	dynein, light chain	4962	GO:0000003,GO:0000086,GO:0000132,GO:0000226,GO:0000278,GO:0001505,GO:0002009,GO:0002064,GO:0002119,GO:0002164,GO:0002165,GO:0002376,GO:0002478,GO:0002495,GO:0002504,GO:0003006,GO:0003008,GO:0006139,GO:0006152,GO:0006163,GO:0006195,GO:0006200,GO:0006259,GO:0006260,GO:0006351,GO:0006355,GO:0006725,GO:0006753,GO:0006793,GO:0006796,GO:0006807,GO:0006809,GO:0006810,GO:0006897,GO:0006898,GO:0006909,GO:…	GO:0005575,GO:0005622,GO:0005623,GO:0005634,GO:0005737,GO:0005739,GO:0005813,GO:0005814,GO:0005815,GO:0005829,GO:0005856,GO:0005868,GO:0005874,GO:0005875,GO:0005886,GO:0008180,GO:0015629,GO:0015630,GO:0016020,GO:0016459,GO:0030286,GO:0032991,GO:0035770,GO:0043186,GO:0043226,GO:0043227,GO:0043228,GO:0043229,GO:0043231,GO:0043232,GO:0044422,GO:0044424,GO:0044428,GO:0044430,GO:0044444,GO:0044446,GO:…	GO:0003674,GO:0003774,GO:0003777,GO:0003824,GO:0004857,GO:0005488,GO:0005515,GO:0016462,GO:0016787,GO:0016817,GO:0016818,GO:0016887,GO:0017111,GO:0030234,GO:0030235,GO:0042802,GO:0042803,GO:0045505,GO:0046983,	PFAM (Dynein_light)
mikado.scaf172G3	2758.67	-0.906725	0.153019	-5.92555	3.11253e-09	2.6683e-06	C26193	3	5.59402e-08	chrL	1.06055	tr|A0A267GS77|A0A267GS77_9PLAT	100	2.85e-76	100	tr|A0A267GS77|A0A267GS77_9PLAT Dynein light chain (Fragment) OS=Macrostomum lignano OX=282301 GN=BOX15_Mlig021901g2 PE=3 SV=1	Yes	NA	NA	NA	NA	NA	NA	9031.ENSGALP00000011574	8.36e-18	77.8	DYNLL1	Animals	meNOG[21]	0A8AD@biNOG,0DUW9@chorNOG,0VJ64@meNOG,11NK2@NOG,13SSA@opiNOG,1D476@veNOG,KOG3430@euNOG	dynein, light chain	4962	GO:0000003,GO:0000086,GO:0000132,GO:0000226,GO:0000278,GO:0001505,GO:0002009,GO:0002064,GO:0002119,GO:0002164,GO:0002165,GO:0002376,GO:0002478,GO:0002495,GO:0002504,GO:0003006,GO:0003008,GO:0006139,GO:0006152,GO:0006163,GO:0006195,GO:0006200,GO:0006259,GO:0006260,GO:0006351,GO:0006355,GO:0006725,GO:0006753,GO:0006793,GO:0006796,GO:0006807,GO:0006809,GO:0006810,GO:0006897,GO:0006898,GO:0006909,GO:…	GO:0005575,GO:0005622,GO:0005623,GO:0005634,GO:0005737,GO:0005739,GO:0005813,GO:0005814,GO:0005815,GO:0005829,GO:0005856,GO:0005868,GO:0005874,GO:0005875,GO:0005886,GO:0008180,GO:0015629,GO:0015630,GO:0016020,GO:0016459,GO:0030286,GO:0032991,GO:0035770,GO:0043186,GO:0043226,GO:0043227,GO:0043228,GO:0043229,GO:0043231,GO:0043232,GO:0044422,GO:0044424,GO:0044428,GO:0044430,GO:0044444,GO:0044446,GO:…	GO:0003674,GO:0003774,GO:0003777,GO:0003824,GO:0004857,GO:0005488,GO:0005515,GO:0016462,GO:0016787,GO:0016817,GO:0016818,GO:0016887,GO:0017111,GO:0030234,GO:0030235,GO:0042802,GO:0042803,GO:0045505,GO:0046983,	PFAM (Dynein_light)
mikado.scaf42G21	113.27	-1.22022	0.194888	-6.26113	3.82192e-10	4.25242e-07	C22815	2	4.25242e-07	chrL	0.91441	sp|P14202|TEGU_SCHMA	29.1	1.06e-23	100	sp|P14202|TEGU_SCHMA Tegument antigen OS=Schistosoma mansoni OX=6183 GN=A12 PE=2 SV=1	Yes	|EMBL; M29837; AAA29856.1; -; mRNA.|EMBL; M37003; AAA29922.1; -; mRNA.|EMBL; DQ059818; AAY57921.1; -; mRNA.|EMBL; HE601631; CCD81561.1; -; Genomic_DNA.|PIR; A45601; A45601.|PIR; A54518; A54518.|RefSeq; XP_018654157.1; XM_018788634.1.|AlphaFoldDB; P14202; -.|SMR; P14202; -.|STRING; 6183.P14202; -.|EnsemblMetazoa; Smp_045200.1; Smp_045200.1; Smp_045200.|EnsemblMetazoa; Smp_045200.2; Smp_045200.2; S…	|-!- TISSUE SPECIFICITY: Adult and schistosomula tegument.|-!- DEVELOPMENTAL STAGE: This antigen occurs in adults and sporocysts but| not in cercariae, eggs or newly transformed schistosomula. It is a| developmentally regulated protein.|---------------------------------------------------------------------------|Copyrighted by the UniProt Consortium, see https://www.uniprot.org/terms|Distributed u…	NA	GO:0007017,	GO:0030286,	GO:0005509,	367775.XP_003194804.1	6.11e-05	47	DYN2	Fungi	fuNOG[21]	0943M@basNOG,0PRDG@fuNOG,11NK2@NOG,13SSA@opiNOG,1CNR4@treNOG,KOG3430@euNOG	Dynein light chain	4962	GO:0000003,GO:0000226,GO:0000278,GO:0000743,GO:0000746,GO:0000747,GO:0003006,GO:0006810,GO:0006928,GO:0006996,GO:0006997,GO:0006999,GO:0007010,GO:0007017,GO:0007018,GO:0007049,GO:0007097,GO:0008104,GO:0008150,GO:0008152,GO:0009653,GO:0009987,GO:0010970,GO:0016043,GO:0019222,GO:0019953,GO:0022402,GO:0022413,GO:0022414,GO:0022607,GO:0030029,GO:0030154,GO:0030435,GO:0030437,GO:0030473,GO:0030705,GO:…	GO:0005575,GO:0005622,GO:0005623,GO:0005634,GO:0005635,GO:0005643,GO:0005737,GO:0005777,GO:0005829,GO:0005856,GO:0005868,GO:0005874,GO:0005875,GO:0005881,GO:0012505,GO:0015630,GO:0016020,GO:0030286,GO:0031224,GO:0031967,GO:0031975,GO:0032991,GO:0042579,GO:0043226,GO:0043227,GO:0043228,GO:0043229,GO:0043231,GO:0043232,GO:0044422,GO:0044424,GO:0044425,GO:0044428,GO:0044430,GO:0044444,GO:0044446,GO:…	GO:0003674,GO:0003774,GO:0003824,GO:0016462,GO:0016787,GO:0016817,GO:0016818,GO:0017111,	PFAM (Dynein_light), SMART (COIL)
mikado.scaf460G17	209.735	-0.595955	0.156344	-3.81182	0.000137948	0.0108154	C22815	2	4.25242e-07	chrS	1.58466	sp|P14202|TEGU_SCHMA	29.1	1.06e-23	100	sp|P14202|TEGU_SCHMA Tegument antigen OS=Schistosoma mansoni OX=6183 GN=A12 PE=2 SV=1	Yes	|EMBL; M29837; AAA29856.1; -; mRNA.|EMBL; M37003; AAA29922.1; -; mRNA.|EMBL; DQ059818; AAY57921.1; -; mRNA.|EMBL; HE601631; CCD81561.1; -; Genomic_DNA.|PIR; A45601; A45601.|PIR; A54518; A54518.|RefSeq; XP_018654157.1; XM_018788634.1.|AlphaFoldDB; P14202; -.|SMR; P14202; -.|STRING; 6183.P14202; -.|EnsemblMetazoa; Smp_045200.1; Smp_045200.1; Smp_045200.|EnsemblMetazoa; Smp_045200.2; Smp_045200.2; S…	|-!- TISSUE SPECIFICITY: Adult and schistosomula tegument.|-!- DEVELOPMENTAL STAGE: This antigen occurs in adults and sporocysts but| not in cercariae, eggs or newly transformed schistosomula. It is a| developmentally regulated protein.|---------------------------------------------------------------------------|Copyrighted by the UniProt Consortium, see https://www.uniprot.org/terms|Distributed u…	NA	GO:0007017,	GO:0030286,	GO:0005509,	367775.XP_003194804.1	6.11e-05	47	DYN2	Fungi	fuNOG[21]	0943M@basNOG,0PRDG@fuNOG,11NK2@NOG,13SSA@opiNOG,1CNR4@treNOG,KOG3430@euNOG	Dynein light chain	4962	GO:0000003,GO:0000226,GO:0000278,GO:0000743,GO:0000746,GO:0000747,GO:0003006,GO:0006810,GO:0006928,GO:0006996,GO:0006997,GO:0006999,GO:0007010,GO:0007017,GO:0007018,GO:0007049,GO:0007097,GO:0008104,GO:0008150,GO:0008152,GO:0009653,GO:0009987,GO:0010970,GO:0016043,GO:0019222,GO:0019953,GO:0022402,GO:0022413,GO:0022414,GO:0022607,GO:0030029,GO:0030154,GO:0030435,GO:0030437,GO:0030473,GO:0030705,GO:…	GO:0005575,GO:0005622,GO:0005623,GO:0005634,GO:0005635,GO:0005643,GO:0005737,GO:0005777,GO:0005829,GO:0005856,GO:0005868,GO:0005874,GO:0005875,GO:0005881,GO:0012505,GO:0015630,GO:0016020,GO:0030286,GO:0031224,GO:0031967,GO:0031975,GO:0032991,GO:0042579,GO:0043226,GO:0043227,GO:0043228,GO:0043229,GO:0043231,GO:0043232,GO:0044422,GO:0044424,GO:0044425,GO:0044428,GO:0044430,GO:0044444,GO:0044446,GO:…	GO:0003674,GO:0003774,GO:0003824,GO:0016462,GO:0016787,GO:0016817,GO:0016818,GO:0017111,	PFAM (Dynein_light), SMART (COIL)
mikado.scaf2419G3	5541.07	-0.820073	0.132933	-6.16906	6.8697e-10	7.18488e-07	C25496	7	7.18488e-07	chrL	0.94562	sp|O02414|DYL1_HELCR	95.5	4.28e-59	100	sp|O02414|DYL1_HELCR Dynein light chain LC6, flagellar outer arm OS=Heliocidaris crassispina OX=1043166 PE=3 SV=1	Yes	|EMBL; AB004830; BAA20525.1; -; mRNA.|AlphaFoldDB; O02414; -.|SMR; O02414; -.|CDD; cd21452; DLC-like_DYNLL1_DYNLL2; 1.|Gene3D; 3.30.740.10; Protein Inhibitor Of Neuronal Nitric Oxide Synthase; 1.|InterPro; IPR037177; DLC_sf.|InterPro; IPR019763; Dynein_light_1/2_CS.|InterPro; IPR001372; Dynein_light_chain_typ-1/2.|PANTHER; PTHR11886; DYNEIN LIGHT CHAIN; 1.|PANTHER; PTHR11886:SF35; DYNEIN LIGHT CH…	|-!- SUBUNIT: Consists of at least 3 heavy chains (alpha, beta and gamma), 2| intermediate chains and 8 light chains.|-!- SUBCELLULAR LOCATION: Cytoplasm, cytoskeleton, flagellum axoneme.|-!- SIMILARITY: Belongs to the dynein light chain family. {ECO:0000305}.|---------------------------------------------------------------------------|Copyrighted by the UniProt Consortium, see https://www.uniprot…	NA	GO:0007017,	GO:0005737,GO:0005874,GO:0030286,GO:0031514,	NA	31033.ENSTRUP00000041999	3.23e-58	179	DYNLL1	Fishes	fiNOG[1]	0A8AD@biNOG,0DUW9@chorNOG,0N8V7@fiNOG,0VJ64@meNOG,11NK2@NOG,13SSA@opiNOG,1D476@veNOG,KOG3430@euNOG	dynein, light chain, LC8-type 1	4962	GO:0007017,GO:0008150,GO:0009987,	GO:0005575,GO:0005622,GO:0005623,GO:0005856,GO:0005875,GO:0015630,GO:0032991,GO:0043226,GO:0043228,GO:0043229,GO:0043232,GO:0044422,GO:0044424,GO:0044430,GO:0044446,GO:0044464,	NA	PFAM (Dynein_light)
mikado.scaf1G4	3550.94	-0.935508	0.160285	-5.83653	5.32977e-09	3.92556e-06	C25496	7	7.18488e-07	chrS	1.696	tr|A0A267H8W3|A0A267H8W3_9PLAT	100	1.34e-82	100	tr|A0A267H8W3|A0A267H8W3_9PLAT Dynein light chain OS=Macrostomum lignano OX=282301 GN=BOX15_Mlig023399g1 PE=3 SV=1	Yes	NA	NA	NA	NA	NA	NA	31033.ENSTRUP00000041999	1.77e-57	178	DYNLL1	Fishes	fiNOG[1]	0A8AD@biNOG,0DUW9@chorNOG,0N8V7@fiNOG,0VJ64@meNOG,11NK2@NOG,13SSA@opiNOG,1D476@veNOG,KOG3430@euNOG	dynein, light chain, LC8-type 1	4962	GO:0007017,GO:0008150,GO:0009987,	GO:0005575,GO:0005622,GO:0005623,GO:0005856,GO:0005875,GO:0015630,GO:0032991,GO:0043226,GO:0043228,GO:0043229,GO:0043232,GO:0044422,GO:0044424,GO:0044430,GO:0044446,GO:0044464,	NA	PFAM (Dynein_light)
mikado.scaf19G78	2986.04	-0.760227	0.128919	-5.89694	3.703e-09	3.02507e-06	C21949	3	3.02507e-06	chrS	1.58004	tr|A0A267H6Q6|A0A267H6Q6_9PLAT	100	2.15e-140	100	tr|A0A267H6Q6|A0A267H6Q6_9PLAT EF-hand domain-containing protein (Fragment) OS=Macrostomum lignano OX=282301 GN=BOX15_Mlig028972g1 PE=4 SV=1	Yes	NA	NA	NA	NA	NA	NA	4932.YDR424C	0.000266	45.1	DYN2	Fungi	fuNOG[21]	03TMF@ascNOG,0PRDG@fuNOG,11NK2@NOG,13SSA@opiNOG,19BSA@saccNOG,19HGD@sacNOG,KOG3430@euNOG	Dynein light chain	4962	GO:0000003,GO:0000226,GO:0000278,GO:0000743,GO:0000746,GO:0000747,GO:0003006,GO:0006810,GO:0006928,GO:0006996,GO:0006997,GO:0006999,GO:0007010,GO:0007017,GO:0007018,GO:0007049,GO:0007097,GO:0008104,GO:0008150,GO:0008152,GO:0009653,GO:0009987,GO:0010970,GO:0016043,GO:0019222,GO:0019953,GO:0022402,GO:0022413,GO:0022414,GO:0022607,GO:0030029,GO:0030154,GO:0030435,GO:0030437,GO:0030473,GO:0030705,GO:…	GO:0005575,GO:0005622,GO:0005623,GO:0005634,GO:0005635,GO:0005643,GO:0005737,GO:0005777,GO:0005829,GO:0005856,GO:0005868,GO:0005874,GO:0005875,GO:0005881,GO:0012505,GO:0015630,GO:0016020,GO:0030286,GO:0031224,GO:0031967,GO:0031975,GO:0032991,GO:0042579,GO:0043226,GO:0043227,GO:0043228,GO:0043229,GO:0043231,GO:0043232,GO:0044422,GO:0044424,GO:0044425,GO:0044428,GO:0044430,GO:0044444,GO:0044446,GO:…	GO:0003674,GO:0003774,GO:0003824,GO:0016462,GO:0016787,GO:0016817,GO:0016818,GO:0017111,	PFAM (Dynein_light), SMART (COIL)
mikado.scaf600G1	2508.42	-0.634093	0.125811	-5.04006	4.6538e-07	0.000165555	C21949	3	3.02507e-06	chrL	0.922885	tr|A0A267G1X5|A0A267G1X5_9PLAT	100	4.34e-140	100	tr|A0A267G1X5|A0A267G1X5_9PLAT EF-hand domain-containing protein OS=Macrostomum lignano OX=282301 GN=BOX15_Mlig028972g2 PE=4 SV=1	Yes	NA	NA	NA	NA	NA	NA	436907.XP_001645510.1	0.000266	45.1	DYN2	Fungi	fuNOG[21]	03TMF@ascNOG,0PRDG@fuNOG,11NK2@NOG,13SSA@opiNOG,19BSA@saccNOG,19HGD@sacNOG,KOG3430@euNOG	Dynein light chain	4962	GO:0000003,GO:0000226,GO:0000278,GO:0000743,GO:0000746,GO:0000747,GO:0003006,GO:0006810,GO:0006928,GO:0006996,GO:0006997,GO:0006999,GO:0007010,GO:0007017,GO:0007018,GO:0007049,GO:0007097,GO:0008104,GO:0008150,GO:0008152,GO:0009653,GO:0009987,GO:0010970,GO:0016043,GO:0019222,GO:0019953,GO:0022402,GO:0022413,GO:0022414,GO:0022607,GO:0030029,GO:0030154,GO:0030435,GO:0030437,GO:0030473,GO:0030705,GO:…	GO:0005575,GO:0005622,GO:0005623,GO:0005634,GO:0005635,GO:0005643,GO:0005737,GO:0005777,GO:0005829,GO:0005856,GO:0005868,GO:0005874,GO:0005875,GO:0005881,GO:0012505,GO:0015630,GO:0016020,GO:0030286,GO:0031224,GO:0031967,GO:0031975,GO:0032991,GO:0042579,GO:0043226,GO:0043227,GO:0043228,GO:0043229,GO:0043231,GO:0043232,GO:0044422,GO:0044424,GO:0044425,GO:0044428,GO:0044430,GO:0044444,GO:0044446,GO:…	GO:0003674,GO:0003774,GO:0003824,GO:0016462,GO:0016787,GO:0016817,GO:0016818,GO:0017111,	PFAM (Dynein_light), SMART (COIL)
mikado.scaf857G4	2447.41	-0.468343	0.107652	-4.35052	1.35814e-05	0.00220567	C21949	3	3.02507e-06	chrL	0.98462	tr|A0A1I8HZN1|A0A1I8HZN1_9PLAT	100	1.57e-118	100	tr|A0A1I8HZN1|A0A1I8HZN1_9PLAT EF-hand domain-containing protein OS=Macrostomum lignano OX=282301 GN=BOX15_Mlig028972g3 PE=4 SV=1	Yes	NA	NA	NA	NA	NA	NA	436907.XP_001645510.1	0.000183	45.1	DYN2	Fungi	fuNOG[21]	03TMF@ascNOG,0PRDG@fuNOG,11NK2@NOG,13SSA@opiNOG,19BSA@saccNOG,19HGD@sacNOG,KOG3430@euNOG	Dynein light chain	4962	GO:0000003,GO:0000226,GO:0000278,GO:0000743,GO:0000746,GO:0000747,GO:0003006,GO:0006810,GO:0006928,GO:0006996,GO:0006997,GO:0006999,GO:0007010,GO:0007017,GO:0007018,GO:0007049,GO:0007097,GO:0008104,GO:0008150,GO:0008152,GO:0009653,GO:0009987,GO:0010970,GO:0016043,GO:0019222,GO:0019953,GO:0022402,GO:0022413,GO:0022414,GO:0022607,GO:0030029,GO:0030154,GO:0030435,GO:0030437,GO:0030473,GO:0030705,GO:…	GO:0005575,GO:0005622,GO:0005623,GO:0005634,GO:0005635,GO:0005643,GO:0005737,GO:0005777,GO:0005829,GO:0005856,GO:0005868,GO:0005874,GO:0005875,GO:0005881,GO:0012505,GO:0015630,GO:0016020,GO:0030286,GO:0031224,GO:0031967,GO:0031975,GO:0032991,GO:0042579,GO:0043226,GO:0043227,GO:0043228,GO:0043229,GO:0043231,GO:0043232,GO:0044422,GO:0044424,GO:0044425,GO:0044428,GO:0044430,GO:0044444,GO:0044446,GO:…	GO:0003674,GO:0003774,GO:0003824,GO:0016462,GO:0016787,GO:0016817,GO:0016818,GO:0017111,	PFAM (Dynein_light), SMART (COIL)
mikado.scaf1123G12	788.69	-0.712766	0.124314	-5.73357	9.83363e-09	6.85653e-06	C22934	3	6.85653e-06	NA	1.33482	tr|A0A1I8J0C9|A0A1I8J0C9_9PLAT	100	2.48e-127	100	tr|A0A1I8J0C9|A0A1I8J0C9_9PLAT EF-hand domain-containing protein OS=Macrostomum lignano OX=282301 GN=BOX15_Mlig012489g1 PE=4 SV=1	Yes	NA	NA	NA	NA	NA	NA	1064592.XP_003676950.1	9.79e-06	48.5	DYN2	Fungi	fuNOG[21]	03TMF@ascNOG,0PRDG@fuNOG,11NK2@NOG,13SSA@opiNOG,19BSA@saccNOG,19HGD@sacNOG,KOG3430@euNOG	Dynein light chain	4962	GO:0000003,GO:0000226,GO:0000278,GO:0000743,GO:0000746,GO:0000747,GO:0003006,GO:0006810,GO:0006928,GO:0006996,GO:0006997,GO:0006999,GO:0007010,GO:0007017,GO:0007018,GO:0007049,GO:0007097,GO:0008104,GO:0008150,GO:0008152,GO:0009653,GO:0009987,GO:0010970,GO:0016043,GO:0019222,GO:0019953,GO:0022402,GO:0022413,GO:0022414,GO:0022607,GO:0030029,GO:0030154,GO:0030435,GO:0030437,GO:0030473,GO:0030705,GO:…	GO:0005575,GO:0005622,GO:0005623,GO:0005634,GO:0005635,GO:0005643,GO:0005737,GO:0005777,GO:0005829,GO:0005856,GO:0005868,GO:0005874,GO:0005875,GO:0005881,GO:0012505,GO:0015630,GO:0016020,GO:0030286,GO:0031224,GO:0031967,GO:0031975,GO:0032991,GO:0042579,GO:0043226,GO:0043227,GO:0043228,GO:0043229,GO:0043231,GO:0043232,GO:0044422,GO:0044424,GO:0044425,GO:0044428,GO:0044430,GO:0044444,GO:0044446,GO:…	GO:0003674,GO:0003774,GO:0003824,GO:0016462,GO:0016787,GO:0016817,GO:0016818,GO:0017111,	PFAM (Dynein_light), SMART (COIL)
mikado.scaf698G2	539.128	-0.646624	0.134029	-4.82452	1.40339e-06	0.000393724	C22934	3	6.85653e-06	chrL	0.946123	tr|A0A1I8J0C9|A0A1I8J0C9_9PLAT	100	2.48e-127	100	tr|A0A1I8J0C9|A0A1I8J0C9_9PLAT EF-hand domain-containing protein OS=Macrostomum lignano OX=282301 GN=BOX15_Mlig012489g1 PE=4 SV=1	Yes	NA	NA	NA	NA	NA	NA	1064592.XP_003676950.1	9.79e-06	48.5	DYN2	Fungi	fuNOG[21]	03TMF@ascNOG,0PRDG@fuNOG,11NK2@NOG,13SSA@opiNOG,19BSA@saccNOG,19HGD@sacNOG,KOG3430@euNOG	Dynein light chain	4962	GO:0000003,GO:0000226,GO:0000278,GO:0000743,GO:0000746,GO:0000747,GO:0003006,GO:0006810,GO:0006928,GO:0006996,GO:0006997,GO:0006999,GO:0007010,GO:0007017,GO:0007018,GO:0007049,GO:0007097,GO:0008104,GO:0008150,GO:0008152,GO:0009653,GO:0009987,GO:0010970,GO:0016043,GO:0019222,GO:0019953,GO:0022402,GO:0022413,GO:0022414,GO:0022607,GO:0030029,GO:0030154,GO:0030435,GO:0030437,GO:0030473,GO:0030705,GO:…	GO:0005575,GO:0005622,GO:0005623,GO:0005634,GO:0005635,GO:0005643,GO:0005737,GO:0005777,GO:0005829,GO:0005856,GO:0005868,GO:0005874,GO:0005875,GO:0005881,GO:0012505,GO:0015630,GO:0016020,GO:0030286,GO:0031224,GO:0031967,GO:0031975,GO:0032991,GO:0042579,GO:0043226,GO:0043227,GO:0043228,GO:0043229,GO:0043231,GO:0043232,GO:0044422,GO:0044424,GO:0044425,GO:0044428,GO:0044430,GO:0044444,GO:0044446,GO:…	GO:0003674,GO:0003774,GO:0003824,GO:0016462,GO:0016787,GO:0016817,GO:0016818,GO:0017111,	PFAM (Dynein_light), SMART (COIL)
mikado.scaf908G9	541.257	-0.794558	0.139342	-5.70223	1.18252e-08	7.92806e-06	C21464	3	7.92806e-06	chrL	0.979726	tr|A0A267G611|A0A267G611_9PLAT	100	5.22e-146	100	tr|A0A267G611|A0A267G611_9PLAT EF-hand domain-containing protein OS=Macrostomum lignano OX=282301 GN=BOX15_Mlig010884g2 PE=4 SV=1	Yes	NA	NA	NA	NA	NA	NA	367775.XP_003194804.1	9.38e-08	55.1	DYN2	Fungi	fuNOG[21]	0943M@basNOG,0PRDG@fuNOG,11NK2@NOG,13SSA@opiNOG,1CNR4@treNOG,KOG3430@euNOG	Dynein light chain	4962	GO:0000003,GO:0000226,GO:0000278,GO:0000743,GO:0000746,GO:0000747,GO:0003006,GO:0006810,GO:0006928,GO:0006996,GO:0006997,GO:0006999,GO:0007010,GO:0007017,GO:0007018,GO:0007049,GO:0007097,GO:0008104,GO:0008150,GO:0008152,GO:0009653,GO:0009987,GO:0010970,GO:0016043,GO:0019222,GO:0019953,GO:0022402,GO:0022413,GO:0022414,GO:0022607,GO:0030029,GO:0030154,GO:0030435,GO:0030437,GO:0030473,GO:0030705,GO:…	GO:0005575,GO:0005622,GO:0005623,GO:0005634,GO:0005635,GO:0005643,GO:0005737,GO:0005777,GO:0005829,GO:0005856,GO:0005868,GO:0005874,GO:0005875,GO:0005881,GO:0012505,GO:0015630,GO:0016020,GO:0030286,GO:0031224,GO:0031967,GO:0031975,GO:0032991,GO:0042579,GO:0043226,GO:0043227,GO:0043228,GO:0043229,GO:0043231,GO:0043232,GO:0044422,GO:0044424,GO:0044425,GO:0044428,GO:0044430,GO:0044444,GO:0044446,GO:…	GO:0003674,GO:0003774,GO:0003824,GO:0016462,GO:0016787,GO:0016817,GO:0016818,GO:0017111,	PFAM (Dynein_light), SMART (COIL)
mikado.scaf855G20	3889.24	-0.731401	0.138711	-5.27283	1.34334e-07	6.00416e-05	C25870	3	6.00416e-05	chrS	1.50012	tr|A0A267FSA6|A0A267FSA6_9PLAT	100	1.11e-74	100	tr|A0A267FSA6|A0A267FSA6_9PLAT Dynein light chain (Fragment) OS=Macrostomum lignano OX=282301 GN=BOX15_Mlig014142g2 PE=3 SV=1	Yes	NA	NA	NA	NA	NA	NA	1071381.XP_003685308.1	6.02e-11	60.5	DYN2	Fungi	fuNOG[21]	03TMF@ascNOG,0PRDG@fuNOG,11NK2@NOG,13SSA@opiNOG,19BSA@saccNOG,19HGD@sacNOG,KOG3430@euNOG	Dynein light chain	4962	GO:0000003,GO:0000226,GO:0000278,GO:0000743,GO:0000746,GO:0000747,GO:0003006,GO:0006810,GO:0006928,GO:0006996,GO:0006997,GO:0006999,GO:0007010,GO:0007017,GO:0007018,GO:0007049,GO:0007097,GO:0008104,GO:0008150,GO:0008152,GO:0009653,GO:0009987,GO:0010970,GO:0016043,GO:0019222,GO:0019953,GO:0022402,GO:0022413,GO:0022414,GO:0022607,GO:0030029,GO:0030154,GO:0030435,GO:0030437,GO:0030473,GO:0030705,GO:…	GO:0005575,GO:0005622,GO:0005623,GO:0005634,GO:0005635,GO:0005643,GO:0005737,GO:0005777,GO:0005829,GO:0005856,GO:0005868,GO:0005874,GO:0005875,GO:0005881,GO:0012505,GO:0015630,GO:0016020,GO:0030286,GO:0031224,GO:0031967,GO:0031975,GO:0032991,GO:0042579,GO:0043226,GO:0043227,GO:0043228,GO:0043229,GO:0043231,GO:0043232,GO:0044422,GO:0044424,GO:0044425,GO:0044428,GO:0044430,GO:0044444,GO:0044446,GO:…	GO:0003674,GO:0003774,GO:0003824,GO:0016462,GO:0016787,GO:0016817,GO:0016818,GO:0017111,	PFAM (Dynein_light), SMART (COIL)
mikado.scaf4380G4	948.357	-0.70656	0.16119	-4.3834	1.16844e-05	0.0019647	C25870	3	6.00416e-05	chrL	0.849865	tr|A0A267FSA6|A0A267FSA6_9PLAT	97.3	4.34e-72	100	tr|A0A267FSA6|A0A267FSA6_9PLAT Dynein light chain (Fragment) OS=Macrostomum lignano OX=282301 GN=BOX15_Mlig014142g2 PE=3 SV=1	Yes	NA	NA	NA	NA	NA	NA	1071381.XP_003685308.1	6.02e-11	60.5	DYN2	Fungi	fuNOG[21]	03TMF@ascNOG,0PRDG@fuNOG,11NK2@NOG,13SSA@opiNOG,19BSA@saccNOG,19HGD@sacNOG,KOG3430@euNOG	Dynein light chain	4962	GO:0000003,GO:0000226,GO:0000278,GO:0000743,GO:0000746,GO:0000747,GO:0003006,GO:0006810,GO:0006928,GO:0006996,GO:0006997,GO:0006999,GO:0007010,GO:0007017,GO:0007018,GO:0007049,GO:0007097,GO:0008104,GO:0008150,GO:0008152,GO:0009653,GO:0009987,GO:0010970,GO:0016043,GO:0019222,GO:0019953,GO:0022402,GO:0022413,GO:0022414,GO:0022607,GO:0030029,GO:0030154,GO:0030435,GO:0030437,GO:0030473,GO:0030705,GO:…	GO:0005575,GO:0005622,GO:0005623,GO:0005634,GO:0005635,GO:0005643,GO:0005737,GO:0005777,GO:0005829,GO:0005856,GO:0005868,GO:0005874,GO:0005875,GO:0005881,GO:0012505,GO:0015630,GO:0016020,GO:0030286,GO:0031224,GO:0031967,GO:0031975,GO:0032991,GO:0042579,GO:0043226,GO:0043227,GO:0043228,GO:0043229,GO:0043231,GO:0043232,GO:0044422,GO:0044424,GO:0044425,GO:0044428,GO:0044430,GO:0044444,GO:0044446,GO:…	GO:0003674,GO:0003774,GO:0003824,GO:0016462,GO:0016787,GO:0016817,GO:0016818,GO:0017111,	PFAM (Dynein_light), SMART (COIL)
mikado.scaf2445G18	5911.16	-0.662943	0.130088	-5.09611	3.46702e-07	0.000127679	C23004	3	0.000127679	chrS	1.55194	tr|A0A1I8GCD0|A0A1I8GCD0_9PLAT	100	1.28e-124	100	tr|A0A1I8GCD0|A0A1I8GCD0_9PLAT EF-hand domain-containing protein OS=Macrostomum lignano OX=282301 GN=BOX15_Mlig015343g1 PE=4 SV=1	Yes	NA	NA	NA	NA	NA	NA	1071378.XP_003671579.1	1.99e-08	55.8	DYN2	Fungi	fuNOG[21]	03TMF@ascNOG,0PRDG@fuNOG,11NK2@NOG,13SSA@opiNOG,19BSA@saccNOG,19HGD@sacNOG,KOG3430@euNOG	Dynein light chain	4962	GO:0000003,GO:0000226,GO:0000278,GO:0000743,GO:0000746,GO:0000747,GO:0003006,GO:0006810,GO:0006928,GO:0006996,GO:0006997,GO:0006999,GO:0007010,GO:0007017,GO:0007018,GO:0007049,GO:0007097,GO:0008104,GO:0008150,GO:0008152,GO:0009653,GO:0009987,GO:0010970,GO:0016043,GO:0019222,GO:0019953,GO:0022402,GO:0022413,GO:0022414,GO:0022607,GO:0030029,GO:0030154,GO:0030435,GO:0030437,GO:0030473,GO:0030705,GO:…	GO:0005575,GO:0005622,GO:0005623,GO:0005634,GO:0005635,GO:0005643,GO:0005737,GO:0005777,GO:0005829,GO:0005856,GO:0005868,GO:0005874,GO:0005875,GO:0005881,GO:0012505,GO:0015630,GO:0016020,GO:0030286,GO:0031224,GO:0031967,GO:0031975,GO:0032991,GO:0042579,GO:0043226,GO:0043227,GO:0043228,GO:0043229,GO:0043231,GO:0043232,GO:0044422,GO:0044424,GO:0044425,GO:0044428,GO:0044430,GO:0044444,GO:0044446,GO:…	GO:0003674,GO:0003774,GO:0003824,GO:0016462,GO:0016787,GO:0016817,GO:0016818,GO:0017111,	PFAM (Dynein_light), SMART (COIL)
mikado.scaf240G13	4324.52	-0.656352	0.129958	-5.05049	4.4068e-07	0.000160034	C23004	3	0.000127679	chrL	0.932254	tr|A0A1I8GCD0|A0A1I8GCD0_9PLAT	100	1.28e-124	100	tr|A0A1I8GCD0|A0A1I8GCD0_9PLAT EF-hand domain-containing protein OS=Macrostomum lignano OX=282301 GN=BOX15_Mlig015343g1 PE=4 SV=1	Yes	NA	NA	NA	NA	NA	NA	1071378.XP_003671579.1	1.99e-08	55.8	DYN2	Fungi	fuNOG[21]	03TMF@ascNOG,0PRDG@fuNOG,11NK2@NOG,13SSA@opiNOG,19BSA@saccNOG,19HGD@sacNOG,KOG3430@euNOG	Dynein light chain	4962	GO:0000003,GO:0000226,GO:0000278,GO:0000743,GO:0000746,GO:0000747,GO:0003006,GO:0006810,GO:0006928,GO:0006996,GO:0006997,GO:0006999,GO:0007010,GO:0007017,GO:0007018,GO:0007049,GO:0007097,GO:0008104,GO:0008150,GO:0008152,GO:0009653,GO:0009987,GO:0010970,GO:0016043,GO:0019222,GO:0019953,GO:0022402,GO:0022413,GO:0022414,GO:0022607,GO:0030029,GO:0030154,GO:0030435,GO:0030437,GO:0030473,GO:0030705,GO:…	GO:0005575,GO:0005622,GO:0005623,GO:0005634,GO:0005635,GO:0005643,GO:0005737,GO:0005777,GO:0005829,GO:0005856,GO:0005868,GO:0005874,GO:0005875,GO:0005881,GO:0012505,GO:0015630,GO:0016020,GO:0030286,GO:0031224,GO:0031967,GO:0031975,GO:0032991,GO:0042579,GO:0043226,GO:0043227,GO:0043228,GO:0043229,GO:0043231,GO:0043232,GO:0044422,GO:0044424,GO:0044425,GO:0044428,GO:0044430,GO:0044444,GO:0044446,GO:…	GO:0003674,GO:0003774,GO:0003824,GO:0016462,GO:0016787,GO:0016817,GO:0016818,GO:0017111,	PFAM (Dynein_light), SMART (COIL)
mikado.scaf2525G16	4137.73	-0.621989	0.152936	-4.067	4.76214e-05	0.00527608	C23004	3	0.000127679	chrL	0.961678	tr|A0A1I8GCD0|A0A1I8GCD0_9PLAT	100	1.28e-124	100	tr|A0A1I8GCD0|A0A1I8GCD0_9PLAT EF-hand domain-containing protein OS=Macrostomum lignano OX=282301 GN=BOX15_Mlig015343g1 PE=4 SV=1	Yes	NA	NA	NA	NA	NA	NA	1071378.XP_003671579.1	1.99e-08	55.8	DYN2	Fungi	fuNOG[21]	03TMF@ascNOG,0PRDG@fuNOG,11NK2@NOG,13SSA@opiNOG,19BSA@saccNOG,19HGD@sacNOG,KOG3430@euNOG	Dynein light chain	4962	GO:0000003,GO:0000226,GO:0000278,GO:0000743,GO:0000746,GO:0000747,GO:0003006,GO:0006810,GO:0006928,GO:0006996,GO:0006997,GO:0006999,GO:0007010,GO:0007017,GO:0007018,GO:0007049,GO:0007097,GO:0008104,GO:0008150,GO:0008152,GO:0009653,GO:0009987,GO:0010970,GO:0016043,GO:0019222,GO:0019953,GO:0022402,GO:0022413,GO:0022414,GO:0022607,GO:0030029,GO:0030154,GO:0030435,GO:0030437,GO:0030473,GO:0030705,GO:…	GO:0005575,GO:0005622,GO:0005623,GO:0005634,GO:0005635,GO:0005643,GO:0005737,GO:0005777,GO:0005829,GO:0005856,GO:0005868,GO:0005874,GO:0005875,GO:0005881,GO:0012505,GO:0015630,GO:0016020,GO:0030286,GO:0031224,GO:0031967,GO:0031975,GO:0032991,GO:0042579,GO:0043226,GO:0043227,GO:0043228,GO:0043229,GO:0043231,GO:0043232,GO:0044422,GO:0044424,GO:0044425,GO:0044428,GO:0044430,GO:0044444,GO:0044446,GO:…	GO:0003674,GO:0003774,GO:0003824,GO:0016462,GO:0016787,GO:0016817,GO:0016818,GO:0017111,	PFAM (Dynein_light), SMART (COIL)
mikado.scaf42G18	1770.59	-0.547085	0.152996	-3.57581	0.00034915	0.0187037	C22971	2	0.00317102	chrL	0.91717	tr|A0A267H2Y8|A0A267H2Y8_9PLAT	100	4.28e-128	100	tr|A0A267H2Y8|A0A267H2Y8_9PLAT EF-hand domain-containing protein OS=Macrostomum lignano OX=282301 GN=BOX15_Mlig022705g1 PE=4 SV=1	Yes	NA	NA	NA	NA	NA	NA	367775.XP_003194804.1	0.000799	43.9	DYN2	Fungi	fuNOG[21]	0943M@basNOG,0PRDG@fuNOG,11NK2@NOG,13SSA@opiNOG,1CNR4@treNOG,KOG3430@euNOG	Dynein light chain	4962	GO:0000003,GO:0000226,GO:0000278,GO:0000743,GO:0000746,GO:0000747,GO:0003006,GO:0006810,GO:0006928,GO:0006996,GO:0006997,GO:0006999,GO:0007010,GO:0007017,GO:0007018,GO:0007049,GO:0007097,GO:0008104,GO:0008150,GO:0008152,GO:0009653,GO:0009987,GO:0010970,GO:0016043,GO:0019222,GO:0019953,GO:0022402,GO:0022413,GO:0022414,GO:0022607,GO:0030029,GO:0030154,GO:0030435,GO:0030437,GO:0030473,GO:0030705,GO:…	GO:0005575,GO:0005622,GO:0005623,GO:0005634,GO:0005635,GO:0005643,GO:0005737,GO:0005777,GO:0005829,GO:0005856,GO:0005868,GO:0005874,GO:0005875,GO:0005881,GO:0012505,GO:0015630,GO:0016020,GO:0030286,GO:0031224,GO:0031967,GO:0031975,GO:0032991,GO:0042579,GO:0043226,GO:0043227,GO:0043228,GO:0043229,GO:0043231,GO:0043232,GO:0044422,GO:0044424,GO:0044425,GO:0044428,GO:0044430,GO:0044444,GO:0044446,GO:…	GO:0003674,GO:0003774,GO:0003824,GO:0016462,GO:0016787,GO:0016817,GO:0016818,GO:0017111,	PFAM (Dynein_light), SMART (COIL)
mikado.scaf1038G20	795.212	-0.500147	0.125847	-3.97423	7.06079e-05	0.00700255	C22688	2	0.00700255	NA	1.17795	tr|A0A1I8H6V5|A0A1I8H6V5_9PLAT	100	6.57e-128	100	tr|A0A1I8H6V5|A0A1I8H6V5_9PLAT Dynein light chain OS=Macrostomum lignano OX=282301 GN=BOX15_Mlig034129g1 PE=4 SV=1	Yes	NA	NA	NA	NA	NA	NA	1071378.XP_003671579.1	2.07e-08	55.8	DYN2	Fungi	fuNOG[21]	03TMF@ascNOG,0PRDG@fuNOG,11NK2@NOG,13SSA@opiNOG,19BSA@saccNOG,19HGD@sacNOG,KOG3430@euNOG	Dynein light chain	4962	GO:0000003,GO:0000226,GO:0000278,GO:0000743,GO:0000746,GO:0000747,GO:0003006,GO:0006810,GO:0006928,GO:0006996,GO:0006997,GO:0006999,GO:0007010,GO:0007017,GO:0007018,GO:0007049,GO:0007097,GO:0008104,GO:0008150,GO:0008152,GO:0009653,GO:0009987,GO:0010970,GO:0016043,GO:0019222,GO:0019953,GO:0022402,GO:0022413,GO:0022414,GO:0022607,GO:0030029,GO:0030154,GO:0030435,GO:0030437,GO:0030473,GO:0030705,GO:…	GO:0005575,GO:0005622,GO:0005623,GO:0005634,GO:0005635,GO:0005643,GO:0005737,GO:0005777,GO:0005829,GO:0005856,GO:0005868,GO:0005874,GO:0005875,GO:0005881,GO:0012505,GO:0015630,GO:0016020,GO:0030286,GO:0031224,GO:0031967,GO:0031975,GO:0032991,GO:0042579,GO:0043226,GO:0043227,GO:0043228,GO:0043229,GO:0043231,GO:0043232,GO:0044422,GO:0044424,GO:0044425,GO:0044428,GO:0044430,GO:0044444,GO:0044446,GO:…	GO:0003674,GO:0003774,GO:0003824,GO:0016462,GO:0016787,GO:0016817,GO:0016818,GO:0017111,	PFAM (Dynein_light), SMART (COIL)
mikado.scaf42G22	1063.57	-0.506142	0.127427	-3.97202	7.12663e-05	0.00700526	C22972	2	0.00700526	chrL	0.906217	sp|P32070|SM21_SCHMA	27.8	6.55e-19	100	sp|P32070|SM21_SCHMA Antigen Sm21.7 OS=Schistosoma mansoni OX=6183 GN=SM21.7 PE=2 SV=1	Yes	|EMBL; M67506; AAA29923.1; -; mRNA.|EMBL; U30663; AAA74050.1; -; mRNA.|EMBL; HE601624; CCD76401.1; -; Genomic_DNA.|PIR; A45630; A45630.|RefSeq; XP_018649273.1; XM_018794907.1.|AlphaFoldDB; P32070; -.|SMR; P32070; -.|STRING; 6183.P32070; -.|EnsemblMetazoa; Smp_086480.1; Smp_086480.1; Smp_086480.|GeneID; 8347700; -.|WBParaSite; Smp_086480.1; Smp_086480.1; Smp_086480.|CTD; 8347700; -.|HOGENOM; CLU_1…	|-!- DEVELOPMENTAL STAGE: Occurs in similar relative abundances in infected| hepatopancreas, schistosomula and adults.|---------------------------------------------------------------------------|Copyrighted by the UniProt Consortium, see https://www.uniprot.org/terms|Distributed under the Creative Commons Attribution (CC BY 4.0) License|------------------------------------------------------------…	NA	GO:0007017,	GO:0030286,	GO:0005509,	573826.XP_002418111.1	6.93e-07	51.6	DYN2	Fungi	fuNOG[21]	03TMF@ascNOG,0PRDG@fuNOG,11NK2@NOG,13SSA@opiNOG,19BSA@saccNOG,KOG3430@euNOG	Dynein light chain	4962	GO:0000003,GO:0000226,GO:0000278,GO:0000743,GO:0000746,GO:0000747,GO:0003006,GO:0006810,GO:0006928,GO:0006996,GO:0006997,GO:0006999,GO:0007010,GO:0007017,GO:0007018,GO:0007049,GO:0007097,GO:0008104,GO:0008150,GO:0008152,GO:0009653,GO:0009987,GO:0010970,GO:0016043,GO:0019222,GO:0019953,GO:0022402,GO:0022413,GO:0022414,GO:0022607,GO:0030029,GO:0030154,GO:0030435,GO:0030437,GO:0030473,GO:0030705,GO:…	GO:0005575,GO:0005622,GO:0005623,GO:0005634,GO:0005635,GO:0005643,GO:0005737,GO:0005777,GO:0005829,GO:0005856,GO:0005868,GO:0005874,GO:0005875,GO:0005881,GO:0012505,GO:0015630,GO:0016020,GO:0030286,GO:0031224,GO:0031967,GO:0031975,GO:0032991,GO:0042579,GO:0043226,GO:0043227,GO:0043228,GO:0043229,GO:0043231,GO:0043232,GO:0044422,GO:0044424,GO:0044425,GO:0044428,GO:0044430,GO:0044444,GO:0044446,GO:…	GO:0003674,GO:0003774,GO:0003824,GO:0016462,GO:0016787,GO:0016817,GO:0016818,GO:0017111,	PFAM (Dynein_light), SMART (COIL)
mikado.scaf460G16	800.629	-0.47211	0.136856	-3.44969	0.000561236	0.0256102	C22972	2	0.00700526	chrS	1.51877	sp|P32070|SM21_SCHMA	27.8	6.55e-19	100	sp|P32070|SM21_SCHMA Antigen Sm21.7 OS=Schistosoma mansoni OX=6183 GN=SM21.7 PE=2 SV=1	Yes	|EMBL; M67506; AAA29923.1; -; mRNA.|EMBL; U30663; AAA74050.1; -; mRNA.|EMBL; HE601624; CCD76401.1; -; Genomic_DNA.|PIR; A45630; A45630.|RefSeq; XP_018649273.1; XM_018794907.1.|AlphaFoldDB; P32070; -.|SMR; P32070; -.|STRING; 6183.P32070; -.|EnsemblMetazoa; Smp_086480.1; Smp_086480.1; Smp_086480.|GeneID; 8347700; -.|WBParaSite; Smp_086480.1; Smp_086480.1; Smp_086480.|CTD; 8347700; -.|HOGENOM; CLU_1…	|-!- DEVELOPMENTAL STAGE: Occurs in similar relative abundances in infected| hepatopancreas, schistosomula and adults.|---------------------------------------------------------------------------|Copyrighted by the UniProt Consortium, see https://www.uniprot.org/terms|Distributed under the Creative Commons Attribution (CC BY 4.0) License|------------------------------------------------------------…	NA	GO:0007017,	GO:0030286,	GO:0005509,	573826.XP_002418111.1	6.93e-07	51.6	DYN2	Fungi	fuNOG[21]	03TMF@ascNOG,0PRDG@fuNOG,11NK2@NOG,13SSA@opiNOG,19BSA@saccNOG,KOG3430@euNOG	Dynein light chain	4962	GO:0000003,GO:0000226,GO:0000278,GO:0000743,GO:0000746,GO:0000747,GO:0003006,GO:0006810,GO:0006928,GO:0006996,GO:0006997,GO:0006999,GO:0007010,GO:0007017,GO:0007018,GO:0007049,GO:0007097,GO:0008104,GO:0008150,GO:0008152,GO:0009653,GO:0009987,GO:0010970,GO:0016043,GO:0019222,GO:0019953,GO:0022402,GO:0022413,GO:0022414,GO:0022607,GO:0030029,GO:0030154,GO:0030435,GO:0030437,GO:0030473,GO:0030705,GO:…	GO:0005575,GO:0005622,GO:0005623,GO:0005634,GO:0005635,GO:0005643,GO:0005737,GO:0005777,GO:0005829,GO:0005856,GO:0005868,GO:0005874,GO:0005875,GO:0005881,GO:0012505,GO:0015630,GO:0016020,GO:0030286,GO:0031224,GO:0031967,GO:0031975,GO:0032991,GO:0042579,GO:0043226,GO:0043227,GO:0043228,GO:0043229,GO:0043231,GO:0043232,GO:0044422,GO:0044424,GO:0044425,GO:0044428,GO:0044430,GO:0044444,GO:0044446,GO:…	GO:0003674,GO:0003774,GO:0003824,GO:0016462,GO:0016787,GO:0016817,GO:0016818,GO:0017111,	PFAM (Dynein_light), SMART (COIL)
mikado.scaf1884G11	90.2161	-0.824837	0.213451	-3.86429	0.000111415	0.00934299	C21544	3	0.00934299	chrL	0.96444	tr|A0A267EQG8|A0A267EQG8_9PLAT	100	6.37e-146	100	tr|A0A267EQG8|A0A267EQG8_9PLAT EF-hand domain-containing protein OS=Macrostomum lignano OX=282301 GN=BOX15_Mlig026868g1 PE=4 SV=1	Yes	NA	NA	NA	NA	NA	NA	515849.XP_001912639.1	5.65e-15	73.9	DYN2	Fungi	fuNOG[21]	03TMF@ascNOG,0PRDG@fuNOG,11NK2@NOG,13SSA@opiNOG,19S4P@sordNOG,1ABZP@sorNOG,KOG3430@euNOG	Dynein light chain	4962	GO:0000003,GO:0000226,GO:0000278,GO:0000743,GO:0000746,GO:0000747,GO:0003006,GO:0006810,GO:0006928,GO:0006996,GO:0006997,GO:0006999,GO:0007010,GO:0007017,GO:0007018,GO:0007049,GO:0007097,GO:0008104,GO:0008150,GO:0008152,GO:0009653,GO:0009987,GO:0010970,GO:0016043,GO:0019222,GO:0019953,GO:0022402,GO:0022413,GO:0022414,GO:0022607,GO:0030029,GO:0030154,GO:0030435,GO:0030437,GO:0030473,GO:0030705,GO:…	GO:0005575,GO:0005622,GO:0005623,GO:0005634,GO:0005635,GO:0005643,GO:0005737,GO:0005777,GO:0005829,GO:0005856,GO:0005868,GO:0005874,GO:0005875,GO:0005881,GO:0012505,GO:0015630,GO:0016020,GO:0030286,GO:0031224,GO:0031967,GO:0031975,GO:0032991,GO:0042579,GO:0043226,GO:0043227,GO:0043228,GO:0043229,GO:0043231,GO:0043232,GO:0044422,GO:0044424,GO:0044425,GO:0044428,GO:0044430,GO:0044444,GO:0044446,GO:…	GO:0003674,GO:0003774,GO:0003824,GO:0016462,GO:0016787,GO:0016817,GO:0016818,GO:0017111,	PFAM (Dynein_light), SMART (COIL)
mikado.scaf3172G4	125.703	-0.727443	0.207607	-3.50394	0.000458432	0.02228	C26680	2	0.02228	chrL	0.966909	tr|A0A267DWB8|A0A267DWB8_9PLAT	100	6.72e-69	100	tr|A0A267DWB8|A0A267DWB8_9PLAT Dynein light chain (Fragment) OS=Macrostomum lignano OX=282301 GN=BOX15_Mlig020749g1 PE=4 SV=1	Yes	NA	NA	NA	NA	NA	NA	1071378.XP_003671579.1	5.02e-11	60.5	DYN2	Fungi	fuNOG[21]	03TMF@ascNOG,0PRDG@fuNOG,11NK2@NOG,13SSA@opiNOG,19BSA@saccNOG,19HGD@sacNOG,KOG3430@euNOG	Dynein light chain	4962	GO:0000003,GO:0000226,GO:0000278,GO:0000743,GO:0000746,GO:0000747,GO:0003006,GO:0006810,GO:0006928,GO:0006996,GO:0006997,GO:0006999,GO:0007010,GO:0007017,GO:0007018,GO:0007049,GO:0007097,GO:0008104,GO:0008150,GO:0008152,GO:0009653,GO:0009987,GO:0010970,GO:0016043,GO:0019222,GO:0019953,GO:0022402,GO:0022413,GO:0022414,GO:0022607,GO:0030029,GO:0030154,GO:0030435,GO:0030437,GO:0030473,GO:0030705,GO:…	GO:0005575,GO:0005622,GO:0005623,GO:0005634,GO:0005635,GO:0005643,GO:0005737,GO:0005777,GO:0005829,GO:0005856,GO:0005868,GO:0005874,GO:0005875,GO:0005881,GO:0012505,GO:0015630,GO:0016020,GO:0030286,GO:0031224,GO:0031967,GO:0031975,GO:0032991,GO:0042579,GO:0043226,GO:0043227,GO:0043228,GO:0043229,GO:0043231,GO:0043232,GO:0044422,GO:0044424,GO:0044425,GO:0044428,GO:0044430,GO:0044444,GO:0044446,GO:…	GO:0003674,GO:0003774,GO:0003824,GO:0016462,GO:0016787,GO:0016817,GO:0016818,GO:0017111,	PFAM (Dynein_light), SMART (COIL)
mikado.scaf3307G6	113.562	-0.714545	0.207573	-3.44238	0.000576623	0.0260172	C26680	2	0.02228	chrL	0.90518	tr|A0A1I8GJX5|A0A1I8GJX5_9PLAT	100	8.2e-59	100	tr|A0A1I8GJX5|A0A1I8GJX5_9PLAT Dynein light chain OS=Macrostomum lignano OX=282301 GN=BOX15_Mlig020749g2 PE=4 SV=1	Yes	NA	NA	NA	NA	NA	NA	1071378.XP_003671579.1	3.09e-11	60.5	DYN2	Fungi	fuNOG[21]	03TMF@ascNOG,0PRDG@fuNOG,11NK2@NOG,13SSA@opiNOG,19BSA@saccNOG,19HGD@sacNOG,KOG3430@euNOG	Dynein light chain	4962	GO:0000003,GO:0000226,GO:0000278,GO:0000743,GO:0000746,GO:0000747,GO:0003006,GO:0006810,GO:0006928,GO:0006996,GO:0006997,GO:0006999,GO:0007010,GO:0007017,GO:0007018,GO:0007049,GO:0007097,GO:0008104,GO:0008150,GO:0008152,GO:0009653,GO:0009987,GO:0010970,GO:0016043,GO:0019222,GO:0019953,GO:0022402,GO:0022413,GO:0022414,GO:0022607,GO:0030029,GO:0030154,GO:0030435,GO:0030437,GO:0030473,GO:0030705,GO:…	GO:0005575,GO:0005622,GO:0005623,GO:0005634,GO:0005635,GO:0005643,GO:0005737,GO:0005777,GO:0005829,GO:0005856,GO:0005868,GO:0005874,GO:0005875,GO:0005881,GO:0012505,GO:0015630,GO:0016020,GO:0030286,GO:0031224,GO:0031967,GO:0031975,GO:0032991,GO:0042579,GO:0043226,GO:0043227,GO:0043228,GO:0043229,GO:0043231,GO:0043232,GO:0044422,GO:0044424,GO:0044425,GO:0044428,GO:0044430,GO:0044444,GO:0044446,GO:…	GO:0003674,GO:0003774,GO:0003824,GO:0016462,GO:0016787,GO:0016817,GO:0016818,GO:0017111,	PFAM (Dynein_light), SMART (COIL)
mikado.scaf476G20	130.519	-0.728832	0.181817	-4.00859	6.10813e-05	0.00633767	C6765	3	0.00633767	chrL	0.922192	tr|A0A267G8N8|A0A267G8N8_9PLAT	100	0	100	tr|A0A267G8N8|A0A267G8N8_9PLAT Major facilitator superfamily (MFS) profile domain-containing protein OS=Macrostomum lignano OX=282301 GN=BOX15_Mlig033110g3 PE=4 SV=1	Yes	NA	NA	NA	NA	NA	NA	12957.ACEP_00014493-PA	7.73e-89	292	NA	Arthropoda	artNOG[6]	0332Z@artNOG,09VVF@biNOG,0SSJY@inNOG,0V6U3@meNOG,12P89@opiNOG,COG0477@NOG,KOG2504@euNOG	Major Facilitator Superfamily	4974	GO:0006810,GO:0008150,GO:0009987,GO:0051179,GO:0051234,GO:0055085,	GO:0005575,GO:0016020,GO:0031224,GO:0044425,	NA	PFAM (MFS_1), SMART (TRANS)
mikado.scaf4546G2	13.6975	-2.50536	0.5072	-4.93959	7.82852e-07	0.000249625	C15792	1	0.000249625	chrL	0.888638	XP_025100702.1	26.4	7.03e-14	84.2	XP_025100702.1 deleted in malignant brain tumors 1 protein-like [Pomacea canaliculata]	Yes	NA	NA	NA	NA	NA	NA	7260.FBpp0239283	4.39e-14	80.5	NA	Arthropoda	artNOG[6]	033YP@artNOG,09TC9@biNOG,0GUSX@dipNOG,0SQMR@inNOG,0V4BF@meNOG,0ZPX7@NOG,13I6K@opiNOG,KOG3714@euNOG	calcium ion binding	4977	GO:0006468,GO:0006793,GO:0006796,GO:0006810,GO:0006897,GO:0006898,GO:0007154,GO:0007165,GO:0008150,GO:0008152,GO:0009987,GO:0016192,GO:0016310,GO:0019538,GO:0023052,GO:0036211,GO:0043170,GO:0043412,GO:0044237,GO:0044238,GO:0044260,GO:0050789,GO:0050794,GO:0050896,GO:0051179,GO:0051234,GO:0051716,GO:0065007,GO:0071704,	GO:0005575,GO:0005622,GO:0005623,GO:0005856,GO:0005875,GO:0015630,GO:0016020,GO:0032991,GO:0043226,GO:0043228,GO:0043229,GO:0043232,GO:0044422,GO:0044424,GO:0044430,GO:0044446,GO:0044464,	GO:0003674,GO:0003824,GO:0004175,GO:0004222,GO:0004672,GO:0004713,GO:0004714,GO:0004871,GO:0004888,GO:0005044,GO:0005488,GO:0005509,GO:0008233,GO:0008237,GO:0016301,GO:0016740,GO:0016772,GO:0016773,GO:0016787,GO:0019199,GO:0038023,GO:0038024,GO:0043167,GO:0043169,GO:0046872,GO:0060089,	PFAM (CUB, EGF, EGF_CA, EGF_2), SMART (CUB, EGF, EGF_CA, SIGNAL, COIL, EGF_like, TRANS)
mikado.scaf1137G6	80.3065	0.865231	0.254356	3.40165	0.000669807	0.0284771	C5513	6	0.0284771	chrS	1.48853	tr|A0A267FF63|A0A267FF63_9PLAT	100	1.23e-254	100	tr|A0A267FF63|A0A267FF63_9PLAT Sodium-coupled monocarboxylate transporter 1 OS=Macrostomum lignano OX=282301 GN=BOX15_Mlig014100g1 PE=3 SV=1	Yes	NA	NA	NA	NA	NA	NA	7739.JGI97142	3.04e-45	172	SLC5A8	Animals	meNOG[21]	09WRQ@biNOG,0DI1C@chorNOG,0V7Q3@meNOG,12TWH@opiNOG,COG0591@NOG,KOG2349@euNOG	solute carrier family 5	4977	GO:0003333,GO:0006082,GO:0006139,GO:0006259,GO:0006281,GO:0006289,GO:0006520,GO:0006575,GO:0006590,GO:0006725,GO:0006732,GO:0006766,GO:0006767,GO:0006768,GO:0006790,GO:0006807,GO:0006810,GO:0006811,GO:0006812,GO:0006814,GO:0006820,GO:0006865,GO:0006915,GO:0006950,GO:0006974,GO:0006996,GO:0007010,GO:0007584,GO:0007610,GO:0007631,GO:0008150,GO:0008152,GO:0008219,GO:0008343,GO:0009605,GO:0009653,GO:…	GO:0005575,GO:0005622,GO:0005623,GO:0005634,GO:0005886,GO:0005903,GO:0012506,GO:0016020,GO:0016323,GO:0016324,GO:0031090,GO:0031224,GO:0031226,GO:0031253,GO:0031526,GO:0031982,GO:0042995,GO:0043226,GO:0043227,GO:0043229,GO:0043231,GO:0044422,GO:0044424,GO:0044425,GO:0044459,GO:0044463,GO:0044464,GO:0045177,GO:0071944,	GO:0003674,GO:0003676,GO:0003677,GO:0003684,GO:0005215,GO:0005342,GO:0005488,GO:0008028,GO:0008324,GO:0008507,GO:0008509,GO:0008514,GO:0008523,GO:0015075,GO:0015081,GO:0015103,GO:0015111,GO:0015291,GO:0015293,GO:0015294,GO:0015296,GO:0015355,GO:0015370,GO:0015373,GO:0022804,GO:0022857,GO:0022890,GO:0046873,GO:0046943,GO:0090482,GO:0097159,GO:1901363,	PFAM (SSF), SMART (TRANS)
mikado.scaf2163G20	32.4126	1.43658	0.390154	3.68208	0.000231338	0.0147443	C20681	1	0.0147443	chrL	1.10351	tr|A0A267EFR4|A0A267EFR4_9PLAT	100	1.54e-155	100	tr|A0A267EFR4|A0A267EFR4_9PLAT Uncharacterized protein OS=Macrostomum lignano OX=282301 GN=BOX15_Mlig006322g2 PE=4 SV=1	No	NA	NA	NA	NA	NA	NA	6239.C02G6.2	2.4e-14	78.2	IDE	Animals	meNOG[21]	09U5I@biNOG,0V54K@meNOG,12NF1@opiNOG,COG1025@NOG,KOG0959@euNOG	Nardilysin, N-arginine dibasic convertase	5010	GO:0006109,GO:0006139,GO:0006152,GO:0006163,GO:0006195,GO:0006200,GO:0006508,GO:0006518,GO:0006725,GO:0006753,GO:0006793,GO:0006796,GO:0006807,GO:0007154,GO:0007165,GO:0007166,GO:0007167,GO:0007169,GO:0007275,GO:0007568,GO:0008150,GO:0008152,GO:0008286,GO:0008340,GO:0009056,GO:0009057,GO:0009116,GO:0009117,GO:0009119,GO:0009123,GO:0009125,GO:0009126,GO:0009128,GO:0009141,GO:0009143,GO:0009144,GO:…	GO:0000502,GO:0005575,GO:0005576,GO:0005615,GO:0005622,GO:0005623,GO:0005634,GO:0005737,GO:0005739,GO:0005777,GO:0005782,GO:0005829,GO:0005886,GO:0009986,GO:0016020,GO:0031597,GO:0031907,GO:0031974,GO:0032991,GO:0042579,GO:0043226,GO:0043227,GO:0043229,GO:0043231,GO:0043233,GO:0044421,GO:0044422,GO:0044424,GO:0044438,GO:0044439,GO:0044444,GO:0044445,GO:0044446,GO:0044464,GO:0070013,GO:0071944,	GO:0000166,GO:0001540,GO:0001882,GO:0001883,GO:0003674,GO:0003824,GO:0004175,GO:0004222,GO:0005488,GO:0005515,GO:0005524,GO:0008233,GO:0008237,GO:0008270,GO:0016462,GO:0016787,GO:0016817,GO:0016818,GO:0016887,GO:0017046,GO:0017076,GO:0017111,GO:0030554,GO:0031626,GO:0032549,GO:0032550,GO:0032553,GO:0032555,GO:0032559,GO:0033218,GO:0035639,GO:0036094,GO:0042165,GO:0042277,GO:0042562,GO:0042802,GO:…	PFAM (Peptidase_M16_C, Peptidase_M16), SMART (COIL)
mikado.scaf1997G1	118.444	0.599083	0.189713	3.15784	0.00158943	0.0478513	C1663	4	0.0478513	NA	1.23879	tr|A0A267EJT0|A0A267EJT0_9PLAT	100	0	100	tr|A0A267EJT0|A0A267EJT0_9PLAT Peptidase_M16_M domain-containing protein (Fragment) OS=Macrostomum lignano OX=282301 GN=BOX15_Mlig028065g1 PE=3 SV=1	Yes	NA	NA	NA	NA	NA	NA	34740.HMEL007798-PA	8.37e-52	206	NA	Arthropoda	artNOG[6]	031YS@artNOG,09U5I@biNOG,0SNZ4@inNOG,0TFMR@lepNOG,0V54K@meNOG,12NF1@opiNOG,COG1025@NOG,KOG0959@euNOG	Insulinase (Peptidase family M16)	5010	GO:0006109,GO:0006508,GO:0007275,GO:0007568,GO:0008150,GO:0008152,GO:0008340,GO:0010259,GO:0010675,GO:0019222,GO:0019538,GO:0031323,GO:0032501,GO:0032502,GO:0040008,GO:0043170,GO:0043900,GO:0044238,GO:0045926,GO:0046662,GO:0048519,GO:0048583,GO:0050789,GO:0050794,GO:0050795,GO:0051239,GO:0065007,GO:0071704,GO:0080090,GO:0090062,GO:2000241,	NA	GO:0003674,GO:0003824,GO:0004175,GO:0004222,GO:0005488,GO:0008233,GO:0008237,GO:0008270,GO:0016787,GO:0043167,GO:0043169,GO:0046872,GO:0046914,	PFAM (Peptidase_M16_C, Peptidase_M16)
mikado.scaf736G25	28.1315	1.33161	0.360538	3.6934	0.000221275	0.0142476	C2493	1	0.0142476	chrS	1.52996	tr|A0A267DYA0|A0A267DYA0_9PLAT	99.2	0	78.4	tr|A0A267DYA0|A0A267DYA0_9PLAT Protein kinase domain-containing protein OS=Macrostomum lignano OX=282301 GN=BOX15_Mlig024703g1 PE=4 SV=1	Yes	NA	NA	NA	NA	NA	NA	8128.ENSONIP00000004816	6.45e-46	188	LRRK2	Fishes	fiNOG[1]	09UV1@biNOG,0DISN@chorNOG,0IRBK@euNOG,0MZR3@fiNOG,0V5UM@meNOG,12STJ@opiNOG,1CTHU@veNOG,COG1100@NOG,COG4886@NOG,KOG0192@euNOG	leucine-rich repeat kinase 2	5012	GO:0006468,GO:0006793,GO:0006796,GO:0007154,GO:0007165,GO:0007264,GO:0008150,GO:0008152,GO:0009987,GO:0016310,GO:0019538,GO:0023052,GO:0035556,GO:0036211,GO:0043170,GO:0043412,GO:0044237,GO:0044238,GO:0044260,GO:0050789,GO:0050794,GO:0050896,GO:0051716,GO:0065007,GO:0071704,	GO:0005575,GO:0005622,GO:0005623,GO:0044464,	GO:0000166,GO:0001882,GO:0001883,GO:0003674,GO:0003824,GO:0004672,GO:0004674,GO:0005488,GO:0005524,GO:0005525,GO:0016301,GO:0016740,GO:0016772,GO:0016773,GO:0017076,GO:0019001,GO:0030554,GO:0032549,GO:0032550,GO:0032553,GO:0032555,GO:0032559,GO:0032561,GO:0035639,GO:0036094,GO:0043167,GO:0043168,GO:0097159,GO:1901265,GO:1901363,	PFAM (LRR_1, Pkinase_Tyr, Miro, Pkinase, Ras), SMART (LRR, LRR_TYP, STYKc, ANK, small_GTPase, WD40)
mikado.scaf1092G1	220.464	-0.628938	0.146573	-4.29095	1.77912e-05	0.00268119	C20045	1	0.00268119	chrS	1.38384	tr|A0A267FFA0|A0A267FFA0_9PLAT	100	8.48e-159	100	tr|A0A267FFA0|A0A267FFA0_9PLAT Dynein heavy chain C-terminal domain-containing protein (Fragment) OS=Macrostomum lignano OX=282301 GN=BOX15_Mlig017039g1 PE=4 SV=1	Yes	NA	NA	NA	NA	NA	NA	7739.JGI127074	6.61e-52	187	DNAH3	Animals	meNOG[21]	09TZJ@biNOG,0DGVY@chorNOG,0V4YE@meNOG,12NG3@opiNOG,COG5245@NOG,KOG3595@euNOG	Dynein, axonemal, heavy chain	5016	GO:0001539,GO:0006139,GO:0006152,GO:0006163,GO:0006195,GO:0006200,GO:0006725,GO:0006753,GO:0006793,GO:0006796,GO:0006807,GO:0006928,GO:0007017,GO:0007018,GO:0008150,GO:0008152,GO:0009056,GO:0009116,GO:0009117,GO:0009119,GO:0009123,GO:0009125,GO:0009126,GO:0009128,GO:0009141,GO:0009143,GO:0009144,GO:0009146,GO:0009150,GO:0009154,GO:0009158,GO:0009161,GO:0009164,GO:0009166,GO:0009167,GO:0009169,GO:…	GO:0005575,GO:0005622,GO:0005623,GO:0005737,GO:0005856,GO:0005858,GO:0005874,GO:0005875,GO:0005929,GO:0005930,GO:0015630,GO:0030286,GO:0031514,GO:0032838,GO:0032991,GO:0042995,GO:0043226,GO:0043227,GO:0043228,GO:0043229,GO:0043231,GO:0043232,GO:0044422,GO:0044424,GO:0044430,GO:0044441,GO:0044444,GO:0044446,GO:0044447,GO:0044463,GO:0044464,GO:0097014,	GO:0000166,GO:0001882,GO:0001883,GO:0003674,GO:0003774,GO:0003777,GO:0003824,GO:0005488,GO:0005524,GO:0016462,GO:0016787,GO:0016817,GO:0016818,GO:0016887,GO:0017076,GO:0017111,GO:0030554,GO:0032549,GO:0032550,GO:0032553,GO:0032555,GO:0032559,GO:0035639,GO:0036094,GO:0043167,GO:0043168,GO:0097159,GO:1901265,GO:1901363,	PFAM (Dynein_heavy, DHC_N2, AAA_5, DHC_N1, AAA), SMART (COIL, AAA)
mikado.scaf525G13	213.244	-0.607539	0.152895	-3.97358	7.07996e-05	0.00700255	C26551	3	0.00700255	NA	1.35707	tr|A0A267F3Z6|A0A267F3Z6_9PLAT	100	5.91e-73	100	tr|A0A267F3Z6|A0A267F3Z6_9PLAT Dynein light chain OS=Macrostomum lignano OX=282301 GN=BOX15_Mlig002549g1 PE=3 SV=1	Yes	NA	NA	NA	NA	NA	NA	7739.JGI113561	2.1e-55	173	DNAL4	Animals	meNOG[21]	0A7IY@biNOG,0DUBP@chorNOG,0VIDH@meNOG,11NK2@NOG,13U7Z@opiNOG,KOG3430@euNOG	Dynein, axonemal, light chain 4	5016	GO:0006139,GO:0006152,GO:0006163,GO:0006195,GO:0006200,GO:0006725,GO:0006753,GO:0006793,GO:0006796,GO:0006807,GO:0006928,GO:0007017,GO:0007018,GO:0007154,GO:0007165,GO:0007166,GO:0007167,GO:0007169,GO:0008150,GO:0008152,GO:0009056,GO:0009116,GO:0009117,GO:0009119,GO:0009123,GO:0009125,GO:0009126,GO:0009128,GO:0009141,GO:0009143,GO:0009144,GO:0009146,GO:0009150,GO:0009154,GO:0009158,GO:0009161,GO:…	GO:0005575,GO:0005622,GO:0005623,GO:0005737,GO:0005856,GO:0005858,GO:0005874,GO:0005875,GO:0005886,GO:0005929,GO:0005930,GO:0015630,GO:0016020,GO:0030286,GO:0031514,GO:0032838,GO:0032991,GO:0042995,GO:0043226,GO:0043227,GO:0043228,GO:0043229,GO:0043231,GO:0043232,GO:0044422,GO:0044424,GO:0044430,GO:0044441,GO:0044444,GO:0044446,GO:0044447,GO:0044463,GO:0044464,GO:0071944,GO:0097014,	GO:0003674,GO:0003774,GO:0003777,GO:0003824,GO:0016462,GO:0016787,GO:0016817,GO:0016818,GO:0016887,GO:0017111,	PFAM (Dynein_light)
mikado.scaf1393G18	237.934	-0.621309	0.15678	-3.96294	7.40322e-05	0.00712973	C26551	3	0.00700255	chrS	1.43805	tr|A0A267F3Z6|A0A267F3Z6_9PLAT	100	5.91e-73	100	tr|A0A267F3Z6|A0A267F3Z6_9PLAT Dynein light chain OS=Macrostomum lignano OX=282301 GN=BOX15_Mlig002549g1 PE=3 SV=1	Yes	NA	NA	NA	NA	NA	NA	7739.JGI113561	2.1e-55	173	DNAL4	Animals	meNOG[21]	0A7IY@biNOG,0DUBP@chorNOG,0VIDH@meNOG,11NK2@NOG,13U7Z@opiNOG,KOG3430@euNOG	Dynein, axonemal, light chain 4	5016	GO:0006139,GO:0006152,GO:0006163,GO:0006195,GO:0006200,GO:0006725,GO:0006753,GO:0006793,GO:0006796,GO:0006807,GO:0006928,GO:0007017,GO:0007018,GO:0007154,GO:0007165,GO:0007166,GO:0007167,GO:0007169,GO:0008150,GO:0008152,GO:0009056,GO:0009116,GO:0009117,GO:0009119,GO:0009123,GO:0009125,GO:0009126,GO:0009128,GO:0009141,GO:0009143,GO:0009144,GO:0009146,GO:0009150,GO:0009154,GO:0009158,GO:0009161,GO:…	GO:0005575,GO:0005622,GO:0005623,GO:0005737,GO:0005856,GO:0005858,GO:0005874,GO:0005875,GO:0005886,GO:0005929,GO:0005930,GO:0015630,GO:0016020,GO:0030286,GO:0031514,GO:0032838,GO:0032991,GO:0042995,GO:0043226,GO:0043227,GO:0043228,GO:0043229,GO:0043231,GO:0043232,GO:0044422,GO:0044424,GO:0044430,GO:0044441,GO:0044444,GO:0044446,GO:0044447,GO:0044463,GO:0044464,GO:0071944,GO:0097014,	GO:0003674,GO:0003774,GO:0003777,GO:0003824,GO:0016462,GO:0016787,GO:0016817,GO:0016818,GO:0016887,GO:0017111,	PFAM (Dynein_light)
mikado.scaf1594G4	237.278	-0.687211	0.179291	-3.83293	0.000126624	0.0102029	C26551	3	0.00700255	chrL	0.892203	tr|A0A267F3Z6|A0A267F3Z6_9PLAT	100	5.91e-73	100	tr|A0A267F3Z6|A0A267F3Z6_9PLAT Dynein light chain OS=Macrostomum lignano OX=282301 GN=BOX15_Mlig002549g1 PE=3 SV=1	Yes	NA	NA	NA	NA	NA	NA	7739.JGI113561	2.1e-55	173	DNAL4	Animals	meNOG[21]	0A7IY@biNOG,0DUBP@chorNOG,0VIDH@meNOG,11NK2@NOG,13U7Z@opiNOG,KOG3430@euNOG	Dynein, axonemal, light chain 4	5016	GO:0006139,GO:0006152,GO:0006163,GO:0006195,GO:0006200,GO:0006725,GO:0006753,GO:0006793,GO:0006796,GO:0006807,GO:0006928,GO:0007017,GO:0007018,GO:0007154,GO:0007165,GO:0007166,GO:0007167,GO:0007169,GO:0008150,GO:0008152,GO:0009056,GO:0009116,GO:0009117,GO:0009119,GO:0009123,GO:0009125,GO:0009126,GO:0009128,GO:0009141,GO:0009143,GO:0009144,GO:0009146,GO:0009150,GO:0009154,GO:0009158,GO:0009161,GO:…	GO:0005575,GO:0005622,GO:0005623,GO:0005737,GO:0005856,GO:0005858,GO:0005874,GO:0005875,GO:0005886,GO:0005929,GO:0005930,GO:0015630,GO:0016020,GO:0030286,GO:0031514,GO:0032838,GO:0032991,GO:0042995,GO:0043226,GO:0043227,GO:0043228,GO:0043229,GO:0043231,GO:0043232,GO:0044422,GO:0044424,GO:0044430,GO:0044441,GO:0044444,GO:0044446,GO:0044447,GO:0044463,GO:0044464,GO:0071944,GO:0097014,	GO:0003674,GO:0003774,GO:0003777,GO:0003824,GO:0016462,GO:0016787,GO:0016817,GO:0016818,GO:0016887,GO:0017111,	PFAM (Dynein_light)
mikado.scaf1024G11	576.574	-0.43359	0.115809	-3.744	0.000181117	0.012618	C18337	3	0.012618	chrS	1.61943	tr|A0A1I8HJS7|A0A1I8HJS7_9PLAT	100	1.83e-156	100	tr|A0A1I8HJS7|A0A1I8HJS7_9PLAT Dynein, axonemal, light intermediate chain 1 OS=Macrostomum lignano OX=282301 GN=BOX15_Mlig017520g1 PE=3 SV=1	Yes	NA	NA	NA	NA	NA	NA	51511.ENSCSAVP00000003237	1.19e-123	358	DNALI1	Animals	meNOG[21]	09ZQ3@biNOG,0DM7W@chorNOG,0V55C@meNOG,0XP66@NOG,13HZU@opiNOG,KOG4001@euNOG	Dynein, axonemal, light intermediate chain 1	5016	GO:0000003,GO:0006139,GO:0006152,GO:0006163,GO:0006195,GO:0006200,GO:0006725,GO:0006753,GO:0006793,GO:0006796,GO:0006807,GO:0006928,GO:0007017,GO:0007018,GO:0007338,GO:0008150,GO:0008152,GO:0009056,GO:0009116,GO:0009117,GO:0009119,GO:0009123,GO:0009125,GO:0009126,GO:0009128,GO:0009141,GO:0009143,GO:0009144,GO:0009146,GO:0009150,GO:0009154,GO:0009158,GO:0009161,GO:0009164,GO:0009166,GO:0009167,GO:…	GO:0005575,GO:0005622,GO:0005623,GO:0005737,GO:0005856,GO:0005858,GO:0005875,GO:0005930,GO:0015630,GO:0030286,GO:0032991,GO:0042995,GO:0043226,GO:0043227,GO:0043228,GO:0043229,GO:0043231,GO:0043232,GO:0044422,GO:0044424,GO:0044430,GO:0044446,GO:0044447,GO:0044463,GO:0044464,	GO:0003674,GO:0003774,GO:0003777,GO:0003824,GO:0016462,GO:0016787,GO:0016817,GO:0016818,GO:0016887,GO:0017111,	PFAM (Ax_dynein_light), SMART (COIL)
mikado.scaf3170G4	47.7116	1.27127	0.348363	3.64928	0.000262972	0.015574	C260	1	0.015574	NA	1.29125	tr|A0A267DWC7|A0A267DWC7_9PLAT	100	0	100	tr|A0A267DWC7|A0A267DWC7_9PLAT AAA+ ATPase domain-containing protein (Fragment) OS=Macrostomum lignano OX=282301 GN=BOX15_Mlig011500g2 PE=3 SV=1	Yes	NA	NA	NA	NA	NA	NA	51511.ENSCSAVP00000008249	0	2979	NA	Animals	meNOG[21]	09TZJ@biNOG,0DGVY@chorNOG,0V4YE@meNOG,12NG3@opiNOG,COG5245@NOG,KOG3595@euNOG	Dynein, axonemal, heavy chain	5016	GO:0001539,GO:0006139,GO:0006152,GO:0006163,GO:0006195,GO:0006200,GO:0006725,GO:0006753,GO:0006793,GO:0006796,GO:0006807,GO:0006928,GO:0007017,GO:0007018,GO:0008150,GO:0008152,GO:0009056,GO:0009116,GO:0009117,GO:0009119,GO:0009123,GO:0009125,GO:0009126,GO:0009128,GO:0009141,GO:0009143,GO:0009144,GO:0009146,GO:0009150,GO:0009154,GO:0009158,GO:0009161,GO:0009164,GO:0009166,GO:0009167,GO:0009169,GO:…	GO:0005575,GO:0005622,GO:0005623,GO:0005856,GO:0005858,GO:0005875,GO:0005930,GO:0015630,GO:0030286,GO:0032991,GO:0042995,GO:0043226,GO:0043227,GO:0043228,GO:0043229,GO:0043231,GO:0043232,GO:0044422,GO:0044424,GO:0044430,GO:0044446,GO:0044447,GO:0044463,GO:0044464,	GO:0000166,GO:0001882,GO:0001883,GO:0003674,GO:0003774,GO:0003777,GO:0003824,GO:0005488,GO:0005524,GO:0016462,GO:0016787,GO:0016817,GO:0016818,GO:0016887,GO:0017076,GO:0017111,GO:0030554,GO:0032549,GO:0032550,GO:0032553,GO:0032555,GO:0032559,GO:0035639,GO:0036094,GO:0043167,GO:0043168,GO:0097159,GO:1901265,GO:1901363,	PFAM (Dynein_heavy, DHC_N2, AAA_5, DHC_N1, AAA), SMART (COIL, AAA)
mikado.scaf505G3	232.976	0.896922	0.158091	5.67344	1.39959e-08	9.14879e-06	C8709	3	9.14879e-06	NA	1.34694	tr|A0A267G9A0|A0A267G9A0_9PLAT	100	1.74e-300	100	tr|A0A267G9A0|A0A267G9A0_9PLAT Stress-induced-phosphoprotein 1 OS=Macrostomum lignano OX=282301 GN=BOX15_Mlig013126g1 PE=4 SV=1	Yes	NA	NA	NA	NA	NA	NA	28377.ENSACAP00000000287	1.31e-128	388	STIP1	Animals	meNOG[21]	09V7J@biNOG,0DP2J@chorNOG,0V674@meNOG,0XTCJ@NOG,12N8B@opiNOG,1CY0H@veNOG,KOG0548@euNOG	stress-induced-phosphoprotein 1	5020	GO:0000003,GO:0000902,GO:0000904,GO:0003006,GO:0006140,GO:0006457,GO:0006810,GO:0006811,GO:0006928,GO:0006935,GO:0006950,GO:0007275,GO:0007399,GO:0007409,GO:0007411,GO:0007548,GO:0007568,GO:0008150,GO:0008152,GO:0008340,GO:0008406,GO:0009118,GO:0009266,GO:0009408,GO:0009605,GO:0009628,GO:0009653,GO:0009894,GO:0009987,GO:0010259,GO:0016043,GO:0019219,GO:0019220,GO:0019222,GO:0019538,GO:0022008,GO:…	GO:0005575,GO:0005622,GO:0005623,GO:0005634,GO:0005737,GO:0005794,GO:0005829,GO:0016020,GO:0032991,GO:0043226,GO:0043227,GO:0043229,GO:0043231,GO:0044424,GO:0044444,GO:0044464,	GO:0003674,GO:0005215,GO:0005216,GO:0005230,GO:0005488,GO:0005515,GO:0015075,GO:0015267,GO:0015276,GO:0022803,GO:0022834,GO:0022836,GO:0022839,GO:0022857,GO:0030544,GO:0031072,GO:0051082,GO:0051879,	PFAM (TPR_1, TPR_2), SMART (TPR, STI1, COIL)
mikado.scaf2013G5	369.797	0.548115	0.167835	3.2658	0.00109157	0.0387262	C8709	3	9.14879e-06	NA	1.22259	tr|A0A267G9A0|A0A267G9A0_9PLAT	100	1.74e-300	100	tr|A0A267G9A0|A0A267G9A0_9PLAT Stress-induced-phosphoprotein 1 OS=Macrostomum lignano OX=282301 GN=BOX15_Mlig013126g1 PE=4 SV=1	Yes	NA	NA	NA	NA	NA	NA	28377.ENSACAP00000000287	1.31e-128	388	STIP1	Animals	meNOG[21]	09V7J@biNOG,0DP2J@chorNOG,0V674@meNOG,0XTCJ@NOG,12N8B@opiNOG,1CY0H@veNOG,KOG0548@euNOG	stress-induced-phosphoprotein 1	5020	GO:0000003,GO:0000902,GO:0000904,GO:0003006,GO:0006140,GO:0006457,GO:0006810,GO:0006811,GO:0006928,GO:0006935,GO:0006950,GO:0007275,GO:0007399,GO:0007409,GO:0007411,GO:0007548,GO:0007568,GO:0008150,GO:0008152,GO:0008340,GO:0008406,GO:0009118,GO:0009266,GO:0009408,GO:0009605,GO:0009628,GO:0009653,GO:0009894,GO:0009987,GO:0010259,GO:0016043,GO:0019219,GO:0019220,GO:0019222,GO:0019538,GO:0022008,GO:…	GO:0005575,GO:0005622,GO:0005623,GO:0005634,GO:0005737,GO:0005794,GO:0005829,GO:0016020,GO:0032991,GO:0043226,GO:0043227,GO:0043229,GO:0043231,GO:0044424,GO:0044444,GO:0044464,	GO:0003674,GO:0005215,GO:0005216,GO:0005230,GO:0005488,GO:0005515,GO:0015075,GO:0015267,GO:0015276,GO:0022803,GO:0022834,GO:0022836,GO:0022839,GO:0022857,GO:0030544,GO:0031072,GO:0051082,GO:0051879,	PFAM (TPR_1, TPR_2), SMART (TPR, STI1, COIL)
mikado.scaf992G31	90.7862	-0.893984	0.225952	-3.95652	7.60488e-05	0.00725935	C20453	2	0.00725935	NA	1.29476	tr|A0A267FLC0|A0A267FLC0_9PLAT	100	1.54e-155	99.6	tr|A0A267FLC0|A0A267FLC0_9PLAT ER lumen protein-retaining receptor (Fragment) OS=Macrostomum lignano OX=282301 GN=BOX15_Mlig007604g1 PE=3 SV=1	Yes	NA	NA	NA	NA	NA	NA	7425.NV15517-PA	1.3e-105	309	NA	Arthropoda	artNOG[6]	032YB@artNOG,09U7S@biNOG,0S7DV@hymNOG,0SP5K@inNOG,0V56W@meNOG,12SCW@opiNOG,COG5196@NOG,KOG3106@euNOG	Required for the retention of luminal endoplasmic reticulum proteins. Determines the specificity of the luminal ER protein retention system. Also required for normal vesicular traffic through the Golgi (By similarity)	5110	GO:0006621,GO:0006810,GO:0006890,GO:0006891,GO:0008104,GO:0008150,GO:0009987,GO:0015031,GO:0016192,GO:0032507,GO:0033036,GO:0033365,GO:0035437,GO:0045184,GO:0045185,GO:0046907,GO:0048193,GO:0051179,GO:0051234,GO:0051235,GO:0051641,GO:0051649,GO:0051651,GO:0065007,GO:0065008,GO:0070727,GO:0070972,GO:0071702,GO:0072595,	GO:0005575,GO:0005622,GO:0005623,GO:0005737,GO:0005783,GO:0005794,GO:0005798,GO:0016020,GO:0030133,GO:0030135,GO:0030136,GO:0030140,GO:0031224,GO:0031410,GO:0031982,GO:0043226,GO:0043227,GO:0043229,GO:0043231,GO:0044422,GO:0044424,GO:0044425,GO:0044431,GO:0044444,GO:0044446,GO:0044464,	GO:0003674,GO:0005046,GO:0005048,GO:0005488,GO:0033218,GO:0042277,GO:0046923,	PFAM (ER_lumen_recept), SMART (TRANS)
mikado.scaf202G34	4996.73	-0.467803	0.107127	-4.36679	1.26084e-05	0.00209982	C12008	3	0.00209982	chrL	0.99218	tr|A0A267FZR0|A0A267FZR0_9PLAT	100	6.05e-282	98.8	tr|A0A267FZR0|A0A267FZR0_9PLAT glutathione transferase OS=Macrostomum lignano OX=282301 GN=BOX15_Mlig012955g1 PE=3 SV=1	Yes	NA	NA	NA	NA	NA	NA	8049.ENSGMOP00000000537	6.24e-120	362	EEF1G	Fishes	fiNOG[1]	09V9Y@biNOG,0DGIB@chorNOG,0MWPG@fiNOG,0V697@meNOG,12NGE@opiNOG,1CR85@veNOG,COG0625@NOG,KOG0867@euNOG,KOG1627@euNOG	eukaryotic translation elongation factor 1 gamma	5134	GO:0006412,GO:0006414,GO:0008150,GO:0008152,GO:0009058,GO:0009059,GO:0009987,GO:0010467,GO:0019538,GO:0034645,GO:0043170,GO:0044237,GO:0044238,GO:0044249,GO:0044260,GO:0071704,GO:1901576,	GO:0005575,GO:0005622,GO:0005623,GO:0005737,GO:0005853,GO:0032991,GO:0044424,GO:0044444,GO:0044464,	GO:0003674,GO:0003676,GO:0003723,GO:0003746,GO:0005488,GO:0008135,GO:0097159,GO:1901363,	PFAM (GST_C, GST_N, EF1G), SMART (EF1G, COIL)
mikado.scaf112G6	1479.76	0.540596	0.143832	3.75851	0.000170927	0.0122277	C6931	3	0.0122277	chrL	0.93299	tr|A0A267GWD6|A0A267GWD6_9PLAT	100	0	100	tr|A0A267GWD6|A0A267GWD6_9PLAT Neuroendocrine convertase 2 OS=Macrostomum lignano OX=282301 GN=BOX15_Mlig001076g2 PE=3 SV=1	Yes	NA	NA	NA	NA	NA	NA	6183.Smp_077980__mRNA	3.2e-273	766	PCSK2	Animals	meNOG[21]	09Y22@biNOG,0V47P@meNOG,12PQZ@opiNOG,COG1404@NOG,KOG3525@euNOG	proprotein convertase subtilisin kexin type	5164	GO:0000003,GO:0000578,GO:0001501,GO:0001655,GO:0001816,GO:0001817,GO:0001818,GO:0001822,GO:0001990,GO:0001991,GO:0001999,GO:0002001,GO:0002064,GO:0002119,GO:0002164,GO:0002165,GO:0002237,GO:0002791,GO:0003002,GO:0003006,GO:0003008,GO:0003013,GO:0003014,GO:0003044,GO:0003071,GO:0003073,GO:0003081,GO:0006091,GO:0006112,GO:0006139,GO:0006152,GO:0006163,GO:0006195,GO:0006200,GO:0006465,GO:0006468,GO:…	GO:0000139,GO:0001669,GO:0002080,GO:0005575,GO:0005576,GO:0005615,GO:0005622,GO:0005623,GO:0005634,GO:0005737,GO:0005768,GO:0005769,GO:0005783,GO:0005788,GO:0005789,GO:0005791,GO:0005794,GO:0005795,GO:0005796,GO:0005798,GO:0005802,GO:0005886,GO:0009986,GO:0012505,GO:0012506,GO:0012510,GO:0016020,GO:0030133,GO:0030135,GO:0030136,GO:0030140,GO:0030141,GO:0030173,GO:0030424,GO:0030425,GO:0030658,GO:…	GO:0000166,GO:0001882,GO:0001883,GO:0003674,GO:0003824,GO:0004175,GO:0004252,GO:0004672,GO:0004713,GO:0004714,GO:0004857,GO:0004866,GO:0004867,GO:0004871,GO:0004888,GO:0005215,GO:0005488,GO:0005515,GO:0005524,GO:0005539,GO:0008201,GO:0008233,GO:0008236,GO:0008942,GO:0015399,GO:0016301,GO:0016462,GO:0016491,GO:0016661,GO:0016740,GO:0016772,GO:0016773,GO:0016787,GO:0016817,GO:0016818,GO:0016887,GO:…	PFAM (Peptidase_S8, P_proprotein, Proho_convert, PLAC), SMART (FU, EGF_like, TRANS, SIGNAL, EGF)
mikado.scaf950G13	1420.65	0.371547	0.112656	3.29806	0.000973568	0.0362361	C8103	3	0.0362361	chrS	1.5751	tr|A0A267FKW0|A0A267FKW0_9PLAT	100	6.99e-254	100	tr|A0A267FKW0|A0A267FKW0_9PLAT Importin subunit alpha OS=Macrostomum lignano OX=282301 GN=BOX15_Mlig007573g3 PE=3 SV=1	Yes	NA	NA	NA	NA	NA	NA	6183.Smp_174910__mRNA	3.51e-66	236	KPNA4	Eukaryotes	euNOG[57]	COG5064@NOG,KOG0166@euNOG	importin subunit alpha	5164	GO:0000003,GO:0000018,GO:0000059,GO:0000072,GO:0000075,GO:0000077,GO:0000085,GO:0000226,GO:0000278,GO:0000279,GO:0002064,GO:0002119,GO:0002164,GO:0002376,GO:0002520,GO:0003006,GO:0006139,GO:0006259,GO:0006355,GO:0006457,GO:0006605,GO:0006606,GO:0006607,GO:0006725,GO:0006807,GO:0006810,GO:0006886,GO:0006913,GO:0006950,GO:0006974,GO:0006996,GO:0006997,GO:0006998,GO:0006999,GO:0007010,GO:0007017,GO:…	GO:0005575,GO:0005622,GO:0005623,GO:0005634,GO:0005635,GO:0005643,GO:0005654,GO:0005737,GO:0005811,GO:0005829,GO:0005856,GO:0005875,GO:0012505,GO:0015629,GO:0015630,GO:0016020,GO:0031224,GO:0031967,GO:0031974,GO:0031975,GO:0031981,GO:0032991,GO:0043226,GO:0043227,GO:0043228,GO:0043229,GO:0043231,GO:0043232,GO:0043233,GO:0044422,GO:0044424,GO:0044425,GO:0044428,GO:0044430,GO:0044444,GO:0044446,GO:…	GO:0003674,GO:0003676,GO:0003824,GO:0005048,GO:0005215,GO:0005488,GO:0005515,GO:0008092,GO:0008139,GO:0008320,GO:0008565,GO:0016787,GO:0017022,GO:0022857,GO:0022884,GO:0033218,GO:0042277,GO:0044183,GO:0097159,GO:1901363,	PFAM (Arm, HEAT, IBB, Proteasom_PSMB), SMART (ARM, COIL)
mikado.scaf1916G12	204.385	-0.568192	0.168241	-3.37725	0.000732147	0.0300761	C19571	3	0.0300761	chrL	1.06294	tr|A0A267EM49|A0A267EM49_9PLAT	100	1.92e-132	100	tr|A0A267EM49|A0A267EM49_9PLAT BZIP domain-containing protein OS=Macrostomum lignano OX=282301 GN=BOX15_Mlig017656g1 PE=4 SV=1	Yes	NA	NA	NA	NA	NA	NA	69293.ENSGACP00000021087	2.15e-12	72	MAF	Animals	meNOG[21]	0B5Q3@biNOG,0E91X@chorNOG,0WICA@meNOG,0Z659@NOG,13F3X@opiNOG,1DFY2@veNOG,KOG4196@euNOG	v-maf musculoaponeurotic fibrosarcoma oncogene homolog	5202	GO:0006139,GO:0006351,GO:0006355,GO:0006725,GO:0006807,GO:0008150,GO:0008152,GO:0009058,GO:0009059,GO:0009889,GO:0009987,GO:0010467,GO:0010468,GO:0010556,GO:0016070,GO:0018130,GO:0019219,GO:0019222,GO:0019438,GO:0031323,GO:0031326,GO:0032774,GO:0034641,GO:0034645,GO:0034654,GO:0043170,GO:0044237,GO:0044238,GO:0044249,GO:0044260,GO:0044271,GO:0046483,GO:0050789,GO:0050794,GO:0051171,GO:0051252,GO:…	GO:0005575,GO:0005622,GO:0005623,GO:0005634,GO:0043226,GO:0043227,GO:0043229,GO:0043231,GO:0044424,GO:0044464,	GO:0003674,GO:0003676,GO:0003677,GO:0003700,GO:0005488,GO:0043565,GO:0097159,GO:1901363,	PFAM (bZIP_Maf, Maf_N), SMART (COIL, BRLZ)
mikado.scaf1090G18	506.829	-0.468594	0.141992	-3.30014	0.000966378	0.0361464	C15489	3	0.0361464	chrL	0.963708	tr|A0A1I8I7H2|A0A1I8I7H2_9PLAT	100	4.31e-246	100	tr|A0A1I8I7H2|A0A1I8I7H2_9PLAT Glyceraldehyde-3-phosphate dehydrogenase OS=Macrostomum lignano OX=282301 GN=BOX15_Mlig006994g1 PE=3 SV=1	Yes	NA	NA	NA	NA	NA	NA	7159.AAEL016984-PA	8.91e-180	506	GAPDH2	Arthropoda	artNOG[6]	035ZK@artNOG,09WMQ@biNOG,0V7KE@meNOG,12QVQ@opiNOG,COG0057@NOG,KOG0657@euNOG	Glyceraldehyde-3-phosphate dehydrogenase	10,1100,1110,1120,1230,4066,5010	GO:0005975,GO:0005996,GO:0006006,GO:0006007,GO:0006091,GO:0006096,GO:0008150,GO:0008152,GO:0009056,GO:0009987,GO:0016052,GO:0019318,GO:0019320,GO:0044237,GO:0044238,GO:0046365,GO:0055114,GO:0071704,GO:1901575,	GO:0005575,GO:0005622,GO:0005623,GO:0005737,GO:0005811,GO:0005856,GO:0005875,GO:0015630,GO:0030016,GO:0030017,GO:0030018,GO:0031430,GO:0031672,GO:0031674,GO:0032991,GO:0043226,GO:0043228,GO:0043229,GO:0043232,GO:0043292,GO:0044422,GO:0044424,GO:0044430,GO:0044444,GO:0044446,GO:0044449,GO:0044464,	GO:0000166,GO:0003674,GO:0003824,GO:0004365,GO:0005488,GO:0016491,GO:0016620,GO:0016903,GO:0036094,GO:0048037,GO:0050661,GO:0050662,GO:0051287,GO:0097159,GO:1901265,GO:1901363,	PFAM (Gp_dh_N, Gp_dh_C), SMART (Gp_dh_N)
mikado.scaf541G8	153.435	0.987622	0.178262	5.54029	3.01963e-08	1.73526e-05	C14496	3	1.73526e-05	chrL	0.707261	tr|A0A1I8GBH5|A0A1I8GBH5_9PLAT	100	1.49e-264	100	tr|A0A1I8GBH5|A0A1I8GBH5_9PLAT Aldose 1-epimerase OS=Macrostomum lignano OX=282301 GN=BOX15_Mlig013452g1 PE=3 SV=1	Yes	NA	NA	NA	NA	NA	NA	744872.Spica_1507	2.12e-80	254	GALM	Bacteria	bactNOG[38]	05ENN@bactNOG,1AMSH@spiNOG,COG2017@NOG	converts alpha-aldose to the beta-anomer. It is active on D-glucose, L-arabinose, D-xylose, D-galactose, maltose and lactose (By similarity)	10,1110,1120	GO:0005975,GO:0005996,GO:0006012,GO:0006793,GO:0006796,GO:0008150,GO:0008152,GO:0009056,GO:0009987,GO:0016052,GO:0016310,GO:0019318,GO:0019320,GO:0019388,GO:0033499,GO:0044237,GO:0044238,GO:0046365,GO:0071704,GO:1901575,	GO:0005575,GO:0005622,GO:0005623,GO:0005737,GO:0042597,GO:0044424,GO:0044464,	GO:0003674,GO:0003824,GO:0004034,GO:0004553,GO:0005488,GO:0016301,GO:0016740,GO:0016772,GO:0016774,GO:0016787,GO:0016798,GO:0016853,GO:0016854,GO:0016857,GO:0030246,	PFAM (Aldose_epim), SMART (SIGNAL)
mikado.scaf3921G6	489.958	0.396376	0.123151	3.21861	0.00128812	0.0425193	C10022	3	0.0425193	chrL	0.922121	tr|A0A267DJ14|A0A267DJ14_9PLAT	100	0	98.8	tr|A0A267DJ14|A0A267DJ14_9PLAT Dihydrolipoyl dehydrogenase (Fragment) OS=Macrostomum lignano OX=282301 GN=BOX15_Mlig013073g2 PE=3 SV=1	Yes	NA	NA	NA	NA	NA	NA	10141.ENSCPOP00000004776	9.98e-213	600	DLD	Mammals	maNOG[6]	09XH5@biNOG,0DHU1@chorNOG,0UPW4@maNOG,0V8F7@meNOG,12R3N@opiNOG,18SXG@roNOG,1B1X0@spriNOG,1CTJX@veNOG,COG1249@NOG,KOG1335@euNOG	dihydrolipoamide dehydrogenase	10,20,260,280,620,1100,1110,1120	GO:0000003,GO:0002064,GO:0003006,GO:0006082,GO:0006084,GO:0006085,GO:0006086,GO:0006090,GO:0006091,GO:0006099,GO:0006103,GO:0006119,GO:0006120,GO:0006508,GO:0006520,GO:0006553,GO:0006554,GO:0006629,GO:0006631,GO:0006637,GO:0006732,GO:0006790,GO:0006793,GO:0006796,GO:0006807,GO:0007275,GO:0007276,GO:0007281,GO:0007283,GO:0007286,GO:0007369,GO:0007568,GO:0008150,GO:0008152,GO:0009056,GO:0009058,GO:…	GO:0001669,GO:0005575,GO:0005622,GO:0005623,GO:0005634,GO:0005737,GO:0005739,GO:0005759,GO:0005773,GO:0005929,GO:0030141,GO:0031410,GO:0031974,GO:0031982,GO:0032991,GO:0042995,GO:0043159,GO:0043226,GO:0043227,GO:0043229,GO:0043231,GO:0043233,GO:0044422,GO:0044424,GO:0044429,GO:0044433,GO:0044437,GO:0044444,GO:0044446,GO:0044464,GO:0045239,GO:0045240,GO:0045252,GO:0045254,GO:0070013,GO:0097223,	GO:0000166,GO:0003674,GO:0003824,GO:0004148,GO:0005488,GO:0016491,GO:0016651,GO:0016667,GO:0016668,GO:0033218,GO:0036094,GO:0043167,GO:0043168,GO:0043544,GO:0048037,GO:0050660,GO:0050662,GO:0051287,GO:0097159,GO:1901265,GO:1901363,GO:1901681,	PFAM (Pyr_redox_dim, Pyr_redox_2, Pyr_redox, GIDA, FAD_binding_2, Thi4)
mikado.scaf1369G29	688.694	0.391944	0.124584	3.14602	0.0016551	0.0489824	C10022	3	0.0425193	chrL	0.979117	tr|A0A1I8J1H2|A0A1I8J1H2_9PLAT	100	0	99.4	tr|A0A1I8J1H2|A0A1I8J1H2_9PLAT Dihydrolipoyl dehydrogenase OS=Macrostomum lignano OX=282301 PE=3 SV=1	Yes	NA	NA	NA	NA	NA	NA	51511.ENSCSAVP00000001418	1.43e-253	707	DLD	Animals	meNOG[21]	09XH5@biNOG,0DHU1@chorNOG,0V8F7@meNOG,12R3N@opiNOG,COG1249@NOG,KOG1335@euNOG	dihydrolipoyl dehydrogenase	10,20,260,280,620,1100,1110,1120	GO:0000003,GO:0002064,GO:0002119,GO:0002164,GO:0003006,GO:0006082,GO:0006084,GO:0006085,GO:0006086,GO:0006090,GO:0006091,GO:0006099,GO:0006103,GO:0006119,GO:0006120,GO:0006355,GO:0006508,GO:0006520,GO:0006544,GO:0006546,GO:0006553,GO:0006554,GO:0006629,GO:0006631,GO:0006637,GO:0006732,GO:0006748,GO:0006790,GO:0006793,GO:0006796,GO:0006807,GO:0006810,GO:0006897,GO:0006909,GO:0006911,GO:0007275,GO:…	GO:0001669,GO:0005575,GO:0005622,GO:0005623,GO:0005634,GO:0005737,GO:0005739,GO:0005759,GO:0005773,GO:0005811,GO:0005929,GO:0005947,GO:0005960,GO:0030062,GO:0030141,GO:0031410,GO:0031974,GO:0031982,GO:0032991,GO:0042995,GO:0043159,GO:0043226,GO:0043227,GO:0043229,GO:0043231,GO:0043233,GO:0044422,GO:0044424,GO:0044429,GO:0044433,GO:0044437,GO:0044444,GO:0044446,GO:0044464,GO:0045239,GO:0045240,GO:…	GO:0000166,GO:0003674,GO:0003700,GO:0003824,GO:0004148,GO:0005488,GO:0016491,GO:0016651,GO:0016667,GO:0016668,GO:0033218,GO:0036094,GO:0043167,GO:0043168,GO:0043544,GO:0048037,GO:0050660,GO:0050662,GO:0051287,GO:0097159,GO:1901265,GO:1901363,GO:1901681,	PFAM (Pyr_redox_2, Pyr_redox_dim, Pyr_redox, GIDA, FAD_binding_2, Thi4)
mikado.scaf2377G9	99.7924	0.915817	0.271733	3.37028	0.000750924	0.0306825	C20372	1	0.0306825	chrL	1.00156	tr|A0A922LKM6|A0A922LKM6_SCHHA	68.3	2.15e-74	73.2	tr|A0A922LKM6|A0A922LKM6_SCHHA Phosphoglycerate kinase OS=Schistosoma haematobium OX=6185 GN=PGK1_1 PE=3 SV=1	Yes	NA	NA	NA	NA	NA	NA	54126.PPA00027	1.19e-75	238	NA	Nematodes	nemNOG[3]	09VGG@biNOG,0EB29@chrNOG,0V6FN@meNOG,0X6U5@nemNOG,12P3D@opiNOG,COG0126@NOG,KOG1367@euNOG	phosphoglycerate kinase	10,710,1100,1110,1120,1230	GO:0005975,GO:0005996,GO:0006006,GO:0006007,GO:0006091,GO:0006096,GO:0006793,GO:0006796,GO:0008150,GO:0008152,GO:0009056,GO:0009987,GO:0016052,GO:0016310,GO:0019318,GO:0019320,GO:0044237,GO:0044238,GO:0046365,GO:0071704,GO:1901575,	NA	GO:0000166,GO:0001882,GO:0001883,GO:0003674,GO:0003824,GO:0004618,GO:0005488,GO:0005524,GO:0016301,GO:0016740,GO:0016772,GO:0016774,GO:0017076,GO:0030554,GO:0032549,GO:0032550,GO:0032553,GO:0032555,GO:0032559,GO:0035639,GO:0036094,GO:0043167,GO:0043168,GO:0097159,GO:1901265,GO:1901363,	PFAM (PGK), SMART (TRANS)
mikado.scaf35G62	127.37	-0.872908	0.212604	-4.10578	4.02948e-05	0.00472454	C14594	3	0.00472454	chrS	1.45252	tr|A0A267H438|A0A267H438_9PLAT	100	4.5e-271	99.4	tr|A0A267H438|A0A267H438_9PLAT Fatty acid hydroxylase domain-containing protein (Fragment) OS=Macrostomum lignano OX=282301 GN=BOX15_Mlig004974g3 PE=4 SV=1	Yes	NA	NA	NA	NA	NA	NA	45351.NEMVEDRAFT_v1g163275-PA	1.81e-129	380	C5ORF4	Animals	meNOG[21]	0VDIP@meNOG,1389I@opiNOG,COG3000@NOG,KOG0873@euNOG	Chromosome 5 open reading frame 4	100,1100	GO:0006066,GO:0006082,GO:0006629,GO:0006631,GO:0006633,GO:0008150,GO:0008152,GO:0008202,GO:0008203,GO:0008610,GO:0009058,GO:0009987,GO:0016053,GO:0016125,GO:0019752,GO:0032787,GO:0043436,GO:0044237,GO:0044238,GO:0044249,GO:0044255,GO:0044281,GO:0044283,GO:0046394,GO:0055114,GO:0071704,GO:0072330,GO:1901360,GO:1901576,GO:1901615,	GO:0005575,GO:0016020,GO:0031224,GO:0044425,	GO:0000254,GO:0003674,GO:0003824,GO:0004497,GO:0005488,GO:0005506,GO:0008395,GO:0016491,GO:0016705,GO:0016709,GO:0043167,GO:0043169,GO:0046872,GO:0046914,	PFAM (FA_hydroxylase), SMART (TRANS)
mikado.scaf3157G7	14.1613	2.89488	0.633881	4.5669	4.9498e-06	0.00106084	C8796	5	1.24327e-05	NA	1.17508	tr|A0A267DUR2|A0A267DUR2_9PLAT	100	0	100	tr|A0A267DUR2|A0A267DUR2_9PLAT Cytochrome P450 OS=Macrostomum lignano OX=282301 GN=BOX15_Mlig023357g1 PE=3 SV=1	Yes	NA	NA	NA	NA	NA	NA	7668.SPU_008632tr	3.77e-77	257	CYP2R1	Animals	meNOG[21]	09TUB@biNOG,0V59K@meNOG,12SZU@opiNOG,COG2124@NOG,KOG0156@euNOG	cytochrome P450	100,1100,232,830,980,982,983,1100,5204,363,624,627,903,945,1100,1110,1120,590,1100,590,591,1100,4726,4913,590,591,830,980,982,1100,4726,5204,590,591,980,982,1100,5204,590,830,980,982,1100,5204,71,380,627,1120,980,980,982,4726,981,1110	GO:0000003,GO:0000302,GO:0001523,GO:0001676,GO:0001889,GO:0002165,GO:0002237,GO:0003006,GO:0003008,GO:0006066,GO:0006082,GO:0006139,GO:0006259,GO:0006584,GO:0006629,GO:0006631,GO:0006638,GO:0006639,GO:0006641,GO:0006690,GO:0006694,GO:0006706,GO:0006720,GO:0006721,GO:0006725,GO:0006766,GO:0006775,GO:0006805,GO:0006807,GO:0006810,GO:0006897,GO:0006909,GO:0006911,GO:0006950,GO:0006979,GO:0007275,GO:…	GO:0000139,GO:0005575,GO:0005622,GO:0005623,GO:0005634,GO:0005737,GO:0005739,GO:0005783,GO:0005789,GO:0005794,GO:0012505,GO:0016020,GO:0031090,GO:0031224,GO:0031227,GO:0031300,GO:0042175,GO:0043226,GO:0043227,GO:0043229,GO:0043231,GO:0044422,GO:0044424,GO:0044425,GO:0044431,GO:0044432,GO:0044444,GO:0044446,GO:0044464,	GO:0000166,GO:0003674,GO:0003676,GO:0003824,GO:0003958,GO:0004497,GO:0004509,GO:0005488,GO:0005506,GO:0008144,GO:0008270,GO:0008389,GO:0008390,GO:0008391,GO:0008392,GO:0008395,GO:0008404,GO:0008405,GO:0009055,GO:0010181,GO:0016491,GO:0016651,GO:0016653,GO:0016705,GO:0016709,GO:0016712,GO:0016725,GO:0018675,GO:0018676,GO:0019113,GO:0019825,GO:0020037,GO:0030343,GO:0032553,GO:0033695,GO:0034875,GO:…	PFAM (p450), SMART (TRANS, SIGNAL)
mikado.scaf1553G16	498.212	-0.82291	0.143366	-5.73992	9.47237e-09	6.69389e-06	C12219	3	6.69389e-06	NA	1.36709	tr|A0A1I8G128|A0A1I8G128_9PLAT	99.1	0	100	tr|A0A1I8G128|A0A1I8G128_9PLAT Cytochrome b5 heme-binding domain-containing protein OS=Macrostomum lignano OX=282301 PE=4 SV=1	Yes	NA	NA	NA	NA	NA	NA	7897.ENSLACP00000019357	4.71e-151	441	FADS1	Animals	meNOG[21]	09Y46@biNOG,0DJHD@chorNOG,0V91N@meNOG,0XVSZ@NOG,12SGY@opiNOG,1CSZY@veNOG,KOG4232@euNOG	fatty acid desaturase	1040,592,1040,3320	GO:0000038,GO:0001676,GO:0006082,GO:0006091,GO:0006355,GO:0006629,GO:0006631,GO:0006633,GO:0006636,GO:0006644,GO:0006690,GO:0006793,GO:0006796,GO:0006950,GO:0007154,GO:0007267,GO:0007568,GO:0007584,GO:0008150,GO:0008152,GO:0008610,GO:0008654,GO:0009058,GO:0009267,GO:0009605,GO:0009719,GO:0009725,GO:0009743,GO:0009744,GO:0009889,GO:0009987,GO:0009991,GO:0010033,GO:0010243,GO:0010468,GO:0010556,GO:…	GO:0005575,GO:0005622,GO:0005623,GO:0005634,GO:0005737,GO:0005783,GO:0005789,GO:0005886,GO:0012505,GO:0016020,GO:0031090,GO:0031224,GO:0031226,GO:0042175,GO:0043226,GO:0043227,GO:0043229,GO:0043231,GO:0044422,GO:0044424,GO:0044425,GO:0044432,GO:0044444,GO:0044446,GO:0044459,GO:0044464,GO:0071944,	GO:0000248,GO:0003674,GO:0003824,GO:0004768,GO:0005488,GO:0005506,GO:0016213,GO:0016215,GO:0016491,GO:0016705,GO:0016717,GO:0020037,GO:0043167,GO:0043169,GO:0046872,GO:0046906,GO:0046914,GO:0070704,GO:0097159,GO:1901363,	PFAM (FA_desaturase, Cyt-b5), SMART (TRANS, Cyt-b5)
mikado.scaf756G9	396.776	-0.638298	0.130949	-4.87439	1.09147e-06	0.000329926	C12219	3	6.69389e-06	chrL	1.01956	tr|A0A1I8G128|A0A1I8G128_9PLAT	99.1	0	100	tr|A0A1I8G128|A0A1I8G128_9PLAT Cytochrome b5 heme-binding domain-containing protein OS=Macrostomum lignano OX=282301 PE=4 SV=1	Yes	NA	NA	NA	NA	NA	NA	7897.ENSLACP00000019357	4.71e-151	441	FADS1	Animals	meNOG[21]	09Y46@biNOG,0DJHD@chorNOG,0V91N@meNOG,0XVSZ@NOG,12SGY@opiNOG,1CSZY@veNOG,KOG4232@euNOG	fatty acid desaturase	1040,592,1040,3320	GO:0000038,GO:0001676,GO:0006082,GO:0006091,GO:0006355,GO:0006629,GO:0006631,GO:0006633,GO:0006636,GO:0006644,GO:0006690,GO:0006793,GO:0006796,GO:0006950,GO:0007154,GO:0007267,GO:0007568,GO:0007584,GO:0008150,GO:0008152,GO:0008610,GO:0008654,GO:0009058,GO:0009267,GO:0009605,GO:0009719,GO:0009725,GO:0009743,GO:0009744,GO:0009889,GO:0009987,GO:0009991,GO:0010033,GO:0010243,GO:0010468,GO:0010556,GO:…	GO:0005575,GO:0005622,GO:0005623,GO:0005634,GO:0005737,GO:0005783,GO:0005789,GO:0005886,GO:0012505,GO:0016020,GO:0031090,GO:0031224,GO:0031226,GO:0042175,GO:0043226,GO:0043227,GO:0043229,GO:0043231,GO:0044422,GO:0044424,GO:0044425,GO:0044432,GO:0044444,GO:0044446,GO:0044459,GO:0044464,GO:0071944,	GO:0000248,GO:0003674,GO:0003824,GO:0004768,GO:0005488,GO:0005506,GO:0016213,GO:0016215,GO:0016491,GO:0016705,GO:0016717,GO:0020037,GO:0043167,GO:0043169,GO:0046872,GO:0046906,GO:0046914,GO:0070704,GO:0097159,GO:1901363,	PFAM (FA_desaturase, Cyt-b5), SMART (TRANS, Cyt-b5)
mikado.scaf1748G11	299.994	-0.584112	0.146531	-3.98626	6.71233e-05	0.00678945	C12219	3	6.69389e-06	chrL	0.962961	tr|A0A267ESL1|A0A267ESL1_9PLAT	100	2.64e-248	97.5	tr|A0A267ESL1|A0A267ESL1_9PLAT Fatty acid desaturase domain-containing protein (Fragment) OS=Macrostomum lignano OX=282301 GN=BOX15_Mlig001051g3 PE=4 SV=1	Yes	NA	NA	NA	NA	NA	NA	7897.ENSLACP00000019357	1.09e-108	329	FADS1	Animals	meNOG[21]	09Y46@biNOG,0DJHD@chorNOG,0V91N@meNOG,0XVSZ@NOG,12SGY@opiNOG,1CSZY@veNOG,KOG4232@euNOG	fatty acid desaturase	1040,592,1040,3320	GO:0000038,GO:0001676,GO:0006082,GO:0006091,GO:0006355,GO:0006629,GO:0006631,GO:0006633,GO:0006636,GO:0006644,GO:0006690,GO:0006793,GO:0006796,GO:0006950,GO:0007154,GO:0007267,GO:0007568,GO:0007584,GO:0008150,GO:0008152,GO:0008610,GO:0008654,GO:0009058,GO:0009267,GO:0009605,GO:0009719,GO:0009725,GO:0009743,GO:0009744,GO:0009889,GO:0009987,GO:0009991,GO:0010033,GO:0010243,GO:0010468,GO:0010556,GO:…	GO:0005575,GO:0005622,GO:0005623,GO:0005634,GO:0005737,GO:0005783,GO:0005789,GO:0005886,GO:0012505,GO:0016020,GO:0031090,GO:0031224,GO:0031226,GO:0042175,GO:0043226,GO:0043227,GO:0043229,GO:0043231,GO:0044422,GO:0044424,GO:0044425,GO:0044432,GO:0044444,GO:0044446,GO:0044459,GO:0044464,GO:0071944,	GO:0000248,GO:0003674,GO:0003824,GO:0004768,GO:0005488,GO:0005506,GO:0016213,GO:0016215,GO:0016491,GO:0016705,GO:0016717,GO:0020037,GO:0043167,GO:0043169,GO:0046872,GO:0046906,GO:0046914,GO:0070704,GO:0097159,GO:1901363,	PFAM (FA_desaturase, Cyt-b5), SMART (TRANS, Cyt-b5)
mikado.scaf5084G1	34.9574	1.26815	0.349873	3.62462	0.000289391	0.0166484	C611	2	0.0166484	chrL	0.999664	tr|A0A267DA77|A0A267DA77_9PLAT	100	0	100	tr|A0A267DA77|A0A267DA77_9PLAT DNA polymerase (Fragment) OS=Macrostomum lignano OX=282301 GN=BOX15_Mlig012441g1 PE=3 SV=1	Yes	NA	NA	NA	NA	NA	NA	7070.TC004938-PA	2.22e-180	592	NA	Arthropoda	artNOG[6]	033WY@artNOG,0A0FI@biNOG,0SSSA@inNOG,0V4AU@meNOG,12PQY@opiNOG,COG0417@NOG,KOG0968@euNOG	DNA polymerase	1100,3460	GO:0000724,GO:0000725,GO:0006139,GO:0006259,GO:0006260,GO:0006281,GO:0006301,GO:0006302,GO:0006310,GO:0006725,GO:0006807,GO:0006950,GO:0006974,GO:0008150,GO:0008152,GO:0009058,GO:0009059,GO:0009987,GO:0018130,GO:0019438,GO:0019985,GO:0033554,GO:0034641,GO:0034645,GO:0034654,GO:0043170,GO:0044237,GO:0044238,GO:0044249,GO:0044260,GO:0044271,GO:0046483,GO:0050896,GO:0051716,GO:0071704,GO:0071897,GO:…	GO:0005575,GO:0005622,GO:0005623,GO:0005634,GO:0005694,GO:0016035,GO:0032991,GO:0042575,GO:0043226,GO:0043227,GO:0043228,GO:0043229,GO:0043231,GO:0043232,GO:0044422,GO:0044424,GO:0044446,GO:0044464,	GO:0000166,GO:0003674,GO:0003676,GO:0003677,GO:0003824,GO:0003887,GO:0005488,GO:0016740,GO:0016772,GO:0016779,GO:0034061,GO:0036094,GO:0097159,GO:1901265,GO:1901363,	PFAM (DNA_pol_B_exo, DNA_pol_B), SMART (POLBc, COIL)
mikado.scaf2822G11	1214.05	-0.443207	0.124432	-3.56184	0.000368267	0.0192774	C25949	3	0.0192774	chrL	0.994155	tr|A0A1I8JRP8|A0A1I8JRP8_9PLAT	100	6.78e-75	98.2	tr|A0A1I8JRP8|A0A1I8JRP8_9PLAT ATP synthase subunit OS=Macrostomum lignano OX=282301 GN=BOX15_Mlig008221g3 PE=3 SV=1	Yes	NA	NA	NA	NA	NA	NA	6183.Smp_129080__mRNA	3.48e-24	94.7	ATP5L	Animals	meNOG[21]	0A8FD@biNOG,0VJBB@meNOG,11TZ1@NOG,13WQ3@opiNOG,KOG4103@euNOG	Mitochondrial membrane ATP synthase (F(1)F(0) ATP synthase or Complex V) produces ATP from ADP in the presence of a proton gradient across the membrane which is generated by electron transport complexes of the respiratory chain. F-type ATPases consist of two structural domains, F(1) - containing the extramembraneous catalytic core, and F(0) - containing the membrane proton channel, linked togethe…	190,1100	GO:0000003,GO:0006091,GO:0006139,GO:0006152,GO:0006163,GO:0006164,GO:0006195,GO:0006200,GO:0006725,GO:0006753,GO:0006754,GO:0006793,GO:0006796,GO:0006807,GO:0006810,GO:0006811,GO:0006812,GO:0006839,GO:0007275,GO:0007568,GO:0007610,GO:0007617,GO:0007618,GO:0008150,GO:0008152,GO:0008340,GO:0009056,GO:0009058,GO:0009116,GO:0009117,GO:0009119,GO:0009123,GO:0009124,GO:0009125,GO:0009126,GO:0009127,GO:…	GO:0000276,GO:0005575,GO:0005622,GO:0005623,GO:0005737,GO:0005739,GO:0005740,GO:0005743,GO:0005753,GO:0005811,GO:0005929,GO:0016020,GO:0016469,GO:0019866,GO:0031090,GO:0031966,GO:0031967,GO:0031975,GO:0032991,GO:0033177,GO:0042995,GO:0043226,GO:0043227,GO:0043229,GO:0043231,GO:0044422,GO:0044424,GO:0044425,GO:0044429,GO:0044444,GO:0044446,GO:0044455,GO:0044464,GO:0045259,GO:0045263,	GO:0003674,GO:0003824,GO:0005215,GO:0008324,GO:0008553,GO:0015075,GO:0015078,GO:0015399,GO:0015662,GO:0016462,GO:0016787,GO:0016817,GO:0016818,GO:0016887,GO:0017111,GO:0019829,GO:0022804,GO:0022857,GO:0022890,GO:0042625,GO:0042626,	PFAM (ATP-synt_G)
mikado.scaf760G10	203.36	0.783382	0.213208	3.67426	0.000238541	0.0149572	C3870	2	0.0149572	chrS	1.37917	tr|A0A267FTV5|A0A267FTV5_9PLAT	100	0	99.7	tr|A0A267FTV5|A0A267FTV5_9PLAT V-type proton ATPase subunit a (Fragment) OS=Macrostomum lignano OX=282301 GN=BOX15_Mlig018962g2 PE=3 SV=1	Yes	NA	NA	NA	NA	NA	NA	7739.JGI125140	0	1002	ATP6V0A1	Animals	meNOG[21]	09XIM@biNOG,0DIW1@chorNOG,0V8GS@meNOG,12NZN@opiNOG,COG1269@NOG,KOG2189@euNOG	ATPase, H transporting, lysosomal V0 subunit	190,1100,4142,4145,4721,4966,5110,5120,5152,5323	GO:0000003,GO:0000041,GO:0001503,GO:0001666,GO:0001845,GO:0002119,GO:0002164,GO:0003006,GO:0003008,GO:0006139,GO:0006152,GO:0006163,GO:0006164,GO:0006195,GO:0006200,GO:0006725,GO:0006753,GO:0006754,GO:0006793,GO:0006796,GO:0006807,GO:0006810,GO:0006811,GO:0006812,GO:0006826,GO:0006873,GO:0006875,GO:0006879,GO:0006885,GO:0006897,GO:0006898,GO:0006909,GO:0006914,GO:0006915,GO:0006928,GO:0006950,GO:…	GO:0000220,GO:0005575,GO:0005622,GO:0005623,GO:0005634,GO:0005737,GO:0005768,GO:0005769,GO:0005770,GO:0005771,GO:0005773,GO:0005774,GO:0005794,GO:0005886,GO:0005903,GO:0008021,GO:0010008,GO:0012506,GO:0016020,GO:0016324,GO:0016469,GO:0016471,GO:0030133,GO:0030135,GO:0030136,GO:0030139,GO:0030659,GO:0030666,GO:0030670,GO:0031090,GO:0031224,GO:0031253,GO:0031410,GO:0031526,GO:0031982,GO:0032991,GO:…	GO:0003674,GO:0003824,GO:0004871,GO:0005215,GO:0005488,GO:0005515,GO:0005516,GO:0008324,GO:0008553,GO:0009881,GO:0015075,GO:0015078,GO:0015399,GO:0015662,GO:0016462,GO:0016787,GO:0016817,GO:0016818,GO:0016887,GO:0017111,GO:0019829,GO:0022804,GO:0022857,GO:0022890,GO:0038023,GO:0042625,GO:0042626,GO:0044769,GO:0046961,GO:0060089,	PFAM (V_ATPase_I), SMART (TRANS, COIL)
mikado.scaf2883G5	272.329	0.707873	0.174544	4.05556	5.00151e-05	0.00543838	C7076	3	0.00543838	chrS	1.52832	tr|A0A1I8J7P0|A0A1I8J7P0_9PLAT	100	0	100	tr|A0A1I8J7P0|A0A1I8J7P0_9PLAT H(+)-transporting two-sector ATPase OS=Macrostomum lignano OX=282301 GN=BOX15_Mlig010385g1 PE=3 SV=1	Yes	NA	NA	NA	NA	NA	NA	7955.ENSDARP00000101076	0	971	NA	Fishes	fiNOG[1]	09UMZ@biNOG,0DFXT@chorNOG,0MZ50@fiNOG,0V5MJ@meNOG,12R0A@opiNOG,1CQMA@veNOG,COG1155@NOG,KOG1352@euNOG	ATPase, H transporting, lysosomal 70kDa, V1 subunit A	190,1100,4145,4721,4966,5110,5120,5323	GO:0006139,GO:0006152,GO:0006163,GO:0006195,GO:0006200,GO:0006725,GO:0006753,GO:0006793,GO:0006796,GO:0006807,GO:0006810,GO:0006811,GO:0006812,GO:0006873,GO:0006874,GO:0006875,GO:0006883,GO:0006950,GO:0006970,GO:0008150,GO:0008152,GO:0009056,GO:0009116,GO:0009117,GO:0009119,GO:0009123,GO:0009125,GO:0009126,GO:0009128,GO:0009141,GO:0009143,GO:0009144,GO:0009146,GO:0009150,GO:0009154,GO:0009158,GO:…	GO:0005575,GO:0016020,GO:0016469,GO:0032991,GO:0033176,GO:0033178,GO:0033180,GO:0044425,	GO:0000166,GO:0001882,GO:0001883,GO:0003674,GO:0003824,GO:0005215,GO:0005488,GO:0005524,GO:0008324,GO:0015075,GO:0015078,GO:0015399,GO:0016462,GO:0016787,GO:0016817,GO:0016818,GO:0016887,GO:0017076,GO:0017111,GO:0019829,GO:0022804,GO:0022857,GO:0022890,GO:0030554,GO:0032549,GO:0032550,GO:0032553,GO:0032555,GO:0032559,GO:0035639,GO:0036094,GO:0042625,GO:0042626,GO:0043167,GO:0043168,GO:0044769,GO:…	PFAM (ATP-synt_ab_C, ATP-synt_ab_N, ATP-synt_ab), SMART (TRANS, COIL)
mikado.scaf2632G21	767.945	-0.500373	0.133378	-3.75153	0.000175756	0.0124371	C27536	3	0.0124371	chrL	1.05954	tr|A0A267E612|A0A267E612_9PLAT	100	5.24e-43	100	tr|A0A267E612|A0A267E612_9PLAT ATP synthase subunit epsilon, mitochondrial (Fragment) OS=Macrostomum lignano OX=282301 GN=BOX15_Mlig008002g1 PE=3 SV=1	Yes	NA	NA	NA	NA	NA	NA	400682.PAC_15725886	1.07e-14	67.4	NA	Animals	meNOG[21]	0VN6R@meNOG,0Y5P5@NOG,13Z3C@opiNOG,KOG3495@euNOG	ec 3.6.3.14	190,1100,5010,5012,5016	GO:0000003,GO:0002119,GO:0002164,GO:0006139,GO:0006152,GO:0006163,GO:0006164,GO:0006195,GO:0006200,GO:0006725,GO:0006753,GO:0006754,GO:0006793,GO:0006796,GO:0006807,GO:0006810,GO:0006811,GO:0006812,GO:0006928,GO:0006950,GO:0006979,GO:0007154,GO:0007267,GO:0007275,GO:0007568,GO:0008150,GO:0008152,GO:0008340,GO:0009056,GO:0009058,GO:0009116,GO:0009117,GO:0009119,GO:0009123,GO:0009124,GO:0009125,GO:…	GO:0000275,GO:0005575,GO:0005622,GO:0005623,GO:0005737,GO:0005739,GO:0005740,GO:0005743,GO:0005753,GO:0016020,GO:0016469,GO:0019866,GO:0031090,GO:0031966,GO:0031967,GO:0031975,GO:0032991,GO:0033178,GO:0043226,GO:0043227,GO:0043229,GO:0043231,GO:0044422,GO:0044424,GO:0044425,GO:0044429,GO:0044444,GO:0044446,GO:0044455,GO:0044464,GO:0045259,GO:0045261,	GO:0003674,GO:0003824,GO:0005215,GO:0008324,GO:0008553,GO:0015075,GO:0015078,GO:0015399,GO:0015662,GO:0016462,GO:0016787,GO:0016817,GO:0016818,GO:0016887,GO:0017111,GO:0019829,GO:0022804,GO:0022857,GO:0022890,GO:0042625,GO:0042626,GO:0044769,GO:0046933,GO:0046961,	PFAM (ATP-synt_Eps)
mikado.scaf142G21	242.317	0.522573	0.147613	3.54016	0.000399882	0.0203617	C10999	3	0.0203617	chrS	3.28209	tr|A0A1I8JFZ1|A0A1I8JFZ1_9PLAT	100	0	100	tr|A0A1I8JFZ1|A0A1I8JFZ1_9PLAT Complex I-49kD OS=Macrostomum lignano OX=282301 GN=BOX15_Mlig012976g5 PE=3 SV=1	Yes	NA	NA	NA	NA	NA	NA	43151.ADAR010893-PA	5.41e-249	692	NDUFS2	Animals	meNOG[21]	09U6F@biNOG,0VA45@meNOG,12QET@opiNOG,COG0649@NOG,KOG2870@euNOG	NADH dehydrogenase (Ubiquinone) Fe-S protein 2, 49kDa (NADH-coenzyme Q reductase)	190,1100,5010,5012,5016	GO:0000902,GO:0006091,GO:0006119,GO:0006120,GO:0006793,GO:0006796,GO:0007154,GO:0007267,GO:0007275,GO:0007399,GO:0008150,GO:0008152,GO:0009653,GO:0009987,GO:0015980,GO:0016043,GO:0016310,GO:0022008,GO:0022900,GO:0022904,GO:0023052,GO:0030030,GO:0030154,GO:0030182,GO:0031175,GO:0032501,GO:0032502,GO:0032989,GO:0032990,GO:0042773,GO:0042775,GO:0044237,GO:0045165,GO:0045168,GO:0045333,GO:0046331,GO:…	GO:0005575,GO:0005622,GO:0005623,GO:0005737,GO:0005739,GO:0005740,GO:0005743,GO:0005746,GO:0005747,GO:0016020,GO:0019866,GO:0030964,GO:0031090,GO:0031966,GO:0031967,GO:0031975,GO:0032991,GO:0043226,GO:0043227,GO:0043229,GO:0043231,GO:0044422,GO:0044424,GO:0044425,GO:0044429,GO:0044444,GO:0044446,GO:0044455,GO:0044464,GO:0045271,GO:0070469,	GO:0000166,GO:0003674,GO:0003824,GO:0003954,GO:0005488,GO:0008137,GO:0016491,GO:0016651,GO:0016655,GO:0036094,GO:0048037,GO:0048038,GO:0050136,GO:0050662,GO:0051287,GO:0097159,GO:1901265,GO:1901363,	PFAM (Complex1_49kDa)
mikado.scaf1510G19	426.999	-0.41638	0.120874	-3.44475	0.000571581	0.025879	C25504	3	0.025879	chrL	0.7232	tr|A0A1I8G436|A0A1I8G436_9PLAT	100	2.93e-86	100	tr|A0A1I8G436|A0A1I8G436_9PLAT NADH dehydrogenase [ubiquinone] 1 beta subcomplex subunit 4 OS=Macrostomum lignano OX=282301 GN=BOX15_Mlig031978g1 PE=3 SV=1	Yes	NA	NA	NA	NA	NA	NA	6945.ISCW018878-PA	2.27e-07	52.4	NA	Arthropoda	artNOG[6]	038WW@artNOG,0AB68@biNOG,0J3EM@euNOG,0VN2D@meNOG,12A09@NOG,13XH3@opiNOG	NADH-ubiquinone oxidoreductase B15 subunit (NDUFB4)	190,1100,5010,5012,5016	GO:0006091,GO:0006119,GO:0006120,GO:0006793,GO:0006796,GO:0008150,GO:0008152,GO:0009987,GO:0015980,GO:0016310,GO:0022900,GO:0022904,GO:0042773,GO:0042775,GO:0044237,GO:0045333,GO:0055114,	GO:0005575,GO:0005622,GO:0005623,GO:0005737,GO:0005739,GO:0005740,GO:0005743,GO:0005746,GO:0005747,GO:0016020,GO:0019866,GO:0030964,GO:0031090,GO:0031966,GO:0031967,GO:0031975,GO:0032991,GO:0043226,GO:0043227,GO:0043229,GO:0043231,GO:0044422,GO:0044424,GO:0044425,GO:0044429,GO:0044444,GO:0044446,GO:0044455,GO:0044464,GO:0045271,GO:0070469,	GO:0003674,GO:0003824,GO:0003954,GO:0008137,GO:0016491,GO:0016651,GO:0016655,GO:0050136,	PFAM (NDUF_B4), SMART (TRANS)
mikado.scaf769G8	319.723	-0.495746	0.144832	-3.42291	0.000619554	0.0270668	C22066	4	0.0270668	chrL	0.902618	tr|A0A267FTD1|A0A267FTD1_9PLAT	100	1.46e-146	100	tr|A0A267FTD1|A0A267FTD1_9PLAT NADH dehydrogenase [ubiquinone] 1 beta subcomplex subunit 8, mitochondrial OS=Macrostomum lignano OX=282301 GN=BOX15_Mlig019503g2 PE=4 SV=1	Yes	NA	NA	NA	NA	NA	NA	6945.ISCW009116-PA	1.84e-35	128	NA	Arthropoda	artNOG[6]	038I3@artNOG,09YIH@biNOG,0V8QC@meNOG,11WEY@NOG,12QUX@opiNOG,KOG4040@euNOG	NADH-ubiquinone oxidoreductase ashi subunit	190,1100,5010,5012,5016	GO:0006091,GO:0006119,GO:0006120,GO:0006139,GO:0006259,GO:0006260,GO:0006725,GO:0006793,GO:0006796,GO:0006807,GO:0008150,GO:0008152,GO:0009058,GO:0009059,GO:0009987,GO:0015980,GO:0016310,GO:0022900,GO:0022904,GO:0034641,GO:0034645,GO:0042773,GO:0042775,GO:0043170,GO:0044237,GO:0044238,GO:0044249,GO:0044260,GO:0045333,GO:0046483,GO:0055114,GO:0071704,GO:0090304,GO:0090305,GO:1901360,GO:1901576,	GO:0005575,GO:0005622,GO:0005623,GO:0005737,GO:0005739,GO:0005740,GO:0005743,GO:0005746,GO:0005747,GO:0016020,GO:0019866,GO:0030964,GO:0031090,GO:0031966,GO:0031967,GO:0031975,GO:0032991,GO:0043226,GO:0043227,GO:0043229,GO:0043231,GO:0044422,GO:0044424,GO:0044425,GO:0044429,GO:0044444,GO:0044446,GO:0044455,GO:0044464,GO:0045271,GO:0070469,	GO:0000166,GO:0003674,GO:0003676,GO:0003677,GO:0003824,GO:0003887,GO:0003954,GO:0004518,GO:0004527,GO:0005488,GO:0008137,GO:0008408,GO:0016491,GO:0016651,GO:0016655,GO:0016740,GO:0016772,GO:0016779,GO:0016787,GO:0016788,GO:0034061,GO:0036094,GO:0050136,GO:0097159,GO:1901265,GO:1901363,	PFAM (NDUF_B8, DNA_pol_B_2), SMART (TRANS)
mikado.scaf127G33	2405.11	-0.586333	0.128596	-4.5595	5.12753e-06	0.00108815	C26936	2	0.00108815	chrL	1.01267	tr|A0A267GXA4|A0A267GXA4_9PLAT	100	8.83e-64	100	tr|A0A267GXA4|A0A267GXA4_9PLAT Uncharacterized protein (Fragment) OS=Macrostomum lignano OX=282301 GN=BOX15_Mlig018910g1 PE=3 SV=1	No	NA	NA	NA	NA	NA	NA	7719.ENSCINP00000007489	7.07e-16	72	RPS21	Animals	meNOG[21]	0A9HI@biNOG,0DV30@chorNOG,0VJFE@meNOG,12266@NOG,13U96@opiNOG,KOG3486@euNOG	ribosomal protein S21	190,1100,5010,5012,5016,3010	GO:0000003,GO:0000184,GO:0000447,GO:0000460,GO:0000461,GO:0000462,GO:0000466,GO:0000469,GO:0000478,GO:0000479,GO:0000956,GO:0002119,GO:0002164,GO:0002376,GO:0002520,GO:0006139,GO:0006364,GO:0006396,GO:0006401,GO:0006402,GO:0006412,GO:0006413,GO:0006414,GO:0006415,GO:0006417,GO:0006605,GO:0006612,GO:0006613,GO:0006614,GO:0006725,GO:0006807,GO:0006810,GO:0006886,GO:0007275,GO:0008104,GO:0008150,GO:…	GO:0005575,GO:0005622,GO:0005623,GO:0005737,GO:0005829,GO:0005840,GO:0015935,GO:0022626,GO:0022627,GO:0032991,GO:0043226,GO:0043228,GO:0043229,GO:0043232,GO:0044391,GO:0044422,GO:0044424,GO:0044444,GO:0044445,GO:0044446,GO:0044464,	GO:0003674,GO:0003735,GO:0005198,GO:0005488,GO:0005515,GO:0043021,GO:0043022,	PFAM (Ribosomal_S21e)
mikado.scaf211G1	440.207	0.653049	0.159798	4.08671	4.3753e-05	0.00495242	C2395	3	0.00495242	NA	1.32755	tr|A0A267GPH2|A0A267GPH2_9PLAT	100	0	100	tr|A0A267GPH2|A0A267GPH2_9PLAT Sodium/potassium-transporting ATPase subunit alpha OS=Macrostomum lignano OX=282301 GN=BOX15_Mlig006173g2 PE=3 SV=1	Yes	NA	NA	NA	NA	NA	NA	6183.Smp_015020__mRNA	0	1029	ATP1A1	Animals	meNOG[21]	09VI8@biNOG,0V6HG@meNOG,12SUH@opiNOG,COG0474@NOG,KOG0203@euNOG	ATPase Na K transporting alpha	190,190,4966,4971,230,240,1100,3020,4623,5016,5169,4260,4911,4960,4961,4964,4970,4971,4972,4973,4974,4976,4978	GO:0000003,GO:0001504,GO:0001505,GO:0001508,GO:0001696,GO:0001700,GO:0001894,GO:0001947,GO:0002009,GO:0002026,GO:0002028,GO:0002087,GO:0002119,GO:0002164,GO:0003002,GO:0003007,GO:0003008,GO:0003013,GO:0003143,GO:0006139,GO:0006152,GO:0006163,GO:0006164,GO:0006195,GO:0006200,GO:0006725,GO:0006753,GO:0006754,GO:0006793,GO:0006796,GO:0006807,GO:0006810,GO:0006811,GO:0006812,GO:0006813,GO:0006814,GO:…	GO:0005575,GO:0005622,GO:0005623,GO:0005634,GO:0005737,GO:0005768,GO:0005783,GO:0005794,GO:0005886,GO:0005889,GO:0005890,GO:0005901,GO:0005911,GO:0005918,GO:0016020,GO:0016323,GO:0016324,GO:0030054,GO:0030315,GO:0030424,GO:0030425,GO:0031224,GO:0031226,GO:0031410,GO:0031982,GO:0032991,GO:0042383,GO:0042470,GO:0042995,GO:0043005,GO:0043197,GO:0043209,GO:0043226,GO:0043227,GO:0043229,GO:0043231,GO:…	GO:0000166,GO:0000287,GO:0001882,GO:0001883,GO:0003674,GO:0003824,GO:0005215,GO:0005391,GO:0005488,GO:0005515,GO:0005524,GO:0008324,GO:0008556,GO:0008900,GO:0015075,GO:0015078,GO:0015079,GO:0015081,GO:0015399,GO:0015662,GO:0016462,GO:0016787,GO:0016788,GO:0016791,GO:0016817,GO:0016818,GO:0016887,GO:0017076,GO:0017111,GO:0019829,GO:0022804,GO:0022857,GO:0022890,GO:0030554,GO:0030955,GO:0031402,GO:…	PFAM (Cation_ATPase_C, Hydrolase, E1-E2_ATPase, Cation_ATPase_N, H-K_ATPase_N), SMART (TRANS, Cation_ATPase_N, COIL)
mikado.scaf1316G4	1328.47	0.529713	0.128236	4.13078	3.61541e-05	0.0043871	C4704	2	0.0043871	chrS	1.52581	tr|A0A267F725|A0A267F725_9PLAT	91.1	0	100	tr|A0A267F725|A0A267F725_9PLAT Aconitate hydratase, mitochondrial (Fragment) OS=Macrostomum lignano OX=282301 GN=BOX15_Mlig018092g1 PE=3 SV=1	Yes	NA	NA	NA	NA	NA	NA	7425.NV10417-PA	0	1027	NA	Arthropoda	artNOG[6]	03583@artNOG,09WR9@biNOG,0S754@hymNOG,0SRKJ@inNOG,0V7PP@meNOG,12Q2V@opiNOG,COG1048@NOG,KOG0453@euNOG	Aconitate hydratase	20,300,630,720,1100,1110,1120,1210,1230	GO:0006091,GO:0006099,GO:0008150,GO:0008152,GO:0009060,GO:0009987,GO:0015980,GO:0044237,GO:0044238,GO:0045333,GO:0055114,	GO:0005575,GO:0005622,GO:0005623,GO:0005737,GO:0005739,GO:0005811,GO:0043226,GO:0043227,GO:0043229,GO:0043231,GO:0044424,GO:0044444,GO:0044464,	GO:0003674,GO:0003824,GO:0003994,GO:0005488,GO:0016829,GO:0016835,GO:0016836,GO:0051536,GO:0051539,GO:0051540,GO:0052633,	PFAM (Aconitase, Aconitase_C), SMART (SIGNAL)
mikado.scaf10G123	433.845	0.420141	0.1284	3.27213	0.0010674	0.038166	C3715	2	0.038166	chrS	1.69836	tr|A0A267H861|A0A267H861_9PLAT	100	0	100	tr|A0A267H861|A0A267H861_9PLAT aconitate hydratase OS=Macrostomum lignano OX=282301 GN=BOX15_Mlig011853g1 PE=3 SV=1	Yes	NA	NA	NA	NA	NA	NA	45351.NEMVEDRAFT_v1g93721-PA	0	1229	ACO1	Animals	meNOG[21]	0V9A4@meNOG,12R3E@opiNOG,COG1048@NOG,KOG0452@euNOG	iron-responsive element binding protein 2	20,300,630,720,1100,1110,1120,1210,1230	GO:0000041,GO:0001666,GO:0001703,GO:0002262,GO:0002376,GO:0002520,GO:0002521,GO:0002573,GO:0003008,GO:0006082,GO:0006091,GO:0006099,GO:0006101,GO:0006417,GO:0006446,GO:0006447,GO:0006725,GO:0006778,GO:0006779,GO:0006782,GO:0006783,GO:0006807,GO:0006810,GO:0006811,GO:0006812,GO:0006826,GO:0006873,GO:0006875,GO:0006879,GO:0006950,GO:0007275,GO:0007369,GO:0007370,GO:0007568,GO:0007586,GO:0008150,GO:…	GO:0005575,GO:0005622,GO:0005623,GO:0005737,GO:0005739,GO:0005783,GO:0005794,GO:0005829,GO:0043226,GO:0043227,GO:0043229,GO:0043231,GO:0044424,GO:0044444,GO:0044464,	GO:0003674,GO:0003676,GO:0003723,GO:0003729,GO:0003824,GO:0003994,GO:0005488,GO:0005506,GO:0016829,GO:0016835,GO:0016836,GO:0030350,GO:0030371,GO:0043167,GO:0043169,GO:0045182,GO:0046872,GO:0046914,GO:0048027,GO:0051536,GO:0051539,GO:0051540,GO:0052633,GO:0097159,GO:1901363,	PFAM (Aconitase, Aconitase_C)
mikado.scaf3597G1	128.501	0.831404	0.250037	3.32513	0.000883787	0.0344644	C6461	1	0.0344644	chrL	0.993735	tr|A0A1I8G180|A0A1I8G180_9PLAT	97.6	0	100	tr|A0A1I8G180|A0A1I8G180_9PLAT 2-oxoglutarate dehydrogenase, mitochondrial OS=Macrostomum lignano OX=282301 PE=3 SV=1	Yes	NA	NA	NA	NA	NA	NA	6183.Smp_044970__mRNA	1.45e-274	784	OGDHL	Animals	meNOG[21]	09UUJ@biNOG,0V5U3@meNOG,12NY2@opiNOG,COG0567@NOG,KOG0450@euNOG	Dehydrogenase	20,310,380,1100,1110,1120	GO:0002119,GO:0002164,GO:0005975,GO:0005996,GO:0006006,GO:0006007,GO:0006082,GO:0006091,GO:0006096,GO:0006099,GO:0006103,GO:0006104,GO:0006139,GO:0006396,GO:0006399,GO:0006520,GO:0006553,GO:0006554,GO:0006637,GO:0006725,GO:0006732,GO:0006733,GO:0006734,GO:0006753,GO:0006793,GO:0006796,GO:0006807,GO:0006928,GO:0007275,GO:0007399,GO:0007417,GO:0007420,GO:0007568,GO:0008033,GO:0008150,GO:0008152,GO:…	GO:0005575,GO:0005622,GO:0005623,GO:0005737,GO:0005739,GO:0005740,GO:0005759,GO:0005856,GO:0005875,GO:0005947,GO:0009353,GO:0015630,GO:0016020,GO:0030062,GO:0031090,GO:0031966,GO:0031967,GO:0031974,GO:0031975,GO:0032991,GO:0043226,GO:0043227,GO:0043228,GO:0043229,GO:0043231,GO:0043232,GO:0043233,GO:0044422,GO:0044424,GO:0044429,GO:0044430,GO:0044444,GO:0044446,GO:0044464,GO:0045239,GO:0045240,GO:…	GO:0003674,GO:0003824,GO:0004518,GO:0004540,GO:0004591,GO:0005488,GO:0016491,GO:0016620,GO:0016624,GO:0016787,GO:0016788,GO:0016903,GO:0019842,GO:0030976,GO:0034602,GO:0036094,GO:0043167,GO:0043168,GO:0043169,GO:0048037,GO:0050662,GO:0097159,GO:1901363,GO:1901681,	PFAM (E1_dh, Transket_pyr), SMART (Transket_pyr)
mikado.scaf697G12	92.2459	0.949924	0.234127	4.0573	4.96433e-05	0.00543106	C14865	2	0.00543106	NA	1.24034	tr|A0A267FWZ6|A0A267FWZ6_9PLAT	100	1.43e-239	100	tr|A0A267FWZ6|A0A267FWZ6_9PLAT Malate dehydrogenase (Fragment) OS=Macrostomum lignano OX=282301 GN=BOX15_Mlig024708g3 PE=3 SV=1	Yes	NA	NA	NA	NA	NA	NA	6183.Smp_047370__mRNA	8.78e-149	429	MDH2	Animals	meNOG[21]	09WN8@biNOG,0VBBW@meNOG,12NJA@opiNOG,COG0039@NOG,KOG1494@euNOG	Malate dehydrogenase	20,620,630,710,1100,1110,1120	GO:0002119,GO:0002164,GO:0002165,GO:0005975,GO:0005996,GO:0006006,GO:0006082,GO:0006091,GO:0006094,GO:0006099,GO:0006107,GO:0006108,GO:0006139,GO:0006473,GO:0006475,GO:0006725,GO:0006732,GO:0006733,GO:0006734,GO:0006753,GO:0006793,GO:0006796,GO:0006807,GO:0006810,GO:0006897,GO:0006898,GO:0006915,GO:0006919,GO:0006996,GO:0007010,GO:0007275,GO:0007431,GO:0007435,GO:0007552,GO:0007559,GO:0007568,GO:…	GO:0005575,GO:0005622,GO:0005623,GO:0005634,GO:0005737,GO:0005739,GO:0005740,GO:0005743,GO:0005759,GO:0005811,GO:0005886,GO:0016020,GO:0019866,GO:0031090,GO:0031966,GO:0031967,GO:0031974,GO:0031975,GO:0043226,GO:0043227,GO:0043229,GO:0043231,GO:0043233,GO:0044422,GO:0044424,GO:0044429,GO:0044444,GO:0044446,GO:0044464,GO:0070013,GO:0071944,	GO:0000166,GO:0003674,GO:0003676,GO:0003824,GO:0005488,GO:0005515,GO:0008270,GO:0016491,GO:0016614,GO:0016615,GO:0016616,GO:0030060,GO:0036094,GO:0043167,GO:0043169,GO:0043621,GO:0046554,GO:0046872,GO:0046914,GO:0097159,GO:1901265,GO:1901363,	PFAM (Ldh_1_N, Ldh_1_C, 3Beta_HSD)
mikado.scaf407G18	305.949	0.977704	0.185684	5.26541	1.39874e-07	6.19881e-05	C2082	3	6.19881e-05	chrL	1.0138	tr|A0A267GEU0|A0A267GEU0_9PLAT	100	0	100	tr|A0A267GEU0|A0A267GEU0_9PLAT Pyruvate carboxylase OS=Macrostomum lignano OX=282301 GN=BOX15_Mlig025951g2 PE=4 SV=1	Yes	NA	NA	NA	NA	NA	NA	6669.DappuP307224	0	1384	NA	Arthropoda	artNOG[6]	03I42@artNOG,0B6N4@biNOG,0IU5D@euNOG,0WJD7@meNOG,13GGS@opiNOG,COG1038@NOG	Catalyzes a 2-step reaction, involving the ATP-dependent carboxylation of the covalently attached biotin in the first step and the transfer of the carboxyl group to pyruvate in the second (By similarity)	20,620,720,1100,1120,1230	GO:0005975,GO:0005996,GO:0006006,GO:0006082,GO:0006090,GO:0006094,GO:0008150,GO:0008152,GO:0009058,GO:0009987,GO:0016051,GO:0019318,GO:0019319,GO:0019752,GO:0032787,GO:0043436,GO:0044237,GO:0044238,GO:0044281,GO:0046364,GO:0071704,GO:1901576,	GO:0005575,GO:0005622,GO:0005623,GO:0005737,GO:0005739,GO:0005759,GO:0005811,GO:0005856,GO:0005875,GO:0015630,GO:0031974,GO:0032991,GO:0043226,GO:0043227,GO:0043228,GO:0043229,GO:0043231,GO:0043232,GO:0043233,GO:0044422,GO:0044424,GO:0044429,GO:0044430,GO:0044444,GO:0044446,GO:0044464,GO:0070013,	GO:0000166,GO:0001882,GO:0001883,GO:0003674,GO:0003676,GO:0003677,GO:0003824,GO:0004075,GO:0004736,GO:0005488,GO:0005524,GO:0016829,GO:0016874,GO:0016879,GO:0016885,GO:0017076,GO:0030554,GO:0032549,GO:0032550,GO:0032553,GO:0032555,GO:0032559,GO:0035639,GO:0036094,GO:0043167,GO:0043168,GO:0043169,GO:0046872,GO:0097159,GO:1901265,GO:1901363,	PFAM (CPSase_L_D2, CPSase_L_chain, PYC_OADA, Biotin_lipoyl, Biotin_carb_C, HMGL-like, Dala_Dala_lig_C, ATP-grasp_3, ATP-grasp, RimK), SMART (Biotin_carb_C)
mikado.scaf51G71	567.615	0.604322	0.175423	3.44493	0.000571202	0.025879	C2082	3	6.19881e-05	chrS	1.43083	tr|A0A267H4M6|A0A267H4M6_9PLAT	100	0	100	tr|A0A267H4M6|A0A267H4M6_9PLAT Pyruvate carboxylase OS=Macrostomum lignano OX=282301 GN=BOX15_Mlig025951g3 PE=4 SV=1	Yes	NA	NA	NA	NA	NA	NA	6669.DappuP307224	0	1378	NA	Arthropoda	artNOG[6]	03I42@artNOG,0B6N4@biNOG,0IU5D@euNOG,0WJD7@meNOG,13GGS@opiNOG,COG1038@NOG	Catalyzes a 2-step reaction, involving the ATP-dependent carboxylation of the covalently attached biotin in the first step and the transfer of the carboxyl group to pyruvate in the second (By similarity)	20,620,720,1100,1120,1230	GO:0005975,GO:0005996,GO:0006006,GO:0006082,GO:0006090,GO:0006094,GO:0008150,GO:0008152,GO:0009058,GO:0009987,GO:0016051,GO:0019318,GO:0019319,GO:0019752,GO:0032787,GO:0043436,GO:0044237,GO:0044238,GO:0044281,GO:0046364,GO:0071704,GO:1901576,	GO:0005575,GO:0005622,GO:0005623,GO:0005737,GO:0005739,GO:0005759,GO:0005811,GO:0005856,GO:0005875,GO:0015630,GO:0031974,GO:0032991,GO:0043226,GO:0043227,GO:0043228,GO:0043229,GO:0043231,GO:0043232,GO:0043233,GO:0044422,GO:0044424,GO:0044429,GO:0044430,GO:0044444,GO:0044446,GO:0044464,GO:0070013,	GO:0000166,GO:0001882,GO:0001883,GO:0003674,GO:0003676,GO:0003677,GO:0003824,GO:0004075,GO:0004736,GO:0005488,GO:0005524,GO:0016829,GO:0016874,GO:0016879,GO:0016885,GO:0017076,GO:0030554,GO:0032549,GO:0032550,GO:0032553,GO:0032555,GO:0032559,GO:0035639,GO:0036094,GO:0043167,GO:0043168,GO:0043169,GO:0046872,GO:0097159,GO:1901265,GO:1901363,	PFAM (CPSase_L_D2, CPSase_L_chain, PYC_OADA, Biotin_lipoyl, Biotin_carb_C, HMGL-like, Dala_Dala_lig_C, ATP-grasp_3, ATP-grasp, RimK), SMART (Biotin_carb_C)
mikado.scaf1179G8	664.345	0.428205	0.122184	3.5046	0.000457302	0.0222664	C10752	3	0.0222664	chrL	1.08991	tr|A0A267GLV3|A0A267GLV3_9PLAT	99.8	0	99.2	tr|A0A267GLV3|A0A267GLV3_9PLAT Citrate synthase (Fragment) OS=Macrostomum lignano OX=282301 GN=BOX15_Mlig020621g3 PE=3 SV=1	Yes	NA	NA	NA	NA	NA	NA	7159.AAEL011789-PA	6.23e-251	697	NA	Arthropoda	artNOG[6]	0336G@artNOG,0A11Y@biNOG,0SPZW@inNOG,0V95B@meNOG,12N58@opiNOG,COG0372@NOG,KOG2617@euNOG	citrate synthase	20,630,1100,1110,1120,1210,1230	GO:0005975,GO:0006091,GO:0006099,GO:0008150,GO:0008152,GO:0009060,GO:0009987,GO:0015980,GO:0044237,GO:0044238,GO:0044262,GO:0045333,GO:0055114,GO:0071704,	GO:0005575,GO:0005622,GO:0005623,GO:0005737,GO:0005739,GO:0005759,GO:0005856,GO:0005875,GO:0015630,GO:0031974,GO:0032991,GO:0043226,GO:0043227,GO:0043228,GO:0043229,GO:0043231,GO:0043232,GO:0043233,GO:0044422,GO:0044424,GO:0044429,GO:0044430,GO:0044444,GO:0044446,GO:0044464,GO:0070013,	GO:0003674,GO:0003824,GO:0004108,GO:0016740,GO:0016746,GO:0046912,	PFAM (Citrate_synt), SMART (COIL)
mikado.scaf1566G4	39.2425	1.00818	0.304712	3.30862	0.000937568	0.0356311	C992	3	0.0356311	NA	1.31708	tr|A0A267EZT7|A0A267EZT7_9PLAT	100	0	100	tr|A0A267EZT7|A0A267EZT7_9PLAT ABC transmembrane type-1 domain-containing protein OS=Macrostomum lignano OX=282301 GN=BOX15_Mlig005571g2 PE=4 SV=1	Yes	NA	NA	NA	NA	NA	NA	43179.ENSSTOP00000012564	1.05e-258	779	ABCC1	Mammals	maNOG[6]	09T9I@biNOG,0DEMQ@chorNOG,0UFM2@maNOG,0V48M@meNOG,12N3Q@opiNOG,191RV@roNOG,1B0KR@spriNOG,1CPBJ@veNOG,COG1132@NOG,KOG0054@euNOG	ATP-binding cassette, sub-family C (CFTR MRP), member	2010,4977	GO:0003333,GO:0006139,GO:0006152,GO:0006163,GO:0006195,GO:0006200,GO:0006725,GO:0006753,GO:0006793,GO:0006796,GO:0006807,GO:0006810,GO:0006811,GO:0006812,GO:0006820,GO:0006855,GO:0006857,GO:0006865,GO:0006869,GO:0006928,GO:0006935,GO:0006950,GO:0006979,GO:0008150,GO:0008152,GO:0009056,GO:0009116,GO:0009117,GO:0009119,GO:0009123,GO:0009125,GO:0009126,GO:0009128,GO:0009141,GO:0009143,GO:0009144,GO:…	GO:0005575,GO:0005622,GO:0005623,GO:0005634,GO:0005737,GO:0005794,GO:0005886,GO:0016020,GO:0016323,GO:0031224,GO:0031226,GO:0043226,GO:0043227,GO:0043229,GO:0043231,GO:0044424,GO:0044425,GO:0044444,GO:0044459,GO:0044464,GO:0071944,	GO:0000166,GO:0001882,GO:0001883,GO:0003674,GO:0003824,GO:0004409,GO:0005215,GO:0005319,GO:0005324,GO:0005342,GO:0005488,GO:0005524,GO:0008509,GO:0008514,GO:0008559,GO:0015075,GO:0015171,GO:0015245,GO:0015399,GO:0015431,GO:0015562,GO:0016462,GO:0016491,GO:0016787,GO:0016817,GO:0016818,GO:0016829,GO:0016835,GO:0016836,GO:0016887,GO:0017076,GO:0017111,GO:0022804,GO:0022857,GO:0030554,GO:0032549,GO:…	PFAM (ABC_membrane, ABC_tran), SMART (TRANS, AAA)
mikado.scaf1804G1	27.8948	3.59637	0.519226	6.92641	4.3164e-12	9.02888e-09	C3257	1	9.02888e-09	NA	1.15297	tr|A0A267ESS4|A0A267ESS4_9PLAT	100	0	100	tr|A0A267ESS4|A0A267ESS4_9PLAT Protein kinase domain-containing protein OS=Macrostomum lignano OX=282301 GN=BOX15_Mlig010418g1 PE=4 SV=1	Yes	NA	NA	NA	NA	NA	NA	6945.ISCW019002-PA	3.43e-32	142	MEKK1	Arthropoda	artNOG[6]	032WJ@artNOG,09YTQ@biNOG,0V9RK@meNOG,0XQZE@NOG,12R0B@opiNOG,KOG4645@euNOG	protein kinase kinase kinase	2020,4011,4010,4912	GO:0000165,GO:0000186,GO:0001932,GO:0001934,GO:0002251,GO:0002376,GO:0002385,GO:0006468,GO:0006793,GO:0006796,GO:0006915,GO:0006950,GO:0006955,GO:0006970,GO:0006972,GO:0006979,GO:0007154,GO:0007165,GO:0008150,GO:0008152,GO:0008219,GO:0008361,GO:0009266,GO:0009408,GO:0009628,GO:0009651,GO:0009893,GO:0009966,GO:0009967,GO:0009987,GO:0010035,GO:0010038,GO:0010562,GO:0010604,GO:0010639,GO:0010646,GO:…	NA	GO:0000166,GO:0001882,GO:0001883,GO:0003674,GO:0003824,GO:0004620,GO:0004623,GO:0004672,GO:0004674,GO:0004702,GO:0004709,GO:0004871,GO:0005057,GO:0005488,GO:0005515,GO:0005524,GO:0016298,GO:0016301,GO:0016491,GO:0016627,GO:0016628,GO:0016740,GO:0016772,GO:0016773,GO:0016787,GO:0016788,GO:0017076,GO:0019899,GO:0019900,GO:0019901,GO:0030554,GO:0031434,GO:0032440,GO:0032549,GO:0032550,GO:0032553,GO:…	PFAM (Pkinase_Tyr, Pkinase, Ank, SWIM, APH), SMART (S_TKc, ANK, STYKc, COIL, SIGNAL)
mikado.scaf1331G15	159.222	-0.576526	0.182978	-3.1508	0.00162827	0.0485096	C5922	1	0.0485096	chrL	1.10146	tr|A0A267H7B7|A0A267H7B7_9PLAT	82.9	0	99.7	tr|A0A267H7B7|A0A267H7B7_9PLAT Protein kinase domain-containing protein OS=Macrostomum lignano OX=282301 GN=BOX15_Mlig000848g1 PE=4 SV=1	Yes	NA	NA	NA	NA	NA	NA	6945.ISCW019002-PA	1.82e-33	145	MEKK1	Arthropoda	artNOG[6]	032WJ@artNOG,09YTQ@biNOG,0V9RK@meNOG,0XQZE@NOG,12R0B@opiNOG,KOG4645@euNOG	protein kinase kinase kinase	2020,4011,4010,4912	GO:0000165,GO:0000186,GO:0001932,GO:0001934,GO:0002251,GO:0002376,GO:0002385,GO:0006468,GO:0006793,GO:0006796,GO:0006915,GO:0006950,GO:0006955,GO:0006970,GO:0006972,GO:0006979,GO:0007154,GO:0007165,GO:0008150,GO:0008152,GO:0008219,GO:0008361,GO:0009266,GO:0009408,GO:0009628,GO:0009651,GO:0009893,GO:0009966,GO:0009967,GO:0009987,GO:0010035,GO:0010038,GO:0010562,GO:0010604,GO:0010639,GO:0010646,GO:…	NA	GO:0000166,GO:0001882,GO:0001883,GO:0003674,GO:0003824,GO:0004620,GO:0004623,GO:0004672,GO:0004674,GO:0004702,GO:0004709,GO:0004871,GO:0005057,GO:0005488,GO:0005515,GO:0005524,GO:0016298,GO:0016301,GO:0016491,GO:0016627,GO:0016628,GO:0016740,GO:0016772,GO:0016773,GO:0016787,GO:0016788,GO:0017076,GO:0019899,GO:0019900,GO:0019901,GO:0030554,GO:0031434,GO:0032440,GO:0032549,GO:0032550,GO:0032553,GO:…	PFAM (Pkinase_Tyr, Pkinase, Ank, SWIM, APH), SMART (S_TKc, ANK, STYKc, COIL, SIGNAL)
mikado.scaf1034G2	471.446	0.520239	0.130426	3.98878	6.64153e-05	0.00674392	C12178	4	0.00674392	chrL	1.04788	tr|A0A1I8JGB1|A0A1I8JGB1_9PLAT	100	1.45e-306	100	tr|A0A1I8JGB1|A0A1I8JGB1_9PLAT AIRC domain-containing protein OS=Macrostomum lignano OX=282301 GN=BOX15_Mlig010991g1 PE=3 SV=1	Yes	NA	NA	NA	NA	NA	NA	7668.SPU_001584tr	3.49e-144	423	PAICS	Animals	meNOG[21]	09XKN@biNOG,0V8CF@meNOG,12SJN@opiNOG,COG0041@NOG,COG0152@NOG,KOG2835@euNOG	phosphoribosylaminoimidazole carboxylase, phosphoribosylaminoimidazole succinocarboxamide synthetase	230,1100	GO:0000082,GO:0000278,GO:0001654,GO:0002118,GO:0002119,GO:0002121,GO:0002164,GO:0002165,GO:0006139,GO:0006144,GO:0006163,GO:0006164,GO:0006188,GO:0006189,GO:0006725,GO:0006753,GO:0006793,GO:0006796,GO:0006807,GO:0007049,GO:0007275,GO:0007423,GO:0007444,GO:0007472,GO:0007476,GO:0007552,GO:0007560,GO:0007610,GO:0008150,GO:0008152,GO:0009058,GO:0009112,GO:0009113,GO:0009117,GO:0009123,GO:0009124,GO:…	GO:0005575,GO:0005622,GO:0005623,GO:0005737,GO:0005829,GO:0044424,GO:0044444,GO:0044464,	GO:0000166,GO:0001882,GO:0001883,GO:0003674,GO:0003676,GO:0003682,GO:0003824,GO:0004638,GO:0004639,GO:0005488,GO:0005515,GO:0005524,GO:0016829,GO:0016830,GO:0016831,GO:0016853,GO:0016866,GO:0016874,GO:0016879,GO:0016881,GO:0017076,GO:0030554,GO:0032549,GO:0032550,GO:0032553,GO:0032555,GO:0032559,GO:0034023,GO:0035639,GO:0036094,GO:0042802,GO:0043167,GO:0043168,GO:0097159,GO:1901265,GO:1901363,	PFAM (SAICAR_synt, AIRC, LRR_1), SMART (AIRC, LRR_TYP, LRR)
mikado.scaf49G8	707.82	0.380136	0.117347	3.23943	0.0011977	0.0408979	C14389	3	0.0408979	chrL	1.11776	tr|A0A267H4P7|A0A267H4P7_9PLAT	100	7.05e-265	100	tr|A0A267H4P7|A0A267H4P7_9PLAT Adenosine kinase (Fragment) OS=Macrostomum lignano OX=282301 GN=BOX15_Mlig025701g3 PE=3 SV=1	Yes	NA	NA	NA	NA	NA	NA	7070.TC005644-PA	4.25e-105	318	NA	Arthropoda	artNOG[6]	033FR@artNOG,09UN0@biNOG,0SQ7V@inNOG,0V5MK@meNOG,13DT9@opiNOG,COG0524@NOG,KOG2854@euNOG	adenosine kinase	230,1100	GO:0006139,GO:0006163,GO:0006164,GO:0006166,GO:0006167,GO:0006725,GO:0006753,GO:0006793,GO:0006796,GO:0006807,GO:0008150,GO:0008152,GO:0009058,GO:0009116,GO:0009117,GO:0009119,GO:0009123,GO:0009124,GO:0009126,GO:0009127,GO:0009150,GO:0009152,GO:0009156,GO:0009161,GO:0009163,GO:0009165,GO:0009167,GO:0009168,GO:0009259,GO:0009260,GO:0009987,GO:0016310,GO:0018130,GO:0019438,GO:0019637,GO:0019693,GO:…	NA	GO:0003674,GO:0003824,GO:0004001,GO:0016301,GO:0016740,GO:0016772,GO:0016773,GO:0019205,GO:0019206,	PFAM (PfkB)
mikado.scaf433G11	169.463	-0.982118	0.197734	-4.96686	6.80472e-07	0.000226654	C21308	3	0.000226654	chrL	0.992415	sp|P25824|KAD_SCHMA	60.7	4.4e-49	100	sp|P25824|KAD_SCHMA Adenylate kinase OS=Schistosoma mansoni OX=6183 PE=2 SV=1	Yes	|EMBL; M80542; AAA29907.1; -; mRNA.|AlphaFoldDB; P25824; -.|SMR; P25824; -.|STRING; 6183.P25824; -.|eggNOG; KOG3079; Eukaryota.|HOGENOM; CLU_032354_0_3_1; -.|InParanoid; P25824; -.|BRENDA; 2.7.4.3; 5608.|Proteomes; UP000008854; Unassembled WGS sequence.|CDD; cd01428; ADK; 1.|Gene3D; 3.40.50.300; P-loop containing nucleotide triphosphate hydrolases; 1.|HAMAP; MF_00235; Adenylate_kinase_Adk; 1.|Int…	|-!- FUNCTION: Catalyzes the reversible transfer of the terminal phosphate| group between ATP and AMP. Plays an important role in cellular energy| homeostasis and in adenine nucleotide metabolism.| {ECO:0000250|UniProtKB:P69441}.|-!- CATALYTIC ACTIVITY:| Reaction=AMP + ATP = 2 ADP; Xref=Rhea:RHEA:12973, ChEBI:CHEBI:30616,| ChEBI:CHEBI:456215, ChEBI:CHEBI:456216; EC=2.7.4.3;| Evidence={ECO:0000250…	NA	GO:0016310,	GO:0005737,	GO:0004017,GO:0005524,	6183.Smp_071390__mRNA	5.39e-52	169	AK1	Animals	meNOG[21]	09X0G@biNOG,0V7YM@meNOG,12TE8@opiNOG,COG0563@NOG,KOG3079@euNOG	adenylate kinase	230,1100,1110	GO:0001932,GO:0006139,GO:0006163,GO:0006213,GO:0006220,GO:0006221,GO:0006222,GO:0006725,GO:0006753,GO:0006793,GO:0006796,GO:0006807,GO:0007049,GO:0007154,GO:0007165,GO:0008150,GO:0008152,GO:0009058,GO:0009116,GO:0009117,GO:0009119,GO:0009123,GO:0009124,GO:0009126,GO:0009129,GO:0009130,GO:0009141,GO:0009144,GO:0009150,GO:0009156,GO:0009161,GO:0009163,GO:0009165,GO:0009167,GO:0009173,GO:0009174,GO:…	GO:0001520,GO:0005575,GO:0005622,GO:0005623,GO:0005737,GO:0005829,GO:0005886,GO:0005929,GO:0005930,GO:0016020,GO:0031514,GO:0036126,GO:0042995,GO:0043226,GO:0043227,GO:0043229,GO:0043231,GO:0044422,GO:0044424,GO:0044444,GO:0044447,GO:0044463,GO:0044464,GO:0071944,GO:0097223,	GO:0000166,GO:0001882,GO:0001883,GO:0003674,GO:0003824,GO:0004017,GO:0004849,GO:0005488,GO:0005524,GO:0008603,GO:0016301,GO:0016740,GO:0016772,GO:0016776,GO:0017076,GO:0019205,GO:0019206,GO:0019207,GO:0019887,GO:0030234,GO:0030554,GO:0032549,GO:0032550,GO:0032553,GO:0032555,GO:0032559,GO:0035639,GO:0036094,GO:0043167,GO:0043168,GO:0097159,GO:1901265,GO:1901363,	PFAM (ADK, Zeta_toxin)
mikado.scaf2396G4	214.634	-0.702703	0.162358	-4.32812	1.50388e-05	0.00238005	C21308	3	0.000226654	chrL	0.970459	9986.ENSOCUP00000004478	57.1	2.1e-73	96.1	9986.ENSOCUP00000004478	Yes	NA	NA	NA	NA	NA	NA	6183.Smp_071390__mRNA	1.04e-82	249	AK1	Animals	meNOG[21]	09X0G@biNOG,0V7YM@meNOG,12TE8@opiNOG,COG0563@NOG,KOG3079@euNOG	adenylate kinase	230,1100,1110	GO:0001932,GO:0006139,GO:0006163,GO:0006213,GO:0006220,GO:0006221,GO:0006222,GO:0006725,GO:0006753,GO:0006793,GO:0006796,GO:0006807,GO:0007049,GO:0007154,GO:0007165,GO:0008150,GO:0008152,GO:0009058,GO:0009116,GO:0009117,GO:0009119,GO:0009123,GO:0009124,GO:0009126,GO:0009129,GO:0009130,GO:0009141,GO:0009144,GO:0009150,GO:0009156,GO:0009161,GO:0009163,GO:0009165,GO:0009167,GO:0009173,GO:0009174,GO:…	GO:0001520,GO:0005575,GO:0005622,GO:0005623,GO:0005737,GO:0005829,GO:0005886,GO:0005929,GO:0005930,GO:0016020,GO:0031514,GO:0036126,GO:0042995,GO:0043226,GO:0043227,GO:0043229,GO:0043231,GO:0044422,GO:0044424,GO:0044444,GO:0044447,GO:0044463,GO:0044464,GO:0071944,GO:0097223,	GO:0000166,GO:0001882,GO:0001883,GO:0003674,GO:0003824,GO:0004017,GO:0004849,GO:0005488,GO:0005524,GO:0008603,GO:0016301,GO:0016740,GO:0016772,GO:0016776,GO:0017076,GO:0019205,GO:0019206,GO:0019207,GO:0019887,GO:0030234,GO:0030554,GO:0032549,GO:0032550,GO:0032553,GO:0032555,GO:0032559,GO:0035639,GO:0036094,GO:0043167,GO:0043168,GO:0097159,GO:1901265,GO:1901363,	PFAM (ADK, Zeta_toxin)
mikado.scaf137G5	183.978	0.539983	0.154536	3.49423	0.000475434	0.0228304	C14949	2	0.0228304	chrS	1.68597	tr|A0A267GUT3|A0A267GUT3_9PLAT	100	1.54e-262	100	tr|A0A267GUT3|A0A267GUT3_9PLAT Adenosine deaminase OS=Macrostomum lignano OX=282301 GN=BOX15_Mlig016209g1 PE=3 SV=1	Yes	NA	NA	NA	NA	NA	NA	45351.NEMVEDRAFT_v1g240431-PA	2.72e-84	265	ADA	Animals	meNOG[21]	0V4QJ@meNOG,12RYT@opiNOG,COG1816@NOG,KOG1097@euNOG	adenosine deaminase	230,1100,5340	GO:0000302,GO:0001666,GO:0001701,GO:0001775,GO:0001821,GO:0001824,GO:0001825,GO:0001829,GO:0001889,GO:0001890,GO:0002027,GO:0002252,GO:0002263,GO:0002285,GO:0002312,GO:0002313,GO:0002314,GO:0002335,GO:0002366,GO:0002376,GO:0002520,GO:0002521,GO:0002634,GO:0002636,GO:0002682,GO:0002683,GO:0002684,GO:0002685,GO:0002686,GO:0002694,GO:0002696,GO:0002819,GO:0002821,GO:0002822,GO:0002824,GO:0002902,GO:…	GO:0000323,GO:0005575,GO:0005576,GO:0005615,GO:0005622,GO:0005623,GO:0005737,GO:0005739,GO:0005764,GO:0005773,GO:0005829,GO:0005886,GO:0009897,GO:0009986,GO:0016020,GO:0030054,GO:0030425,GO:0031410,GO:0031974,GO:0031982,GO:0031983,GO:0032838,GO:0032839,GO:0042995,GO:0043005,GO:0043025,GO:0043226,GO:0043227,GO:0043229,GO:0043231,GO:0043233,GO:0044297,GO:0044421,GO:0044422,GO:0044424,GO:0044425,GO:…	GO:0001882,GO:0001883,GO:0003674,GO:0003824,GO:0004000,GO:0005488,GO:0008270,GO:0016787,GO:0016810,GO:0016814,GO:0019239,GO:0036094,GO:0043167,GO:0043169,GO:0046872,GO:0046914,GO:0097159,GO:1901363,	PFAM (A_deaminase)
mikado.scaf3358G8	84.4423	0.983591	0.238464	4.12469	3.71228e-05	0.00445253	C2075	3	0.00445253	chrS	1.51621	sp|P18293|ANPRA_MOUSE	36.3	9.2e-166	97.9	sp|P18293|ANPRA_MOUSE Atrial natriuretic peptide receptor 1 OS=Mus musculus OX=10090 GN=Npr1 PE=1 SV=2	Yes	|EMBL; J05504; AAA37670.1; -; mRNA.|EMBL; L31932; AAA66945.1; -; mRNA.|CCDS; CCDS17529.1; -.|PIR; A36568; OYMSAR.|PIR; I57963; I57963.|RefSeq; NP_032753.5; NM_008727.5.|AlphaFoldDB; P18293; -.|SMR; P18293; -.|BioGRID; 201830; 4.|ComplexPortal; CPX-34; ANPR-A receptor complex.|STRING; 10090.ENSMUSP00000029540; -.|GlyCosmos; P18293; 6 sites, No reported glycans.|GlyGen; P18293; 6 sites.|iPTMnet; P1…	|-!- FUNCTION: Receptor for the atrial natriuretic peptide NPPA/ANP and the| brain natriuretic peptide NPPB/BNP which are potent vasoactive hormones| playing a key role in cardiovascular homeostasis. Has guanylate cyclase| activity upon binding of the ligand.|-!- CATALYTIC ACTIVITY:| Reaction=GTP = 3',5'-cyclic GMP + diphosphate; Xref=Rhea:RHEA:13665,| ChEBI:CHEBI:33019, ChEBI:CHEBI:37565, ChEBI:…	NA	GO:0006182,GO:0007166,GO:0007168,GO:0010753,GO:0019934,GO:0035556,GO:0042417,GO:0048662,GO:0097746,	GO:0005886,GO:0043235,	GO:0001653,GO:0004016,GO:0004383,GO:0004672,GO:0005524,GO:0005525,GO:0016941,GO:0017046,GO:0042562,	6183.Smp_142620__mRNA	1.13e-195	608	NPR2	Animals	meNOG[21]	09WU4@biNOG,0V8B6@meNOG,12S31@opiNOG,COG2114@NOG,KOG1023@euNOG	guanylate cyclase	230,230,4270,230,4744	GO:0001501,GO:0001503,GO:0001558,GO:0003008,GO:0003013,GO:0003014,GO:0003018,GO:0006022,GO:0006030,GO:0006040,GO:0006139,GO:0006140,GO:0006163,GO:0006164,GO:0006182,GO:0006468,GO:0006584,GO:0006725,GO:0006753,GO:0006793,GO:0006796,GO:0006807,GO:0006810,GO:0006897,GO:0006898,GO:0006935,GO:0006996,GO:0007030,GO:0007154,GO:0007165,GO:0007166,GO:0007167,GO:0007168,GO:0007186,GO:0007275,GO:0007346,GO:…	GO:0005575,GO:0005576,GO:0005622,GO:0005623,GO:0005634,GO:0005635,GO:0005640,GO:0005737,GO:0005886,GO:0005929,GO:0009897,GO:0009986,GO:0012505,GO:0016020,GO:0019867,GO:0031090,GO:0031224,GO:0031226,GO:0031965,GO:0031967,GO:0031968,GO:0031975,GO:0042175,GO:0042995,GO:0043005,GO:0043226,GO:0043227,GO:0043229,GO:0043231,GO:0044297,GO:0044422,GO:0044424,GO:0044425,GO:0044428,GO:0044446,GO:0044459,GO:…	GO:0000166,GO:0001653,GO:0001882,GO:0001883,GO:0003674,GO:0003824,GO:0004383,GO:0004672,GO:0004674,GO:0004713,GO:0004714,GO:0004715,GO:0004871,GO:0004888,GO:0004930,GO:0005044,GO:0005488,GO:0005515,GO:0005524,GO:0005525,GO:0008061,GO:0008528,GO:0009975,GO:0016301,GO:0016740,GO:0016772,GO:0016773,GO:0016829,GO:0016849,GO:0016941,GO:0017046,GO:0017076,GO:0019001,GO:0019199,GO:0019899,GO:0019900,GO:…	PFAM (Guanylate_cyc, Pkinase_Tyr, Pkinase, ANF_receptor, HNOBA), SMART (CYCc, STYKc, TRANS, COIL, SIGNAL)
mikado.scaf93G26	521.119	0.554542	0.169099	3.27939	0.00104033	0.0376492	C1562	3	0.0376492	chrS	1.56903	tr|A0A267GYU0|A0A267GYU0_9PLAT	100	0	100	tr|A0A267GYU0|A0A267GYU0_9PLAT FAD-binding PCMH-type domain-containing protein OS=Macrostomum lignano OX=282301 GN=BOX15_Mlig031927g3 PE=3 SV=1	Yes	NA	NA	NA	NA	NA	NA	400682.PAC_15724457	9.38e-252	760	NA	Animals	meNOG[21]	0V583@meNOG,12QCG@opiNOG,COG4630@NOG,COG4631@NOG,KOG0430@euNOG	aldehyde oxidase	230,232,983,1100,1110,1120,4146	GO:0007155,GO:0008150,GO:0008152,GO:0009987,GO:0022610,GO:0055114,	GO:0005575,GO:0016020,	GO:0000166,GO:0003674,GO:0003824,GO:0004854,GO:0005488,GO:0005506,GO:0008762,GO:0009055,GO:0016491,GO:0016614,GO:0016616,GO:0016725,GO:0016726,GO:0036094,GO:0043167,GO:0043168,GO:0043169,GO:0046872,GO:0046914,GO:0048037,GO:0050660,GO:0050662,GO:0051536,GO:0051537,GO:0051540,GO:0097159,GO:1901265,GO:1901363,	PFAM (Ald_Xan_dh_C2, Ald_Xan_dh_C, CO_deh_flav_C, Fer2_2, FAD_binding_5, Fer2), SMART (Ald_Xan_dh_C, CO_deh_flav_C)
mikado.scaf13G47	720.658	0.366978	0.114437	3.2068	0.00134219	0.0437856	C2474	2	0.0437856	chrS	1.44546	tr|A0A267H7E3|A0A267H7E3_9PLAT	100	0	100	tr|A0A267H7E3|A0A267H7E3_9PLAT FAD-binding PCMH-type domain-containing protein OS=Macrostomum lignano OX=282301 GN=BOX15_Mlig018320g1 PE=3 SV=1	Yes	NA	NA	NA	NA	NA	NA	400682.PAC_15724457	2.25e-184	577	NA	Animals	meNOG[21]	0V583@meNOG,12QCG@opiNOG,COG4630@NOG,COG4631@NOG,KOG0430@euNOG	aldehyde oxidase	230,232,983,1100,1110,1120,4146	GO:0007155,GO:0008150,GO:0008152,GO:0009987,GO:0022610,GO:0055114,	GO:0005575,GO:0016020,	GO:0000166,GO:0003674,GO:0003824,GO:0004854,GO:0005488,GO:0005506,GO:0008762,GO:0009055,GO:0016491,GO:0016614,GO:0016616,GO:0016725,GO:0016726,GO:0036094,GO:0043167,GO:0043168,GO:0043169,GO:0046872,GO:0046914,GO:0048037,GO:0050660,GO:0050662,GO:0051536,GO:0051537,GO:0051540,GO:0097159,GO:1901265,GO:1901363,	PFAM (Ald_Xan_dh_C2, Ald_Xan_dh_C, CO_deh_flav_C, Fer2_2, FAD_binding_5, Fer2), SMART (Ald_Xan_dh_C, CO_deh_flav_C)
mikado.scaf935G19	4982.5	-0.575062	0.126138	-4.559	5.13966e-06	0.00108815	C23475	2	0.00108815	chrL	1.00843	tr|A0A267FLE0|A0A267FLE0_9PLAT	100	2.55e-115	100	tr|A0A267FLE0|A0A267FLE0_9PLAT Nucleoside diphosphate kinase OS=Macrostomum lignano OX=282301 GN=BOX15_Mlig008873g3 PE=3 SV=1	Yes	NA	NA	NA	NA	NA	NA	9669.ENSMPUP00000015463	9.69e-77	232	NME2	Mammals	maNOG[6]	09VP9@biNOG,0CHJA@carNOG,0DGXN@chorNOG,0UIW9@maNOG,0V6N5@meNOG,13RKT@opiNOG,1CRMW@veNOG,COG0105@NOG,KOG0888@euNOG	Nucleoside diphosphate kinase	230,240,1100,1110	GO:0000003,GO:0001678,GO:0002682,GO:0002761,GO:0002762,GO:0006139,GO:0006163,GO:0006164,GO:0006165,GO:0006183,GO:0006213,GO:0006220,GO:0006221,GO:0006228,GO:0006241,GO:0006351,GO:0006355,GO:0006468,GO:0006725,GO:0006753,GO:0006793,GO:0006796,GO:0006807,GO:0006810,GO:0006897,GO:0007155,GO:0007275,GO:0007399,GO:0007417,GO:0007420,GO:0007589,GO:0007595,GO:0008150,GO:0008152,GO:0008284,GO:0009058,GO:…	GO:0001726,GO:0005575,GO:0005622,GO:0005623,GO:0005634,GO:0005737,GO:0005739,GO:0005813,GO:0005815,GO:0005829,GO:0005856,GO:0005886,GO:0015630,GO:0016020,GO:0030027,GO:0031252,GO:0042995,GO:0043226,GO:0043227,GO:0043228,GO:0043229,GO:0043231,GO:0043232,GO:0044422,GO:0044424,GO:0044430,GO:0044444,GO:0044446,GO:0044464,GO:0048471,GO:0071944,	GO:0000166,GO:0000287,GO:0000976,GO:0000977,GO:0001067,GO:0001882,GO:0001883,GO:0003674,GO:0003676,GO:0003677,GO:0003697,GO:0003700,GO:0003824,GO:0004518,GO:0004536,GO:0004550,GO:0004672,GO:0004673,GO:0005488,GO:0005524,GO:0005525,GO:0016301,GO:0016740,GO:0016772,GO:0016773,GO:0016775,GO:0016776,GO:0016787,GO:0016788,GO:0017076,GO:0019001,GO:0019205,GO:0030554,GO:0032549,GO:0032550,GO:0032553,GO:…	PFAM (NDK), SMART (NDK)
mikado.scaf3280G2	281.664	-0.540248	0.145842	-3.70434	0.000211944	0.0139337	C13987	3	0.0139337	chrL	0.998607	tr|A0A267DSF2|A0A267DSF2_9PLAT	100	1.42e-244	100	tr|A0A267DSF2|A0A267DSF2_9PLAT Nucleoside diphosphate kinase (Fragment) OS=Macrostomum lignano OX=282301 GN=BOX15_Mlig031786g1 PE=3 SV=1	Yes	NA	NA	NA	NA	NA	NA	7897.ENSLACP00000016390	7.8e-136	397	NME7	Animals	meNOG[21]	09X3M@biNOG,0DIEP@chorNOG,0V825@meNOG,12QAC@opiNOG,1CT58@veNOG,COG0105@NOG,KOG0888@euNOG	NME NM23 family member 7	230,240,1100,1110	GO:0003002,GO:0003341,GO:0003351,GO:0006139,GO:0006163,GO:0006164,GO:0006165,GO:0006183,GO:0006213,GO:0006220,GO:0006221,GO:0006228,GO:0006241,GO:0006351,GO:0006725,GO:0006753,GO:0006793,GO:0006796,GO:0006807,GO:0006810,GO:0006928,GO:0007017,GO:0007018,GO:0007154,GO:0007165,GO:0007166,GO:0007224,GO:0007275,GO:0007368,GO:0007389,GO:0007399,GO:0007417,GO:0007420,GO:0008104,GO:0008150,GO:0008152,GO:…	GO:0005575,GO:0005622,GO:0005623,GO:0005634,GO:0005813,GO:0005815,GO:0005856,GO:0015630,GO:0043226,GO:0043227,GO:0043228,GO:0043229,GO:0043231,GO:0043232,GO:0044422,GO:0044424,GO:0044430,GO:0044446,GO:0044464,	GO:0000166,GO:0001882,GO:0001883,GO:0003674,GO:0003824,GO:0003899,GO:0004550,GO:0005488,GO:0005524,GO:0016301,GO:0016740,GO:0016772,GO:0016776,GO:0016779,GO:0017076,GO:0019205,GO:0030554,GO:0032549,GO:0032550,GO:0032553,GO:0032555,GO:0032559,GO:0034062,GO:0035639,GO:0036094,GO:0043167,GO:0043168,GO:0043169,GO:0046872,GO:0097159,GO:1901265,GO:1901363,	PFAM (NDK), SMART (NDK, DM10)
mikado.scaf3400G4	103.948	-0.741783	0.195303	-3.79811	0.000145802	0.0111711	C27619	4	0.0111711	NA	1.14938	tr|A0A267DSD2|A0A267DSD2_9PLAT	100	6.47e-43	100	tr|A0A267DSD2|A0A267DSD2_9PLAT DNA-directed RNA polymerases I, II, and III subunit RPABC4 (Fragment) OS=Macrostomum lignano OX=282301 GN=BOX15_Mlig004759g5 PE=3 SV=1	Yes	NA	NA	NA	NA	NA	NA	51511.ENSCSAVP00000015948	2.1e-23	89.7	POLR2K	Animals	meNOG[21]	0AAHP@biNOG,0DVGS@chorNOG,0VMG2@meNOG,13W71@opiNOG,COG1996@NOG,KOG3507@euNOG	polymerase (RNA) II (DNA directed) polypeptide K, 7.0kDa	230,240,1100,3020,4623,5016,5169	GO:0000003,GO:0000375,GO:0000377,GO:0000398,GO:0002119,GO:0002164,GO:0003006,GO:0006139,GO:0006259,GO:0006281,GO:0006283,GO:0006289,GO:0006351,GO:0006352,GO:0006353,GO:0006354,GO:0006355,GO:0006356,GO:0006360,GO:0006361,GO:0006362,GO:0006363,GO:0006366,GO:0006367,GO:0006368,GO:0006370,GO:0006383,GO:0006385,GO:0006386,GO:0006396,GO:0006397,GO:0006725,GO:0006807,GO:0006950,GO:0006974,GO:0007275,GO:…	GO:0000428,GO:0005575,GO:0005622,GO:0005623,GO:0005634,GO:0005654,GO:0005665,GO:0016591,GO:0030880,GO:0031974,GO:0031981,GO:0032991,GO:0043226,GO:0043227,GO:0043229,GO:0043231,GO:0043233,GO:0044422,GO:0044424,GO:0044428,GO:0044446,GO:0044451,GO:0044464,GO:0055029,GO:0070013,	GO:0003674,GO:0003676,GO:0003677,GO:0003824,GO:0003899,GO:0005488,GO:0008270,GO:0016740,GO:0016772,GO:0016779,GO:0034062,GO:0043167,GO:0043169,GO:0046872,GO:0046914,GO:0097159,GO:1901363,	PFAM (DNA_RNApol_7kD), SMART (RPOLCX)
mikado.scaf622G25	116.25	0.770422	0.213557	3.60757	0.000309081	0.0173237	C11002	3	0.0173237	chrL	1.12287	tr|A0A267G0V7|A0A267G0V7_9PLAT	100	0	100	tr|A0A267G0V7|A0A267G0V7_9PLAT DNA polymerase delta subunit 2 (Fragment) OS=Macrostomum lignano OX=282301 GN=BOX15_Mlig013796g2 PE=3 SV=1	Yes	NA	NA	NA	NA	NA	NA	7668.SPU_016660tr	1.65e-116	355	POLD2	Animals	meNOG[21]	09YWQ@biNOG,0V9UF@meNOG,12NKU@opiNOG,COG1311@NOG,KOG2732@euNOG	polymerase (DNA directed), delta 2, accessory subunit	230,240,1100,3030,3410,3420,3430,3440,5166	GO:0000003,GO:0000084,GO:0000226,GO:0000278,GO:0000722,GO:0000723,GO:0003006,GO:0006139,GO:0006259,GO:0006260,GO:0006261,GO:0006271,GO:0006281,GO:0006283,GO:0006284,GO:0006289,GO:0006297,GO:0006310,GO:0006312,GO:0006725,GO:0006807,GO:0006950,GO:0006974,GO:0006996,GO:0007010,GO:0007017,GO:0007049,GO:0007051,GO:0007052,GO:0007275,GO:0007548,GO:0008150,GO:0008152,GO:0009058,GO:0009059,GO:0009790,GO:…	GO:0000228,GO:0005575,GO:0005622,GO:0005623,GO:0005634,GO:0005654,GO:0005657,GO:0005694,GO:0005856,GO:0005875,GO:0015630,GO:0030894,GO:0031974,GO:0031981,GO:0032991,GO:0032993,GO:0042575,GO:0043226,GO:0043227,GO:0043228,GO:0043229,GO:0043231,GO:0043232,GO:0043233,GO:0043596,GO:0043601,GO:0043625,GO:0044422,GO:0044424,GO:0044427,GO:0044428,GO:0044430,GO:0044446,GO:0044454,GO:0044464,GO:0070013,	GO:0003674,GO:0003676,GO:0003677,GO:0003824,GO:0003887,GO:0005488,GO:0016740,GO:0016772,GO:0016779,GO:0034061,GO:0097159,GO:1901363,	PFAM (DNA_pol_E_B)
mikado.scaf3889G2	86.3898	-0.802882	0.219453	-3.65857	0.000253631	0.0152804	C24180	1	0.0152804	chrL	1.07739	tr|A0A267DJS3|A0A267DJS3_9PLAT	100	6.12e-110	100	tr|A0A267DJS3|A0A267DJS3_9PLAT Dynein heavy chain C-terminal domain-containing protein OS=Macrostomum lignano OX=282301 GN=BOX15_Mlig016204g3 PE=4 SV=1	Yes	NA	NA	NA	NA	NA	NA	7739.JGI91832	3.06e-86	263	DNAH10	Eukaryotes	euNOG[57]	0Y22X@NOG,KOG3595@euNOG	heavy chain	230,4145,4962,5132	GO:0000003,GO:0000226,GO:0000278,GO:0000280,GO:0000902,GO:0000904,GO:0001539,GO:0001709,GO:0001738,GO:0002009,GO:0002252,GO:0002376,GO:0003002,GO:0003006,GO:0003008,GO:0005975,GO:0006139,GO:0006152,GO:0006163,GO:0006195,GO:0006200,GO:0006403,GO:0006468,GO:0006486,GO:0006582,GO:0006725,GO:0006753,GO:0006793,GO:0006796,GO:0006807,GO:0006810,GO:0006886,GO:0006928,GO:0006950,GO:0006952,GO:0006955,GO:…	GO:0000775,GO:0000776,GO:0000922,GO:0005575,GO:0005576,GO:0005622,GO:0005623,GO:0005694,GO:0005737,GO:0005794,GO:0005815,GO:0005819,GO:0005856,GO:0005858,GO:0005868,GO:0005874,GO:0005875,GO:0005929,GO:0005930,GO:0005938,GO:0015630,GO:0030286,GO:0031514,GO:0032838,GO:0032991,GO:0042995,GO:0043226,GO:0043227,GO:0043228,GO:0043229,GO:0043231,GO:0043232,GO:0044421,GO:0044422,GO:0044424,GO:0044427,GO:…	GO:0000166,GO:0001882,GO:0001883,GO:0003674,GO:0003676,GO:0003677,GO:0003774,GO:0003777,GO:0003824,GO:0003954,GO:0004553,GO:0004672,GO:0005488,GO:0005515,GO:0005524,GO:0008017,GO:0008022,GO:0008092,GO:0008137,GO:0008194,GO:0008270,GO:0008373,GO:0008888,GO:0015631,GO:0016162,GO:0016301,GO:0016462,GO:0016491,GO:0016614,GO:0016616,GO:0016651,GO:0016655,GO:0016740,GO:0016746,GO:0016747,GO:0016757,GO:…	PFAM (Dynein_heavy, AAA_5, DHC_N2, DHC_N1), SMART (COIL, AAA)
mikado.scaf110G23	115.806	-0.858713	0.177623	-4.83447	1.335e-06	0.000379415	C958	2	0.000379415	chrS	1.4292	tr|A0A267GWK3|A0A267GWK3_9PLAT	100	0	100	tr|A0A267GWK3|A0A267GWK3_9PLAT Ion transport domain-containing protein OS=Macrostomum lignano OX=282301 GN=BOX15_Mlig012617g1 PE=4 SV=1	Yes	NA	NA	NA	NA	NA	NA	10228.TriadP60588	1.07e-16	94.4	TRPM2	Animals	meNOG[21]	0V4TP@meNOG,0XR5B@NOG,12RHT@opiNOG,KOG3614@euNOG,KOG4195@euNOG	transient receptor potential cation channel subfamily m member	230,4742,4911	GO:0000041,GO:0001817,GO:0002376,GO:0002407,GO:0002682,GO:0002697,GO:0002700,GO:0002703,GO:0002706,GO:0002709,GO:0002718,GO:0002724,GO:0002819,GO:0002822,GO:0006810,GO:0006811,GO:0006812,GO:0006813,GO:0006814,GO:0006816,GO:0006828,GO:0006928,GO:0006935,GO:0006950,GO:0006979,GO:0008150,GO:0008152,GO:0008284,GO:0009605,GO:0009966,GO:0009967,GO:0009987,GO:0010646,GO:0010647,GO:0016477,GO:0016925,GO:…	GO:0005575,GO:0005622,GO:0005623,GO:0005737,GO:0005783,GO:0005794,GO:0005886,GO:0016020,GO:0031224,GO:0031226,GO:0043226,GO:0043227,GO:0043229,GO:0043231,GO:0044424,GO:0044425,GO:0044444,GO:0044459,GO:0044464,GO:0071944,	GO:0000166,GO:0001882,GO:0001883,GO:0003674,GO:0003824,GO:0005215,GO:0005216,GO:0005227,GO:0005244,GO:0005261,GO:0005262,GO:0005267,GO:0005272,GO:0005384,GO:0005488,GO:0005524,GO:0008324,GO:0015075,GO:0015079,GO:0015081,GO:0015085,GO:0015267,GO:0016462,GO:0016787,GO:0016817,GO:0016818,GO:0017076,GO:0022803,GO:0022832,GO:0022836,GO:0022839,GO:0022857,GO:0022890,GO:0030554,GO:0032549,GO:0032550,GO:…	PFAM (Ion_trans, Alpha_kinase), SMART (TRANS, COIL, Alpha_kinase)
mikado.scaf4331G3	499.448	1.0264	0.302973	3.38775	0.00070468	0.029363	C11528	4	0.029363	chrS	1.475	tr|A0A1I8H347|A0A1I8H347_9PLAT	99.3	0	100	tr|A0A1I8H347|A0A1I8H347_9PLAT Choline-specific glycerophosphodiester phosphodiesterase OS=Macrostomum lignano OX=282301 PE=4 SV=1	Yes	NA	NA	NA	NA	NA	NA	10228.TriadP58865	4.97e-90	296	ENPP1	Animals	meNOG[21]	0V4CJ@meNOG,12Q62@opiNOG,COG1524@NOG,COG1864@NOG,KOG2645@euNOG	ectonucleotide pyrophosphatase phosphodiesterase	230,500,740,760,770,1100,230,500,740,760,770,1100,4745,565	GO:0001558,GO:0001932,GO:0001933,GO:0002376,GO:0005979,GO:0006066,GO:0006082,GO:0006091,GO:0006109,GO:0006139,GO:0006163,GO:0006576,GO:0006629,GO:0006644,GO:0006650,GO:0006725,GO:0006753,GO:0006766,GO:0006767,GO:0006771,GO:0006790,GO:0006793,GO:0006796,GO:0006807,GO:0006810,GO:0006811,GO:0006820,GO:0006873,GO:0006897,GO:0006898,GO:0006928,GO:0006935,GO:0006955,GO:0007154,GO:0007165,GO:0007166,GO:…	GO:0005575,GO:0005576,GO:0005615,GO:0005622,GO:0005623,GO:0005737,GO:0005856,GO:0005886,GO:0009986,GO:0015629,GO:0016020,GO:0016323,GO:0016459,GO:0031224,GO:0031226,GO:0032991,GO:0043226,GO:0043228,GO:0043229,GO:0043232,GO:0044421,GO:0044422,GO:0044424,GO:0044425,GO:0044430,GO:0044444,GO:0044446,GO:0044459,GO:0044464,GO:0048471,GO:0071944,	GO:0000166,GO:0001871,GO:0001882,GO:0001883,GO:0003674,GO:0003676,GO:0003774,GO:0003824,GO:0004518,GO:0004527,GO:0004528,GO:0004551,GO:0004620,GO:0004622,GO:0005044,GO:0005102,GO:0005158,GO:0005488,GO:0005509,GO:0005515,GO:0005524,GO:0008081,GO:0008134,GO:0008270,GO:0016298,GO:0016462,GO:0016787,GO:0016788,GO:0016817,GO:0016818,GO:0017076,GO:0017111,GO:0030246,GO:0030247,GO:0030554,GO:0032549,GO:…	PFAM (Somatomedin_B, Phosphodiest, Endonuclease_NS), SMART (SO, NUC, Endonuclease_NS, TRANS, SIGNAL)
mikado.scaf61G53	80.3473	0.721523	0.21929	3.29026	0.00100093	0.0368352	C3311	3	0.0368352	chrS	1.40318	tr|A0A267FDR1|A0A267FDR1_9PLAT	100	0	100	tr|A0A267FDR1|A0A267FDR1_9PLAT Phosphodiesterase OS=Macrostomum lignano OX=282301 GN=BOX15_Mlig015337g1 PE=3 SV=1	Yes	NA	NA	NA	NA	NA	NA	8128.ENSONIP00000021052	1.79e-245	719	PDE2A	Fishes	fiNOG[1]	09UEN@biNOG,0DHY2@chorNOG,0N3YP@fiNOG,0V5DZ@meNOG,0XRI7@NOG,131SD@opiNOG,1CSNN@veNOG,KOG3689@euNOG	phosphodiesterase 2A, cGMP-stimulated	230,5032	GO:0007154,GO:0007165,GO:0008150,GO:0008152,GO:0009987,GO:0023052,GO:0050789,GO:0050794,GO:0050896,GO:0051716,GO:0065007,	NA	GO:0003674,GO:0003824,GO:0004112,GO:0004114,GO:0005488,GO:0008081,GO:0016787,GO:0016788,GO:0042578,GO:0043167,GO:0043169,GO:0046872,	PFAM (GAF, PDEase_I), SMART (GAF, HDc)
mikado.scaf16G48	284.591	-0.554014	0.162032	-3.41916	0.000628143	0.0273392	C17504	3	0.0273392	chrL	1.11645	tr|A0A267EFN0|A0A267EFN0_9PLAT	100	4.73e-205	100	tr|A0A267EFN0|A0A267EFN0_9PLAT Uracil phosphoribosyltransferase (Fragment) OS=Macrostomum lignano OX=282301 GN=BOX15_Mlig019135g1 PE=4 SV=1	Yes	NA	NA	NA	NA	NA	NA	99883.ENSTNIP00000011808	1.74e-69	221	UPRT	Fishes	fiNOG[1]	09X11@biNOG,0DP3S@chorNOG,0MX1R@fiNOG,0V6WI@meNOG,13D2M@opiNOG,1CY1R@veNOG,COG0035@NOG,KOG4203@euNOG	uracil phosphoribosyltransferase (FUR1) homolog (S. cerevisiae)	240,1100	NA	GO:0005575,GO:0005622,GO:0005623,GO:0005634,GO:0005737,GO:0043226,GO:0043227,GO:0043229,GO:0043231,GO:0044424,GO:0044464,	NA	PFAM (Pribosyltran)
mikado.scaf70G88	801.478	0.60089	0.147002	4.08762	4.35822e-05	0.00494379	C2611	3	0.00494379	chrS	1.61251	tr|A0A267H2Z5|A0A267H2Z5_9PLAT	100	0	100	tr|A0A267H2Z5|A0A267H2Z5_9PLAT Dihydropyrimidine dehydrogenase [NADP(+)] OS=Macrostomum lignano OX=282301 GN=BOX15_Mlig014826g1 PE=3 SV=1	Yes	NA	NA	NA	NA	NA	NA	7739.JGI126538	0	1452	DPYD	Animals	meNOG[21]	09ZFV@biNOG,0DH0V@chorNOG,0VACY@meNOG,12P5M@opiNOG,COG0167@NOG,COG0493@NOG,COG1146@NOG,KOG0399@euNOG	Dihydropyrimidine dehydrogenase	240,410,770,983,1100	GO:0006082,GO:0006139,GO:0006144,GO:0006145,GO:0006206,GO:0006207,GO:0006208,GO:0006210,GO:0006212,GO:0006213,GO:0006214,GO:0006220,GO:0006221,GO:0006222,GO:0006520,GO:0006725,GO:0006753,GO:0006793,GO:0006796,GO:0006807,GO:0006810,GO:0008150,GO:0008152,GO:0008652,GO:0009056,GO:0009058,GO:0009112,GO:0009116,GO:0009117,GO:0009119,GO:0009120,GO:0009123,GO:0009124,GO:0009129,GO:0009130,GO:0009156,GO:…	GO:0005575,GO:0005622,GO:0005623,GO:0005737,GO:0005829,GO:0016020,GO:0031224,GO:0044424,GO:0044425,GO:0044444,GO:0044464,	GO:0000166,GO:0003674,GO:0003824,GO:0004152,GO:0004158,GO:0004159,GO:0005215,GO:0005488,GO:0005515,GO:0009055,GO:0010181,GO:0016491,GO:0016627,GO:0016628,GO:0016634,GO:0016635,GO:0017113,GO:0022857,GO:0032553,GO:0036094,GO:0042802,GO:0042803,GO:0043167,GO:0043168,GO:0043169,GO:0046872,GO:0046983,GO:0048037,GO:0050660,GO:0050661,GO:0050662,GO:0051536,GO:0051539,GO:0051540,GO:0052888,GO:0097159,GO:…	PFAM (DHO_dh, Pyr_redox_2, Dus), SMART (TRANS)
mikado.scaf1728G5	474.165	0.564382	0.144557	3.90421	9.45354e-05	0.00834814	C2611	3	0.00494379	chrL	0.948301	tr|A0A267EV57|A0A267EV57_9PLAT	100	0	100	tr|A0A267EV57|A0A267EV57_9PLAT Dihydropyrimidine dehydrogenase [NADP(+)] OS=Macrostomum lignano OX=282301 GN=BOX15_Mlig007577g1 PE=3 SV=1	Yes	NA	NA	NA	NA	NA	NA	7739.JGI129513	0	1454	DPYD	Animals	meNOG[21]	09ZFV@biNOG,0DH0V@chorNOG,0VACY@meNOG,12P5M@opiNOG,COG0167@NOG,COG0493@NOG,COG1146@NOG,KOG0399@euNOG	Dihydropyrimidine dehydrogenase	240,410,770,983,1100	GO:0006082,GO:0006139,GO:0006144,GO:0006145,GO:0006206,GO:0006207,GO:0006208,GO:0006210,GO:0006212,GO:0006213,GO:0006214,GO:0006220,GO:0006221,GO:0006222,GO:0006520,GO:0006725,GO:0006753,GO:0006793,GO:0006796,GO:0006807,GO:0006810,GO:0008150,GO:0008152,GO:0008652,GO:0009056,GO:0009058,GO:0009112,GO:0009116,GO:0009117,GO:0009119,GO:0009120,GO:0009123,GO:0009124,GO:0009129,GO:0009130,GO:0009156,GO:…	GO:0005575,GO:0005622,GO:0005623,GO:0005737,GO:0005829,GO:0016020,GO:0031224,GO:0044424,GO:0044425,GO:0044444,GO:0044464,	GO:0000166,GO:0003674,GO:0003824,GO:0004152,GO:0004158,GO:0004159,GO:0005215,GO:0005488,GO:0005515,GO:0009055,GO:0010181,GO:0016491,GO:0016627,GO:0016628,GO:0016634,GO:0016635,GO:0017113,GO:0022857,GO:0032553,GO:0036094,GO:0042802,GO:0042803,GO:0043167,GO:0043168,GO:0043169,GO:0046872,GO:0046983,GO:0048037,GO:0050660,GO:0050661,GO:0050662,GO:0051536,GO:0051539,GO:0051540,GO:0052888,GO:0097159,GO:…	PFAM (DHO_dh, Pyr_redox_2, Dus), SMART (TRANS)
mikado.scaf3588G4	482.572	0.464379	0.131311	3.53649	0.000405485	0.0205868	C2611	3	0.00494379	chrL	0.905226	tr|A0A267EV57|A0A267EV57_9PLAT	100	0	100	tr|A0A267EV57|A0A267EV57_9PLAT Dihydropyrimidine dehydrogenase [NADP(+)] OS=Macrostomum lignano OX=282301 GN=BOX15_Mlig007577g1 PE=3 SV=1	Yes	NA	NA	NA	NA	NA	NA	7739.JGI129513	0	1454	DPYD	Animals	meNOG[21]	09ZFV@biNOG,0DH0V@chorNOG,0VACY@meNOG,12P5M@opiNOG,COG0167@NOG,COG0493@NOG,COG1146@NOG,KOG0399@euNOG	Dihydropyrimidine dehydrogenase	240,410,770,983,1100	GO:0006082,GO:0006139,GO:0006144,GO:0006145,GO:0006206,GO:0006207,GO:0006208,GO:0006210,GO:0006212,GO:0006213,GO:0006214,GO:0006220,GO:0006221,GO:0006222,GO:0006520,GO:0006725,GO:0006753,GO:0006793,GO:0006796,GO:0006807,GO:0006810,GO:0008150,GO:0008152,GO:0008652,GO:0009056,GO:0009058,GO:0009112,GO:0009116,GO:0009117,GO:0009119,GO:0009120,GO:0009123,GO:0009124,GO:0009129,GO:0009130,GO:0009156,GO:…	GO:0005575,GO:0005622,GO:0005623,GO:0005737,GO:0005829,GO:0016020,GO:0031224,GO:0044424,GO:0044425,GO:0044444,GO:0044464,	GO:0000166,GO:0003674,GO:0003824,GO:0004152,GO:0004158,GO:0004159,GO:0005215,GO:0005488,GO:0005515,GO:0009055,GO:0010181,GO:0016491,GO:0016627,GO:0016628,GO:0016634,GO:0016635,GO:0017113,GO:0022857,GO:0032553,GO:0036094,GO:0042802,GO:0042803,GO:0043167,GO:0043168,GO:0043169,GO:0046872,GO:0046983,GO:0048037,GO:0050660,GO:0050661,GO:0050662,GO:0051536,GO:0051539,GO:0051540,GO:0052888,GO:0097159,GO:…	PFAM (DHO_dh, Pyr_redox_2, Dus), SMART (TRANS)
mikado.scaf390G61	87.2914	1.0865	0.278503	3.90121	9.5714e-05	0.00837001	C25777	1	0.00837001	chrL	1.0443	tr|A0A267GDI3|A0A267GDI3_9PLAT	100	2.65e-78	100	tr|A0A267GDI3|A0A267GDI3_9PLAT Uncharacterized protein OS=Macrostomum lignano OX=282301 GN=BOX15_Mlig018145g2 PE=4 SV=1	No	NA	NA	NA	NA	NA	NA	7070.TC015385-PA	9.96e-15	75.5	NA	Arthropoda	artNOG[6]	032KG@artNOG,0A1E5@biNOG,0SPGP@inNOG,0VC9Q@meNOG,12NZE@opiNOG,COG1012@NOG,KOG2455@euNOG	Dehydrogenase	250,330,1100	GO:0006082,GO:0006520,GO:0006560,GO:0006561,GO:0006807,GO:0006996,GO:0007005,GO:0008150,GO:0008152,GO:0008652,GO:0009058,GO:0009064,GO:0009084,GO:0009987,GO:0016043,GO:0016053,GO:0018130,GO:0019752,GO:0043436,GO:0044237,GO:0044238,GO:0044249,GO:0044281,GO:0044283,GO:0046394,GO:0046483,GO:0055114,GO:0071704,GO:0071840,GO:1901360,GO:1901362,GO:1901564,GO:1901566,GO:1901576,GO:1901605,GO:1901607,	GO:0005575,GO:0005622,GO:0005623,GO:0005737,GO:0005739,GO:0005759,GO:0031974,GO:0043226,GO:0043227,GO:0043229,GO:0043231,GO:0043233,GO:0044422,GO:0044424,GO:0044429,GO:0044444,GO:0044446,GO:0044464,GO:0070013,	GO:0003674,GO:0003824,GO:0003842,GO:0016491,GO:0016620,GO:0016645,GO:0016646,GO:0016903,	PFAM (Aldedh)
mikado.scaf715G15	266.691	0.73478	0.147013	4.99806	5.79112e-07	0.000197935	C6091	3	0.000197935	NA	1.18551	tr|A0A267G5X9|A0A267G5X9_9PLAT	99.7	0	100	tr|A0A267G5X9|A0A267G5X9_9PLAT glutamate dehydrogenase [NAD(P)(+)] OS=Macrostomum lignano OX=282301 GN=BOX15_Mlig011448g1 PE=3 SV=1	Yes	NA	NA	NA	NA	NA	NA	8128.ENSONIP00000019996	1.46e-269	756	GLUD1	Fishes	fiNOG[1]	09TVN@biNOG,0DF63@chorNOG,0MV13@fiNOG,0V4UV@meNOG,12RQS@opiNOG,1CPVP@veNOG,COG0334@NOG,KOG2250@euNOG	glutamate dehydrogenase	250,330,471,910,1100,4964	GO:0006082,GO:0006520,GO:0006807,GO:0008150,GO:0008152,GO:0009987,GO:0019752,GO:0043436,GO:0044237,GO:0044238,GO:0044281,GO:0055114,GO:0071704,GO:1901564,	NA	GO:0003674,GO:0003824,GO:0016491,GO:0016638,GO:0016639,	PFAM (ELFV_dehydrog_N, ELFV_dehydrog), SMART (ELFV_dehydrog)
mikado.scaf293G17	286.693	0.490142	0.151946	3.22577	0.00125636	0.041981	C3743	3	0.041981	chrS	1.59028	tr|A0A267GLA3|A0A267GLA3_9PLAT	100	0	100	tr|A0A267GLA3|A0A267GLA3_9PLAT Dimethylglycine dehydrogenase, mitochondrial OS=Macrostomum lignano OX=282301 GN=BOX15_Mlig007960g1 PE=3 SV=1	Yes	NA	NA	NA	NA	NA	NA	8364.ENSXETP00000001158	0	975	DMGDH	Animals	meNOG[21]	09TEX@biNOG,0DNX2@chorNOG,0V4E0@meNOG,12NRW@opiNOG,1CXUF@veNOG,COG0404@NOG,COG0665@NOG,KOG2844@euNOG	Dehydrogenase	260,1100	GO:0006066,GO:0006082,GO:0006520,GO:0006544,GO:0006546,GO:0006576,GO:0006577,GO:0006579,GO:0006807,GO:0008150,GO:0008152,GO:0009056,GO:0009063,GO:0009069,GO:0009071,GO:0009308,GO:0009310,GO:0009987,GO:0016054,GO:0019695,GO:0019752,GO:0032259,GO:0034641,GO:0042402,GO:0042426,GO:0042439,GO:0043436,GO:0044237,GO:0044238,GO:0044248,GO:0044270,GO:0044281,GO:0044282,GO:0046164,GO:0046395,GO:0055114,GO:…	GO:0005575,GO:0005622,GO:0005623,GO:0005737,GO:0005739,GO:0005759,GO:0031974,GO:0043226,GO:0043227,GO:0043229,GO:0043231,GO:0043233,GO:0044422,GO:0044424,GO:0044429,GO:0044444,GO:0044446,GO:0044464,GO:0070013,	GO:0000166,GO:0003674,GO:0003824,GO:0004047,GO:0005488,GO:0005542,GO:0008168,GO:0009055,GO:0016491,GO:0016597,GO:0016645,GO:0016740,GO:0016741,GO:0019842,GO:0031406,GO:0036094,GO:0043167,GO:0043168,GO:0046997,GO:0047865,GO:0048037,GO:0050660,GO:0050662,GO:0072341,GO:0097159,GO:1901265,GO:1901363,	PFAM (DAO, GCV_T, GCV_T_C, SoxG, FAD_binding_2, Thi4)
mikado.scaf293G18	1270.56	0.958223	0.182943	5.23783	1.62477e-07	6.85207e-05	C17510	3	6.85207e-05	chrS	1.66643	tr|A0A1I8IR30|A0A1I8IR30_9PLAT	100	1.48e-219	100	tr|A0A1I8IR30|A0A1I8IR30_9PLAT Hcy-binding domain-containing protein OS=Macrostomum lignano OX=282301 GN=BOX15_Mlig031806g1 PE=4 SV=1	Yes	NA	NA	NA	NA	NA	NA	7739.JGI78594	2.83e-131	384	BHMT	Animals	meNOG[21]	09XJ4@biNOG,0DIWK@chorNOG,0V8H7@meNOG,13HAS@opiNOG,COG0646@NOG,KOG1579@euNOG	betaine-homocysteine S-methyltransferase	260,270,1100	GO:0000096,GO:0000097,GO:0006082,GO:0006479,GO:0006520,GO:0006521,GO:0006555,GO:0006577,GO:0006579,GO:0006790,GO:0006807,GO:0008150,GO:0008152,GO:0008213,GO:0008652,GO:0009056,GO:0009058,GO:0009066,GO:0009067,GO:0009086,GO:0009987,GO:0010565,GO:0016053,GO:0019222,GO:0019538,GO:0019752,GO:0031323,GO:0031335,GO:0032259,GO:0033238,GO:0034641,GO:0036211,GO:0042762,GO:0043170,GO:0043412,GO:0043414,GO:…	GO:0005575,GO:0005622,GO:0005623,GO:0005737,GO:0005829,GO:0032991,GO:0044424,GO:0044444,GO:0044464,	GO:0003674,GO:0003824,GO:0005488,GO:0005515,GO:0008168,GO:0008172,GO:0008270,GO:0008757,GO:0008898,GO:0016740,GO:0016741,GO:0043167,GO:0043169,GO:0046872,GO:0046914,GO:0047150,	PFAM (S-methyl_trans)
mikado.scaf254G24	941.154	0.77779	0.189103	4.11305	3.90469e-05	0.00461973	C17510	3	6.85207e-05	chrL	0.875826	tr|A0A267FDJ8|A0A267FDJ8_9PLAT	99.5	0	100	tr|A0A267FDJ8|A0A267FDJ8_9PLAT Hcy-binding domain-containing protein OS=Macrostomum lignano OX=282301 GN=BOX15_Mlig024130g1 PE=4 SV=1	Yes	NA	NA	NA	NA	NA	NA	45351.NEMVEDRAFT_v1g236455-PA	6.13e-208	584	BHMT	Animals	meNOG[21]	0V8H7@meNOG,13HAS@opiNOG,COG0646@NOG,KOG1579@euNOG	betaine-homocysteine S-methyltransferase	260,270,1100	GO:0000096,GO:0000097,GO:0006082,GO:0006479,GO:0006520,GO:0006521,GO:0006555,GO:0006577,GO:0006579,GO:0006790,GO:0006807,GO:0008150,GO:0008152,GO:0008213,GO:0008652,GO:0009056,GO:0009058,GO:0009066,GO:0009067,GO:0009086,GO:0009987,GO:0010565,GO:0016053,GO:0019222,GO:0019538,GO:0019752,GO:0031323,GO:0031335,GO:0032259,GO:0033238,GO:0034641,GO:0036211,GO:0042762,GO:0043170,GO:0043412,GO:0043414,GO:…	GO:0005575,GO:0005622,GO:0005623,GO:0005737,GO:0005829,GO:0032991,GO:0044424,GO:0044444,GO:0044464,	GO:0003674,GO:0003824,GO:0005488,GO:0005515,GO:0008168,GO:0008172,GO:0008270,GO:0008757,GO:0008898,GO:0016740,GO:0016741,GO:0043167,GO:0043169,GO:0046872,GO:0046914,GO:0047150,	PFAM (S-methyl_trans)
mikado.scaf1037G3	273.108	-0.492932	0.149545	-3.29621	0.000979973	0.0363968	C4755	3	0.0210528	chrL	1.05397	tr|A0A267FH58|A0A267FH58_9PLAT	100	0	100	tr|A0A267FH58|A0A267FH58_9PLAT L-serine ammonia-lyase (Fragment) OS=Macrostomum lignano OX=282301 GN=BOX15_Mlig010810g1 PE=4 SV=1	Yes	NA	NA	NA	NA	NA	NA	6183.Smp_137330__mRNA	1.97e-79	281	SDS	Animals	meNOG[21]	09VHF@biNOG,0V6GP@meNOG,12RHD@opiNOG,COG1171@NOG,KOG0145@euNOG,KOG1250@euNOG	Serine dehydratase	260,270,1100,1110,1230	GO:0001101,GO:0005975,GO:0005996,GO:0006006,GO:0006082,GO:0006090,GO:0006094,GO:0006520,GO:0006563,GO:0006565,GO:0006807,GO:0007584,GO:0008150,GO:0008152,GO:0009056,GO:0009058,GO:0009063,GO:0009069,GO:0009071,GO:0009605,GO:0009719,GO:0009987,GO:0009991,GO:0010033,GO:0010243,GO:0014070,GO:0016051,GO:0016053,GO:0016054,GO:0019318,GO:0019319,GO:0019752,GO:0031667,GO:0032787,GO:0033273,GO:0033590,GO:…	GO:0005575,GO:0005622,GO:0005623,GO:0005737,GO:0005739,GO:0043226,GO:0043227,GO:0043229,GO:0043231,GO:0044424,GO:0044444,GO:0044464,	GO:0000166,GO:0003674,GO:0003676,GO:0003723,GO:0003824,GO:0003941,GO:0004794,GO:0005488,GO:0005515,GO:0016829,GO:0016840,GO:0016841,GO:0030170,GO:0036094,GO:0042802,GO:0042803,GO:0043167,GO:0043168,GO:0046983,GO:0048037,GO:0097159,GO:1901265,GO:1901363,	PFAM (PALP)
mikado.scaf1349G4	256.685	-0.543947	0.154202	-3.52751	0.000419495	0.0210528	C4755	3	0.0210528	chrL	0.941979	tr|A0A267F5P6|A0A267F5P6_9PLAT	100	2.07e-291	100	tr|A0A267F5P6|A0A267F5P6_9PLAT L-serine ammonia-lyase OS=Macrostomum lignano OX=282301 GN=BOX15_Mlig003997g1 PE=4 SV=1	Yes	NA	NA	NA	NA	NA	NA	1042876.PPS_2985	1.08e-56	195	SDSL	Bacteria	bactNOG[38]	08JB0@bactNOG,0QPP8@gproNOG,16U1C@proNOG,COG1171@NOG	pyridoxal-5'-phosphate-dependent protein beta subunit	260,290,1100,1110,1230	GO:0006082,GO:0006520,GO:0006807,GO:0008150,GO:0008152,GO:0009987,GO:0019752,GO:0043436,GO:0044237,GO:0044238,GO:0044281,GO:0071704,GO:1901564,	NA	GO:0003674,GO:0003824,GO:0003941,GO:0005488,GO:0016829,GO:0016840,GO:0016841,GO:0030170,GO:0043167,GO:0043168,GO:0048037,	PFAM (PALP)
mikado.scaf3045G8	74.553	0.733686	0.231404	3.17059	0.00152132	0.0467976	C9448	3	0.0467976	chrS	1.61484	tr|A0A1I8J864|A0A1I8J864_9PLAT	100	0	100	tr|A0A1I8J864|A0A1I8J864_9PLAT threonine ammonia-lyase OS=Macrostomum lignano OX=282301 GN=BOX15_Mlig031416g3 PE=4 SV=1	Yes	NA	NA	NA	NA	NA	NA	7739.JGI286400	4.37e-190	545	NA	Animals	meNOG[21]	09T8C@biNOG,0DEJI@chorNOG,0V869@meNOG,12QW9@opiNOG,COG1171@NOG,KOG1250@euNOG	serine racemase	260,290,1100,1110,1230	GO:0000003,GO:0002009,GO:0003006,GO:0006082,GO:0006520,GO:0006566,GO:0006567,GO:0006807,GO:0007275,GO:0007548,GO:0008150,GO:0008152,GO:0009056,GO:0009063,GO:0009066,GO:0009068,GO:0009653,GO:0009888,GO:0009987,GO:0016054,GO:0019752,GO:0022414,GO:0032501,GO:0032502,GO:0040008,GO:0040009,GO:0040010,GO:0040011,GO:0040035,GO:0043436,GO:0044237,GO:0044238,GO:0044248,GO:0044281,GO:0044282,GO:0045927,GO:…	NA	GO:0003674,GO:0003824,GO:0004794,GO:0005488,GO:0016597,GO:0016829,GO:0016840,GO:0016841,GO:0030170,GO:0031406,GO:0043167,GO:0043168,GO:0048037,	PFAM (PALP, ACT)
mikado.scaf1227G14	162.029	0.76141	0.204164	3.72941	0.00019193	0.0130688	C11746	3	0.0130688	chrS	1.61371	tr|A0A267FBN5|A0A267FBN5_9PLAT	100	9.28e-307	95.5	tr|A0A267FBN5|A0A267FBN5_9PLAT Branched-chain-amino-acid aminotransferase (Fragment) OS=Macrostomum lignano OX=282301 GN=BOX15_Mlig020571g1 PE=3 SV=1	Yes	NA	NA	NA	NA	NA	NA	8083.ENSXMAP00000014086	2.96e-147	430	BCAT2	Fishes	fiNOG[1]	09U0U@biNOG,0DFAJ@chorNOG,0MZGJ@fiNOG,0V4ZK@meNOG,12NGR@opiNOG,1CQ0B@veNOG,COG0115@NOG,KOG0975@euNOG	branched chain amino-acid transaminase 2, mitochondrial	280,290,770,1100,1110,1210,1230	GO:0006082,GO:0006520,GO:0006807,GO:0008150,GO:0008152,GO:0008652,GO:0009058,GO:0009081,GO:0009082,GO:0009987,GO:0016053,GO:0019752,GO:0043436,GO:0044237,GO:0044238,GO:0044249,GO:0044281,GO:0044283,GO:0046394,GO:0071704,GO:1901564,GO:1901566,GO:1901576,	NA	GO:0003674,GO:0003824,GO:0004084,GO:0008483,GO:0016740,GO:0016769,GO:0052654,GO:0052655,GO:0052656,	PFAM (Aminotran_4), SMART (TRANS)
mikado.scaf87G46	73.2611	-0.855436	0.236566	-3.61606	0.000299125	0.0168807	C12508	3	0.0168807	chrL	1.01702	tr|A0A267H1K4|A0A267H1K4_9PLAT	100	4.51999999975769e-314	100	tr|A0A267H1K4|A0A267H1K4_9PLAT Branched-chain-amino-acid aminotransferase (Fragment) OS=Macrostomum lignano OX=282301 GN=BOX15_Mlig015984g3 PE=3 SV=1	Yes	NA	NA	NA	NA	NA	NA	31033.ENSTRUP00000000452	3.95e-136	401	BCAT2	Fishes	fiNOG[1]	09U0U@biNOG,0DFAJ@chorNOG,0MZGJ@fiNOG,0V4ZK@meNOG,12NGR@opiNOG,1CQ0B@veNOG,COG0115@NOG,KOG0975@euNOG	branched chain amino-acid transaminase 2, mitochondrial	280,290,770,1100,1110,1210,1230	GO:0006082,GO:0006520,GO:0006807,GO:0008150,GO:0008152,GO:0008652,GO:0009058,GO:0009081,GO:0009082,GO:0009987,GO:0016053,GO:0019752,GO:0043436,GO:0044237,GO:0044238,GO:0044249,GO:0044281,GO:0044283,GO:0046394,GO:0071704,GO:1901564,GO:1901566,GO:1901576,	NA	GO:0003674,GO:0003824,GO:0004084,GO:0008483,GO:0016740,GO:0016769,GO:0052654,GO:0052655,GO:0052656,	PFAM (Aminotran_4), SMART (TRANS)
mikado.scaf1984G10	331.11	-0.660252	0.155856	-4.2363	2.27234e-05	0.00321162	C21200	3	0.00321162	chrL	0.734666	tr|A0A267EKD3|A0A267EKD3_9PLAT	100	2.22e-134	91.3	tr|A0A267EKD3|A0A267EKD3_9PLAT VOC domain-containing protein (Fragment) OS=Macrostomum lignano OX=282301 GN=BOX15_Mlig004497g1 PE=3 SV=1	Yes	NA	NA	NA	NA	NA	NA	9986.ENSOCUP00000006960	6.46e-60	191	MCEE	Mammals	maNOG[6]	0A2TT@biNOG,0DQFX@chorNOG,0UG06@maNOG,0VDPE@meNOG,13PTG@opiNOG,1B1XZ@spriNOG,1CSFY@veNOG,COG0346@NOG,KOG2944@euNOG	Methylmalonyl CoA epimerase	280,630,640,720,1100,1120	GO:0006082,GO:0006139,GO:0006163,GO:0006629,GO:0006631,GO:0006635,GO:0006725,GO:0006732,GO:0006753,GO:0006793,GO:0006796,GO:0006807,GO:0008150,GO:0008152,GO:0009056,GO:0009062,GO:0009116,GO:0009117,GO:0009119,GO:0009150,GO:0009259,GO:0009987,GO:0015936,GO:0016042,GO:0016054,GO:0019395,GO:0019626,GO:0019637,GO:0019693,GO:0019752,GO:0030258,GO:0032787,GO:0033865,GO:0033875,GO:0034032,GO:0034440,GO:…	GO:0005575,GO:0005622,GO:0005623,GO:0005737,GO:0005739,GO:0005759,GO:0031974,GO:0043226,GO:0043227,GO:0043229,GO:0043231,GO:0043233,GO:0044422,GO:0044424,GO:0044429,GO:0044444,GO:0044446,GO:0044464,GO:0070013,	GO:0003674,GO:0003824,GO:0004493,GO:0016853,GO:0016854,	PFAM (Glyoxalase), SMART (SIGNAL, TRANS)
mikado.scaf960G3	96.1527	0.850671	0.214617	3.96367	7.38074e-05	0.00712973	C4246	2	0.00712973	NA	1.3255	tr|A0A1I8JED0|A0A1I8JED0_9PLAT	100	0	100	tr|A0A1I8JED0|A0A1I8JED0_9PLAT FAS1 domain-containing protein OS=Macrostomum lignano OX=282301 GN=BOX15_Mlig014010g1 PE=4 SV=1	Yes	NA	NA	NA	NA	NA	NA	6183.Smp_177050__mRNA	5.99e-31	137	MCEE	Animals	meNOG[21]	0A2TT@biNOG,0VDPE@meNOG,13PTG@opiNOG,COG0346@NOG,KOG2944@euNOG	Methylmalonyl CoA epimerase	280,630,640,720,1100,1120	GO:0006082,GO:0006139,GO:0006163,GO:0006629,GO:0006631,GO:0006635,GO:0006725,GO:0006732,GO:0006753,GO:0006793,GO:0006796,GO:0006807,GO:0008150,GO:0008152,GO:0009056,GO:0009062,GO:0009116,GO:0009117,GO:0009119,GO:0009150,GO:0009259,GO:0009987,GO:0015936,GO:0016042,GO:0016054,GO:0019395,GO:0019626,GO:0019637,GO:0019693,GO:0019752,GO:0030258,GO:0032787,GO:0033865,GO:0033875,GO:0034032,GO:0034440,GO:…	GO:0005575,GO:0005622,GO:0005623,GO:0005737,GO:0005739,GO:0005759,GO:0031974,GO:0043226,GO:0043227,GO:0043229,GO:0043231,GO:0043233,GO:0044422,GO:0044424,GO:0044429,GO:0044444,GO:0044446,GO:0044464,GO:0070013,	GO:0003674,GO:0003824,GO:0004493,GO:0016853,GO:0016854,	PFAM (Glyoxalase)
mikado.scaf2034G9	333.88	0.48696	0.147846	3.2937	0.000988779	0.0365951	C16269	3	0.0365951	NA	1.14418	tr|A0A1I8H2Z3|A0A1I8H2Z3_9PLAT	100	3.02e-216	100	tr|A0A1I8H2Z3|A0A1I8H2Z3_9PLAT Transaldolase OS=Macrostomum lignano OX=282301 PE=3 SV=1	Yes	NA	NA	NA	NA	NA	NA	10228.TriadP38460	2.4e-127	372	TALDO1	Animals	meNOG[21]	0V801@meNOG,12R0C@opiNOG,COG0176@NOG,KOG2772@euNOG	Transaldolase is important for the balance of metabolites in the pentose-phosphate pathway (By similarity)	30,1100,1110,1120,1230	GO:0005975,GO:0005996,GO:0005997,GO:0005999,GO:0006002,GO:0006006,GO:0006007,GO:0006081,GO:0006091,GO:0006098,GO:0006112,GO:0006139,GO:0006725,GO:0006732,GO:0006733,GO:0006739,GO:0006740,GO:0006753,GO:0006793,GO:0006796,GO:0006807,GO:0008150,GO:0008152,GO:0009052,GO:0009056,GO:0009058,GO:0009117,GO:0009987,GO:0015980,GO:0016051,GO:0016052,GO:0019318,GO:0019320,GO:0019321,GO:0019322,GO:0019362,GO:…	GO:0005575,GO:0005622,GO:0005623,GO:0005737,GO:0005829,GO:0043226,GO:0043227,GO:0043229,GO:0043231,GO:0044424,GO:0044444,GO:0044464,	GO:0003674,GO:0003824,GO:0004801,GO:0005488,GO:0016740,GO:0016744,GO:0030246,GO:0048029,	PFAM (Transaldolase)
mikado.scaf505G29	97.1033	0.824322	0.218017	3.78101	0.000156195	0.0116411	C8495	3	0.0116411	NA	1.35706	tr|A0A267G9N2|A0A267G9N2_9PLAT	100	0	100	tr|A0A267G9N2|A0A267G9N2_9PLAT Glucose-6-phosphate 1-dehydrogenase (Fragment) OS=Macrostomum lignano OX=282301 GN=BOX15_Mlig022703g5 PE=3 SV=1	Yes	NA	NA	NA	NA	NA	NA	7955.ENSDARP00000115363	2.6e-221	628	G6PD	Fishes	fiNOG[1]	0A1KP@biNOG,0DEMM@chorNOG,0N0CK@fiNOG,0VCGA@meNOG,12S8B@opiNOG,1CYI1@veNOG,COG0364@NOG,KOG0563@euNOG	glucose-6-phosphate dehydrogenase	30,480,1100,1110,1120	GO:0005975,GO:0005996,GO:0006006,GO:0006007,GO:0006098,GO:0006139,GO:0006725,GO:0006732,GO:0006733,GO:0006739,GO:0006740,GO:0006753,GO:0006793,GO:0006796,GO:0006807,GO:0008150,GO:0008152,GO:0009056,GO:0009117,GO:0009987,GO:0016052,GO:0019318,GO:0019320,GO:0019362,GO:0019637,GO:0034641,GO:0044237,GO:0044238,GO:0044281,GO:0046365,GO:0046483,GO:0046496,GO:0051186,GO:0055086,GO:0055114,GO:0071704,GO:…	NA	GO:0000166,GO:0003674,GO:0003824,GO:0004345,GO:0005488,GO:0016491,GO:0016614,GO:0016616,GO:0036094,GO:0048037,GO:0050661,GO:0050662,GO:0097159,GO:1901265,GO:1901363,	PFAM (G6PD_C, G6PD_N), SMART (SIGNAL)
mikado.scaf972G6	494.428	0.477527	0.151713	3.14757	0.00164635	0.0488404	C3267	2	0.0488404	NA	1.15838	tr|A0A267FMI6|A0A267FMI6_9PLAT	99.1	0	100	tr|A0A267FMI6|A0A267FMI6_9PLAT 5'-3' exoribonuclease OS=Macrostomum lignano OX=282301 GN=BOX15_Mlig023895g2 PE=3 SV=1	Yes	NA	NA	NA	NA	NA	NA	6183.Smp_133300__mRNA	0	950	XRN2	Animals	meNOG[21]	0A0B2@biNOG,0V9P8@meNOG,12PDD@opiNOG,COG5049@NOG,KOG2044@euNOG	5-3 exoribonuclease	3008,3018	GO:0000003,GO:0000738,GO:0002119,GO:0002164,GO:0006139,GO:0006259,GO:0006281,GO:0006308,GO:0006310,GO:0006351,GO:0006353,GO:0006355,GO:0006396,GO:0006397,GO:0006401,GO:0006725,GO:0006807,GO:0006950,GO:0006974,GO:0007017,GO:0007275,GO:0007276,GO:0007283,GO:0007399,GO:0008150,GO:0008152,GO:0009056,GO:0009057,GO:0009058,GO:0009059,GO:0009790,GO:0009791,GO:0009792,GO:0009889,GO:0009987,GO:0010467,GO:…	GO:0005575,GO:0005622,GO:0005623,GO:0005634,GO:0005730,GO:0016234,GO:0016235,GO:0031974,GO:0031981,GO:0043226,GO:0043227,GO:0043228,GO:0043229,GO:0043231,GO:0043232,GO:0043233,GO:0044422,GO:0044424,GO:0044428,GO:0044446,GO:0044464,GO:0070013,	GO:0003674,GO:0003676,GO:0003723,GO:0003824,GO:0004518,GO:0004527,GO:0004532,GO:0004534,GO:0004540,GO:0005488,GO:0008270,GO:0008409,GO:0016787,GO:0016788,GO:0016796,GO:0016896,GO:0043167,GO:0043169,GO:0046872,GO:0046914,GO:0097159,GO:1901363,	PFAM (XRN_N), SMART (ZnF_C2HC, COIL)
mikado.scaf1772G1	513.537	0.513283	0.137805	3.72471	0.000195542	0.0132286	C7353	3	0.0132286	chrL	1.03319	tr|A0A1I8H195|A0A1I8H195_9PLAT	100	0	100	tr|A0A1I8H195|A0A1I8H195_9PLAT non-specific serine/threonine protein kinase OS=Macrostomum lignano OX=282301 GN=BOX15_Mlig019091g1 PE=4 SV=1	Yes	NA	NA	NA	NA	NA	NA	412030.XP_001456644.1	2.86e-15	86.3	CSNK1D	Eukaryotes	euNOG[57]	0XPGP@NOG,KOG1164@euNOG	Casein Kinase	3008,4310,4340,4310,4340,4390,4391,4540,4710,4711,4310,4340,4390,4391,4710,4711,4340,4340,4390,4540,4710	GO:0000003,GO:0000086,GO:0000165,GO:0000186,GO:0000226,GO:0000278,GO:0000280,GO:0000902,GO:0001558,GO:0001654,GO:0001736,GO:0001737,GO:0001738,GO:0001745,GO:0001932,GO:0001934,GO:0002009,GO:0002118,GO:0002119,GO:0002121,GO:0002164,GO:0002165,GO:0006139,GO:0006259,GO:0006281,GO:0006468,GO:0006725,GO:0006793,GO:0006796,GO:0006807,GO:0006810,GO:0006897,GO:0006909,GO:0006915,GO:0006950,GO:0006974,GO:…	GO:0000775,GO:0000776,GO:0000779,GO:0000793,GO:0005575,GO:0005622,GO:0005623,GO:0005634,GO:0005654,GO:0005694,GO:0005737,GO:0005794,GO:0005813,GO:0005815,GO:0005819,GO:0005829,GO:0005847,GO:0005849,GO:0005856,GO:0005874,GO:0005876,GO:0005881,GO:0005886,GO:0005911,GO:0005938,GO:0009506,GO:0015630,GO:0016020,GO:0016604,GO:0016607,GO:0030054,GO:0030863,GO:0030981,GO:0031974,GO:0031981,GO:0032991,GO:…	GO:0000166,GO:0000287,GO:0001882,GO:0001883,GO:0003674,GO:0003676,GO:0003677,GO:0003824,GO:0004672,GO:0004674,GO:0004702,GO:0004709,GO:0004712,GO:0004713,GO:0004715,GO:0004871,GO:0005057,GO:0005488,GO:0005506,GO:0005515,GO:0005524,GO:0008270,GO:0016301,GO:0016740,GO:0016772,GO:0016773,GO:0017076,GO:0019825,GO:0020037,GO:0030554,GO:0032549,GO:0032550,GO:0032553,GO:0032555,GO:0032559,GO:0033218,GO:…	PFAM (Pkinase, Pkinase_Tyr), SMART (STYKc, COIL)
mikado.scaf132G24	552.98	0.48186	0.132246	3.64367	0.000268782	0.0158463	C7353	3	0.0132286	chrL	1.02824	tr|A0A1I8H195|A0A1I8H195_9PLAT	100	0	100	tr|A0A1I8H195|A0A1I8H195_9PLAT non-specific serine/threonine protein kinase OS=Macrostomum lignano OX=282301 GN=BOX15_Mlig019091g1 PE=4 SV=1	Yes	NA	NA	NA	NA	NA	NA	412030.XP_001456644.1	2.86e-15	86.3	CSNK1D	Eukaryotes	euNOG[57]	0XPGP@NOG,KOG1164@euNOG	Casein Kinase	3008,4310,4340,4310,4340,4390,4391,4540,4710,4711,4310,4340,4390,4391,4710,4711,4340,4340,4390,4540,4710	GO:0000003,GO:0000086,GO:0000165,GO:0000186,GO:0000226,GO:0000278,GO:0000280,GO:0000902,GO:0001558,GO:0001654,GO:0001736,GO:0001737,GO:0001738,GO:0001745,GO:0001932,GO:0001934,GO:0002009,GO:0002118,GO:0002119,GO:0002121,GO:0002164,GO:0002165,GO:0006139,GO:0006259,GO:0006281,GO:0006468,GO:0006725,GO:0006793,GO:0006796,GO:0006807,GO:0006810,GO:0006897,GO:0006909,GO:0006915,GO:0006950,GO:0006974,GO:…	GO:0000775,GO:0000776,GO:0000779,GO:0000793,GO:0005575,GO:0005622,GO:0005623,GO:0005634,GO:0005654,GO:0005694,GO:0005737,GO:0005794,GO:0005813,GO:0005815,GO:0005819,GO:0005829,GO:0005847,GO:0005849,GO:0005856,GO:0005874,GO:0005876,GO:0005881,GO:0005886,GO:0005911,GO:0005938,GO:0009506,GO:0015630,GO:0016020,GO:0016604,GO:0016607,GO:0030054,GO:0030863,GO:0030981,GO:0031974,GO:0031981,GO:0032991,GO:…	GO:0000166,GO:0000287,GO:0001882,GO:0001883,GO:0003674,GO:0003676,GO:0003677,GO:0003824,GO:0004672,GO:0004674,GO:0004702,GO:0004709,GO:0004712,GO:0004713,GO:0004715,GO:0004871,GO:0005057,GO:0005488,GO:0005506,GO:0005515,GO:0005524,GO:0008270,GO:0016301,GO:0016740,GO:0016772,GO:0016773,GO:0017076,GO:0019825,GO:0020037,GO:0030554,GO:0032549,GO:0032550,GO:0032553,GO:0032555,GO:0032559,GO:0033218,GO:…	PFAM (Pkinase, Pkinase_Tyr), SMART (STYKc, COIL)
mikado.scaf3440G3	2029.12	-0.824381	0.109593	-7.52219	5.38672e-14	1.8896e-10	C18090	6	1.8896e-10	chrL	0.472893	tr|A0A267DQ21|A0A267DQ21_9PLAT	100	9.83e-165	100	tr|A0A267DQ21|A0A267DQ21_9PLAT 40S ribosomal protein S6 OS=Macrostomum lignano OX=282301 GN=BOX15_Mlig023694g1 PE=3 SV=1	Yes	NA	NA	NA	NA	NA	NA	10141.ENSCPOP00000003387	1.29e-112	329	RPS6	Mammals	maNOG[6]	09WQV@biNOG,0DI0J@chorNOG,0UR00@maNOG,0V7PA@meNOG,12QTR@opiNOG,190MC@roNOG,1B0FH@spriNOG,1CSR9@veNOG,COG2125@NOG,KOG1646@euNOG	ribosomal protein S6	3010,4066,4150,4151,4910,5205	GO:0000028,GO:0000184,GO:0000956,GO:0006139,GO:0006364,GO:0006396,GO:0006401,GO:0006402,GO:0006412,GO:0006413,GO:0006414,GO:0006415,GO:0006605,GO:0006612,GO:0006613,GO:0006614,GO:0006725,GO:0006807,GO:0006810,GO:0006886,GO:0006996,GO:0007154,GO:0007165,GO:0007166,GO:0007167,GO:0007169,GO:0008104,GO:0008150,GO:0008152,GO:0008286,GO:0009056,GO:0009057,GO:0009058,GO:0009059,GO:0009719,GO:0009725,GO:…	GO:0005575,GO:0005622,GO:0005623,GO:0005634,GO:0005730,GO:0005737,GO:0005829,GO:0005840,GO:0015935,GO:0022626,GO:0022627,GO:0031974,GO:0031981,GO:0032991,GO:0043226,GO:0043227,GO:0043228,GO:0043229,GO:0043231,GO:0043232,GO:0043233,GO:0044391,GO:0044422,GO:0044424,GO:0044428,GO:0044444,GO:0044445,GO:0044446,GO:0044464,GO:0048471,GO:0070013,	GO:0003674,GO:0003735,GO:0005198,	PFAM (Ribosomal_S6e), SMART (COIL)
mikado.scaf284G17	1359.29	-0.666395	0.150835	-4.41805	9.95958e-06	0.00176551	C16767	10	0.00176551	chrL	0.414365	sp|P0CG62|UBB_CHICK	98.4	2.26e-214	100	sp|P0CG62|UBB_CHICK Polyubiquitin-B OS=Gallus gallus OX=9031 GN=UBB PE=2 SV=1	Yes	|EMBL; M14693; AAA49128.1; -; Genomic_DNA.|EMBL; X02650; CAA26488.1; -; mRNA.|RefSeq; XP_004946721.1; XM_004946664.2.|AlphaFoldDB; P0CG62; -.|SMR; P0CG62; -.|STRING; 9031.ENSGALP00000053353; -.|PaxDb; 9031-ENSGALP00000038735; -.|GeneID; 101747587; -.|VEuPathDB; HostDB:LOC101747587; -.|eggNOG; KOG0001; Eukaryota.|HOGENOM; CLU_010412_7_0_1; -.|InParanoid; P0CG62; -.|OMA; VHENTRR; -.|PhylomeDB; P0CG…	|-!- FUNCTION: Ubiquitin Exists either covalently attached to another| protein, or free (unanchored). When covalently bound, it is conjugated| to target proteins via an isopeptide bond either as a monomer| (monoubiquitin), a polymer linked via different Lys residues of the| ubiquitin (polyubiquitin chains) or a linear polymer linked via the| initiator Met of the ubiquitin (linear polyubiquitin ch…	NA	GO:0016567,GO:0019941,	GO:0005654,GO:0005741,	GO:0031386,GO:0031625,	6085.XP_002158413	3.25e-213	588	UBB	Animals	meNOG[21]	0V8FJ@meNOG,12PSF@opiNOG,COG5272@NOG,KOG0001@euNOG	Ubiquitin exists either covalently attached to another protein, or free (unanchored). When covalently bound, it is conjugated to target proteins via an isopeptide bond either as a monomer (monoubiquitin), a polymer linked via different Lys residues of the ubiquitin (polyubiquitin chains) or a linear polymer linked via the initiator Met of the ubiquitin (linear polyubiquitin chains). Polyubiquitin…	3010,5012,3320,3320,5012,5012	GO:0000003,GO:0000075,GO:0000077,GO:0000080,GO:0000082,GO:0000084,GO:0000122,GO:0000165,GO:0000187,GO:0000209,GO:0000278,GO:0001666,GO:0001817,GO:0001818,GO:0001932,GO:0001934,GO:0002119,GO:0002164,GO:0002218,GO:0002221,GO:0002224,GO:0002253,GO:0002376,GO:0002429,GO:0002474,GO:0002478,GO:0002479,GO:0002682,GO:0002684,GO:0002753,GO:0002755,GO:0002756,GO:0002757,GO:0002758,GO:0002764,GO:0002768,GO:…	GO:0005575,GO:0005622,GO:0005623,GO:0005634,GO:0005654,GO:0005694,GO:0005700,GO:0005704,GO:0005737,GO:0005768,GO:0005829,GO:0005840,GO:0005856,GO:0005875,GO:0005886,GO:0010008,GO:0012506,GO:0015630,GO:0015935,GO:0016020,GO:0022626,GO:0022627,GO:0030139,GO:0030659,GO:0030666,GO:0031090,GO:0031410,GO:0031974,GO:0031981,GO:0031982,GO:0032991,GO:0043226,GO:0043227,GO:0043228,GO:0043229,GO:0043231,GO:…	GO:0003674,GO:0003735,GO:0005198,	PFAM (ubiquitin, Rad60-SLD), SMART (UBQ)
mikado.scaf1150G1	81.7694	1.35239	0.240465	5.62404	1.86543e-08	1.18964e-05	C464	2	1.18964e-05	chrS	1.41044	tr|A0A267DSF0|A0A267DSF0_9PLAT	92.3	0	97.1	tr|A0A267DSF0|A0A267DSF0_9PLAT Nucleoprotein TPR (Fragment) OS=Macrostomum lignano OX=282301 GN=BOX15_Mlig021092g1 PE=3 SV=1	Yes	NA	NA	NA	NA	NA	NA	6183.Smp_160850__mRNA	1.51e-40	173	TPR	Animals	meNOG[21]	09TXN@biNOG,0V4WP@meNOG,0XSA1@NOG,12NF5@opiNOG,KOG4674@euNOG	translocated promoter region, nuclear basket protein	3013,4011,5200,5216	GO:0000022,GO:0000075,GO:0000122,GO:0000165,GO:0000189,GO:0000226,GO:0000278,GO:0005975,GO:0006082,GO:0006139,GO:0006259,GO:0006308,GO:0006325,GO:0006355,GO:0006357,GO:0006399,GO:0006403,GO:0006405,GO:0006406,GO:0006412,GO:0006417,GO:0006418,GO:0006434,GO:0006446,GO:0006473,GO:0006475,GO:0006520,GO:0006605,GO:0006606,GO:0006725,GO:0006807,GO:0006810,GO:0006886,GO:0006913,GO:0006950,GO:0006996,GO:…	GO:0000775,GO:0000776,GO:0000779,GO:0000793,GO:0005575,GO:0005622,GO:0005623,GO:0005634,GO:0005635,GO:0005643,GO:0005654,GO:0005694,GO:0005737,GO:0005819,GO:0005856,GO:0009318,GO:0012505,GO:0015630,GO:0016020,GO:0016234,GO:0019898,GO:0031090,GO:0031224,GO:0031965,GO:0031967,GO:0031974,GO:0031975,GO:0031981,GO:0032991,GO:0034399,GO:0042405,GO:0043226,GO:0043227,GO:0043228,GO:0043229,GO:0043231,GO:…	GO:0000166,GO:0000988,GO:0000989,GO:0001882,GO:0001883,GO:0003674,GO:0003676,GO:0003682,GO:0003712,GO:0003723,GO:0003729,GO:0003824,GO:0004402,GO:0004518,GO:0004527,GO:0004529,GO:0004536,GO:0004812,GO:0004828,GO:0005215,GO:0005488,GO:0005515,GO:0005524,GO:0008080,GO:0008270,GO:0008855,GO:0016407,GO:0016410,GO:0016740,GO:0016746,GO:0016747,GO:0016787,GO:0016788,GO:0016796,GO:0016874,GO:0016875,GO:…	PFAM (TPR_MLP1_2), SMART (COIL)
mikado.scaf12G50	111.704	-0.677141	0.196809	-3.4406	0.00058043	0.0261224	C5163	2	0.0261224	chrL	0.891994	tr|A0A267H7L3|A0A267H7L3_9PLAT	100	0	100	tr|A0A267H7L3|A0A267H7L3_9PLAT Uncharacterized protein (Fragment) OS=Macrostomum lignano OX=282301 GN=BOX15_Mlig032536g2 PE=3 SV=1	No	NA	NA	NA	NA	NA	NA	12957.ACEP_00012691-PA	3.51e-41	156	NA	Arthropoda	artNOG[6]	037BC@artNOG,09Z51@biNOG,0IHHQ@euNOG,0S671@hymNOG,0SX28@inNOG,0VA26@meNOG,13ETM@opiNOG,COG5053@NOG	translation Initiation Factor	3013,4066,4150,4151,4910	GO:0006412,GO:0006413,GO:0008150,GO:0008152,GO:0009058,GO:0009059,GO:0009987,GO:0010467,GO:0019538,GO:0034645,GO:0043170,GO:0044237,GO:0044238,GO:0044249,GO:0044260,GO:0071704,GO:1901576,	GO:0005575,GO:0005622,GO:0005623,GO:0005737,GO:0044424,GO:0044464,	GO:0003674,GO:0003676,GO:0003723,GO:0003743,GO:0005488,GO:0008135,GO:0097159,GO:1901363,	PFAM (IF4E)
mikado.scaf1305G15	255.286	-0.978653	0.167833	-5.83113	5.50539e-09	3.99859e-06	C23655	2	4.10432e-07	chrL	1.0221	tr|A0A267EWN9|A0A267EWN9_9PLAT	100	2.09e-110	100	tr|A0A267EWN9|A0A267EWN9_9PLAT RING-type E3 ubiquitin transferase OS=Macrostomum lignano OX=282301 GN=BOX15_Mlig029557g6 PE=4 SV=1	Yes	NA	NA	NA	NA	NA	NA	7668.SPU_010838tr	1.1e-08	59.7	FSD2	Eukaryotes	euNOG[57]	11G04@NOG,KOG2177@euNOG	tripartite motif containing	3013,4120,4621,5168,5203,5322	GO:0000003,GO:0000122,GO:0000209,GO:0000413,GO:0000902,GO:0001501,GO:0001503,GO:0001649,GO:0001704,GO:0001707,GO:0001709,GO:0001710,GO:0001778,GO:0001816,GO:0001817,GO:0001818,GO:0001819,GO:0001932,GO:0001933,GO:0002119,GO:0002164,GO:0002218,GO:0002221,GO:0002252,GO:0002253,GO:0002262,GO:0002376,GO:0002520,GO:0002682,GO:0002683,GO:0002684,GO:0002697,GO:0002698,GO:0002757,GO:0002758,GO:0002764,GO:…	GO:0000151,GO:0000323,GO:0000775,GO:0000922,GO:0000932,GO:0001669,GO:0005575,GO:0005576,GO:0005622,GO:0005623,GO:0005634,GO:0005635,GO:0005654,GO:0005694,GO:0005730,GO:0005737,GO:0005739,GO:0005764,GO:0005765,GO:0005773,GO:0005774,GO:0005777,GO:0005783,GO:0005794,GO:0005813,GO:0005815,GO:0005816,GO:0005819,GO:0005829,GO:0005856,GO:0005874,GO:0005875,GO:0005881,GO:0005886,GO:0005929,GO:0012505,GO:…	GO:0000166,GO:0000988,GO:0000989,GO:0001786,GO:0001882,GO:0001883,GO:0003674,GO:0003676,GO:0003677,GO:0003700,GO:0003712,GO:0003713,GO:0003714,GO:0003723,GO:0003746,GO:0003755,GO:0003779,GO:0003824,GO:0003924,GO:0003950,GO:0004175,GO:0004197,GO:0004222,GO:0004518,GO:0004792,GO:0004842,GO:0004871,GO:0004888,GO:0004930,GO:0004965,GO:0004984,GO:0005044,GO:0005085,GO:0005215,GO:0005216,GO:0005230,GO:…	PFAM (zf-B_box, zf-C3HC4, SPRY, NHL, SH3_1, SH3_2), SMART (RING, COIL, BBOX, PRY, SPRY, TRANS, SH3, BBC)
mikado.scaf1749G1	1783.74	-0.88923	0.159782	-5.56528	2.61737e-08	1.55537e-05	C23364	8	1.55537e-05	NA	1.15581	tr|A0A267F0E8|A0A267F0E8_9PLAT	100	9.55e-112	100	tr|A0A267F0E8|A0A267F0E8_9PLAT RING-type domain-containing protein OS=Macrostomum lignano OX=282301 GN=BOX15_Mlig010057g1 PE=4 SV=1	Yes	NA	NA	NA	NA	NA	NA	7668.SPU_006696tr	1.88e-09	62	FSD2	Eukaryotes	euNOG[57]	11G04@NOG,KOG2177@euNOG	tripartite motif containing	3013,4120,4621,5168,5203,5322	GO:0000003,GO:0000122,GO:0000209,GO:0000413,GO:0000902,GO:0001501,GO:0001503,GO:0001649,GO:0001704,GO:0001707,GO:0001709,GO:0001710,GO:0001778,GO:0001816,GO:0001817,GO:0001818,GO:0001819,GO:0001932,GO:0001933,GO:0002119,GO:0002164,GO:0002218,GO:0002221,GO:0002252,GO:0002253,GO:0002262,GO:0002376,GO:0002520,GO:0002682,GO:0002683,GO:0002684,GO:0002697,GO:0002698,GO:0002757,GO:0002758,GO:0002764,GO:…	GO:0000151,GO:0000323,GO:0000775,GO:0000922,GO:0000932,GO:0001669,GO:0005575,GO:0005576,GO:0005622,GO:0005623,GO:0005634,GO:0005635,GO:0005654,GO:0005694,GO:0005730,GO:0005737,GO:0005739,GO:0005764,GO:0005765,GO:0005773,GO:0005774,GO:0005777,GO:0005783,GO:0005794,GO:0005813,GO:0005815,GO:0005816,GO:0005819,GO:0005829,GO:0005856,GO:0005874,GO:0005875,GO:0005881,GO:0005886,GO:0005929,GO:0012505,GO:…	GO:0000166,GO:0000988,GO:0000989,GO:0001786,GO:0001882,GO:0001883,GO:0003674,GO:0003676,GO:0003677,GO:0003700,GO:0003712,GO:0003713,GO:0003714,GO:0003723,GO:0003746,GO:0003755,GO:0003779,GO:0003824,GO:0003924,GO:0003950,GO:0004175,GO:0004197,GO:0004222,GO:0004518,GO:0004792,GO:0004842,GO:0004871,GO:0004888,GO:0004930,GO:0004965,GO:0004984,GO:0005044,GO:0005085,GO:0005215,GO:0005216,GO:0005230,GO:…	PFAM (zf-B_box, zf-C3HC4, SPRY, NHL, SH3_1, SH3_2), SMART (RING, COIL, BBOX, PRY, SPRY, TRANS, SH3, BBC)
mikado.scaf5004G1	1757.4	-0.718684	0.130184	-5.52051	3.38025e-08	1.8805e-05	C23364	8	1.55537e-05	NA	1.36675	tr|A0A267DK69|A0A267DK69_9PLAT	100	1.36e-111	100	tr|A0A267DK69|A0A267DK69_9PLAT RING-type domain-containing protein OS=Macrostomum lignano OX=282301 GN=BOX15_Mlig010057g6 PE=4 SV=1	Yes	NA	NA	NA	NA	NA	NA	7668.SPU_006696tr	3.47e-09	61.2	FSD2	Eukaryotes	euNOG[57]	11G04@NOG,KOG2177@euNOG	tripartite motif containing	3013,4120,4621,5168,5203,5322	GO:0000003,GO:0000122,GO:0000209,GO:0000413,GO:0000902,GO:0001501,GO:0001503,GO:0001649,GO:0001704,GO:0001707,GO:0001709,GO:0001710,GO:0001778,GO:0001816,GO:0001817,GO:0001818,GO:0001819,GO:0001932,GO:0001933,GO:0002119,GO:0002164,GO:0002218,GO:0002221,GO:0002252,GO:0002253,GO:0002262,GO:0002376,GO:0002520,GO:0002682,GO:0002683,GO:0002684,GO:0002697,GO:0002698,GO:0002757,GO:0002758,GO:0002764,GO:…	GO:0000151,GO:0000323,GO:0000775,GO:0000922,GO:0000932,GO:0001669,GO:0005575,GO:0005576,GO:0005622,GO:0005623,GO:0005634,GO:0005635,GO:0005654,GO:0005694,GO:0005730,GO:0005737,GO:0005739,GO:0005764,GO:0005765,GO:0005773,GO:0005774,GO:0005777,GO:0005783,GO:0005794,GO:0005813,GO:0005815,GO:0005816,GO:0005819,GO:0005829,GO:0005856,GO:0005874,GO:0005875,GO:0005881,GO:0005886,GO:0005929,GO:0012505,GO:…	GO:0000166,GO:0000988,GO:0000989,GO:0001786,GO:0001882,GO:0001883,GO:0003674,GO:0003676,GO:0003677,GO:0003700,GO:0003712,GO:0003713,GO:0003714,GO:0003723,GO:0003746,GO:0003755,GO:0003779,GO:0003824,GO:0003924,GO:0003950,GO:0004175,GO:0004197,GO:0004222,GO:0004518,GO:0004792,GO:0004842,GO:0004871,GO:0004888,GO:0004930,GO:0004965,GO:0004984,GO:0005044,GO:0005085,GO:0005215,GO:0005216,GO:0005230,GO:…	PFAM (zf-B_box, zf-C3HC4, SPRY, NHL, SH3_1, SH3_2), SMART (RING, COIL, BBOX, PRY, SPRY, TRANS, SH3, BBC)
mikado.scaf1500G30	1481.9	-0.758074	0.14273	-5.31124	1.0888e-07	5.17614e-05	C23364	8	1.55537e-05	NA	1.2109	tr|A0A267F0E8|A0A267F0E8_9PLAT	100	9.55e-112	100	tr|A0A267F0E8|A0A267F0E8_9PLAT RING-type domain-containing protein OS=Macrostomum lignano OX=282301 GN=BOX15_Mlig010057g1 PE=4 SV=1	Yes	NA	NA	NA	NA	NA	NA	7668.SPU_006696tr	1.88e-09	62	FSD2	Eukaryotes	euNOG[57]	11G04@NOG,KOG2177@euNOG	tripartite motif containing	3013,4120,4621,5168,5203,5322	GO:0000003,GO:0000122,GO:0000209,GO:0000413,GO:0000902,GO:0001501,GO:0001503,GO:0001649,GO:0001704,GO:0001707,GO:0001709,GO:0001710,GO:0001778,GO:0001816,GO:0001817,GO:0001818,GO:0001819,GO:0001932,GO:0001933,GO:0002119,GO:0002164,GO:0002218,GO:0002221,GO:0002252,GO:0002253,GO:0002262,GO:0002376,GO:0002520,GO:0002682,GO:0002683,GO:0002684,GO:0002697,GO:0002698,GO:0002757,GO:0002758,GO:0002764,GO:…	GO:0000151,GO:0000323,GO:0000775,GO:0000922,GO:0000932,GO:0001669,GO:0005575,GO:0005576,GO:0005622,GO:0005623,GO:0005634,GO:0005635,GO:0005654,GO:0005694,GO:0005730,GO:0005737,GO:0005739,GO:0005764,GO:0005765,GO:0005773,GO:0005774,GO:0005777,GO:0005783,GO:0005794,GO:0005813,GO:0005815,GO:0005816,GO:0005819,GO:0005829,GO:0005856,GO:0005874,GO:0005875,GO:0005881,GO:0005886,GO:0005929,GO:0012505,GO:…	GO:0000166,GO:0000988,GO:0000989,GO:0001786,GO:0001882,GO:0001883,GO:0003674,GO:0003676,GO:0003677,GO:0003700,GO:0003712,GO:0003713,GO:0003714,GO:0003723,GO:0003746,GO:0003755,GO:0003779,GO:0003824,GO:0003924,GO:0003950,GO:0004175,GO:0004197,GO:0004222,GO:0004518,GO:0004792,GO:0004842,GO:0004871,GO:0004888,GO:0004930,GO:0004965,GO:0004984,GO:0005044,GO:0005085,GO:0005215,GO:0005216,GO:0005230,GO:…	PFAM (zf-B_box, zf-C3HC4, SPRY, NHL, SH3_1, SH3_2), SMART (RING, COIL, BBOX, PRY, SPRY, TRANS, SH3, BBC)
mikado.scaf1803G1	2150.38	-0.691597	0.152818	-4.52563	6.02145e-06	0.00123002	C23364	8	1.55537e-05	NA	1.35257	tr|A0A267F0E8|A0A267F0E8_9PLAT	100	9.55e-112	100	tr|A0A267F0E8|A0A267F0E8_9PLAT RING-type domain-containing protein OS=Macrostomum lignano OX=282301 GN=BOX15_Mlig010057g1 PE=4 SV=1	Yes	NA	NA	NA	NA	NA	NA	7668.SPU_006696tr	1.88e-09	62	FSD2	Eukaryotes	euNOG[57]	11G04@NOG,KOG2177@euNOG	tripartite motif containing	3013,4120,4621,5168,5203,5322	GO:0000003,GO:0000122,GO:0000209,GO:0000413,GO:0000902,GO:0001501,GO:0001503,GO:0001649,GO:0001704,GO:0001707,GO:0001709,GO:0001710,GO:0001778,GO:0001816,GO:0001817,GO:0001818,GO:0001819,GO:0001932,GO:0001933,GO:0002119,GO:0002164,GO:0002218,GO:0002221,GO:0002252,GO:0002253,GO:0002262,GO:0002376,GO:0002520,GO:0002682,GO:0002683,GO:0002684,GO:0002697,GO:0002698,GO:0002757,GO:0002758,GO:0002764,GO:…	GO:0000151,GO:0000323,GO:0000775,GO:0000922,GO:0000932,GO:0001669,GO:0005575,GO:0005576,GO:0005622,GO:0005623,GO:0005634,GO:0005635,GO:0005654,GO:0005694,GO:0005730,GO:0005737,GO:0005739,GO:0005764,GO:0005765,GO:0005773,GO:0005774,GO:0005777,GO:0005783,GO:0005794,GO:0005813,GO:0005815,GO:0005816,GO:0005819,GO:0005829,GO:0005856,GO:0005874,GO:0005875,GO:0005881,GO:0005886,GO:0005929,GO:0012505,GO:…	GO:0000166,GO:0000988,GO:0000989,GO:0001786,GO:0001882,GO:0001883,GO:0003674,GO:0003676,GO:0003677,GO:0003700,GO:0003712,GO:0003713,GO:0003714,GO:0003723,GO:0003746,GO:0003755,GO:0003779,GO:0003824,GO:0003924,GO:0003950,GO:0004175,GO:0004197,GO:0004222,GO:0004518,GO:0004792,GO:0004842,GO:0004871,GO:0004888,GO:0004930,GO:0004965,GO:0004984,GO:0005044,GO:0005085,GO:0005215,GO:0005216,GO:0005230,GO:…	PFAM (zf-B_box, zf-C3HC4, SPRY, NHL, SH3_1, SH3_2), SMART (RING, COIL, BBOX, PRY, SPRY, TRANS, SH3, BBC)
mikado.scaf3827G4	1565.74	-0.748851	0.171894	-4.35648	1.32169e-05	0.00216665	C23364	8	1.55537e-05	NA	1.24816	tr|A0A267DK69|A0A267DK69_9PLAT	100	1.36e-111	100	tr|A0A267DK69|A0A267DK69_9PLAT RING-type domain-containing protein OS=Macrostomum lignano OX=282301 GN=BOX15_Mlig010057g6 PE=4 SV=1	Yes	NA	NA	NA	NA	NA	NA	7668.SPU_006696tr	3.47e-09	61.2	FSD2	Eukaryotes	euNOG[57]	11G04@NOG,KOG2177@euNOG	tripartite motif containing	3013,4120,4621,5168,5203,5322	GO:0000003,GO:0000122,GO:0000209,GO:0000413,GO:0000902,GO:0001501,GO:0001503,GO:0001649,GO:0001704,GO:0001707,GO:0001709,GO:0001710,GO:0001778,GO:0001816,GO:0001817,GO:0001818,GO:0001819,GO:0001932,GO:0001933,GO:0002119,GO:0002164,GO:0002218,GO:0002221,GO:0002252,GO:0002253,GO:0002262,GO:0002376,GO:0002520,GO:0002682,GO:0002683,GO:0002684,GO:0002697,GO:0002698,GO:0002757,GO:0002758,GO:0002764,GO:…	GO:0000151,GO:0000323,GO:0000775,GO:0000922,GO:0000932,GO:0001669,GO:0005575,GO:0005576,GO:0005622,GO:0005623,GO:0005634,GO:0005635,GO:0005654,GO:0005694,GO:0005730,GO:0005737,GO:0005739,GO:0005764,GO:0005765,GO:0005773,GO:0005774,GO:0005777,GO:0005783,GO:0005794,GO:0005813,GO:0005815,GO:0005816,GO:0005819,GO:0005829,GO:0005856,GO:0005874,GO:0005875,GO:0005881,GO:0005886,GO:0005929,GO:0012505,GO:…	GO:0000166,GO:0000988,GO:0000989,GO:0001786,GO:0001882,GO:0001883,GO:0003674,GO:0003676,GO:0003677,GO:0003700,GO:0003712,GO:0003713,GO:0003714,GO:0003723,GO:0003746,GO:0003755,GO:0003779,GO:0003824,GO:0003924,GO:0003950,GO:0004175,GO:0004197,GO:0004222,GO:0004518,GO:0004792,GO:0004842,GO:0004871,GO:0004888,GO:0004930,GO:0004965,GO:0004984,GO:0005044,GO:0005085,GO:0005215,GO:0005216,GO:0005230,GO:…	PFAM (zf-B_box, zf-C3HC4, SPRY, NHL, SH3_1, SH3_2), SMART (RING, COIL, BBOX, PRY, SPRY, TRANS, SH3, BBC)
[truncated: 1,472 more rows]

## Sheet: Table S4b
Table S4b. Sensitivity analysis of subgenome assignment thresholds.
Threshold (cr)	Subgenome L1/L2	Subgenome S	NA
cr >= 1.5	437	217	654
cr <= 1.0
cr >= 1.40	674	352	282
cr <= 1.10
cr >= 1.375	723	385	200
cr <= 1.125
cr >= 1.35	750	414	144
cr <= 1.15
cr >= 1.30	790	459	59
cr <= 1.2
