# Supplementary material for: Mining Differentially Expressed Genes in the Marine Free-Living Flatworm Macrostomum lignano Under Aneuploidy-Driven Ploidy Changes
Source: Cells. 2026 Jan 27;15(3):245. doi: 10.3390/cells15030245 (PMC12896417; doi:10.3390/cells15030245)
Supplement: Supplementary file 1 [file cells-15-00245-s001.zip › Table S5..xlsx]

## Sheet: Top DEGs
Table S5. Top ten most differentially expressed up- and down-regulated genes and their belonging to the subgenomes.
Transcript ID	Mlig gene ID †	Log2FoldChange	Adjusted p-value	Subgenome	GO term 'Biological Process'	GO term 'Cellular Component'	GO term 'Molecular Function'	EggNOG. Predicted. Gene (taxon)
mikado.scaf1795G14	NA	5.67	0.004391	L	NA	NA	NA	NA
mikado.scaf3150G9	NA	5.49	0.003809	L	NA	NA	NA	NA
mikado.scaf656G9	Mlig015916.g3	4.26	1.92e-70	S	GO:0000003,GO:0000122,GO:0001568,GO:0001570,GO:0001655,GO:0001678,GO:0001700,GO:0001701,GO:0001702,GO:0001704,GO:0001706,GO:0001707,GO:0001709,GO:0001710,GO:0001817,GO:0001819,GO:0001889,GO:0001894,GO:0001944,GO:0001947,GO:0002009,GO:0002065,GO:0002119,GO:0002164,GO:0002376,GO:0002520,GO:0002682,GO:0002683,GO:0002697,GO:0002700,GO:0002759,GO:0002784,GO:0002805,GO:0002831,GO:0002920,GO:0003002,GO:…	GO:0000228,GO:0000785,GO:0005575,GO:0005622,GO:0005623,GO:0005634,GO:0005654,GO:0005694,GO:0031974,GO:0031981,GO:0043226,GO:0043227,GO:0043228,GO:0043229,GO:0043231,GO:0043232,GO:0043233,GO:0044422,GO:0044424,GO:0044427,GO:0044428,GO:0044446,GO:0044454,GO:0044464,GO:0070013,	GO:0000976,GO:0000977,GO:0000978,GO:0000981,GO:0000987,GO:0000988,GO:0000989,GO:0001067,GO:0001076,GO:0001228,GO:0003674,GO:0003676,GO:0003677,GO:0003682,GO:0003690,GO:0003700,GO:0005488,GO:0005515,GO:0008134,GO:0008270,GO:0043167,GO:0043169,GO:0043565,GO:0046872,GO:0046914,GO:0046982,GO:0046983,GO:0097159,GO:1901363,	GATA binding protein 4 (Animals)
mikado.scaf1804G1	Mlig010418.g1	3.59	9.03e-09	L	GO:0000165,GO:0000186,GO:0001932,GO:0001934,GO:0002251,GO:0002376,GO:0002385,GO:0006468,GO:0006793,GO:0006796,GO:0006915,GO:0006950,GO:0006955,GO:0006970,GO:0006972,GO:0006979,GO:0007154,GO:0007165,GO:0008150,GO:0008152,GO:0008219,GO:0008361,GO:0009266,GO:0009408,GO:0009628,GO:0009651,GO:0009893,GO:0009966,GO:0009967,GO:0009987,GO:0010035,GO:0010038,GO:0010562,GO:0010604,GO:0010639,GO:0010646,GO:…	NA	GO:0000166,GO:0001882,GO:0001883,GO:0003674,GO:0003824,GO:0004620,GO:0004623,GO:0004672,GO:0004674,GO:0004702,GO:0004709,GO:0004871,GO:0005057,GO:0005488,GO:0005515,GO:0005524,GO:0016298,GO:0016301,GO:0016491,GO:0016627,GO:0016628,GO:0016740,GO:0016772,GO:0016773,GO:0016787,GO:0016788,GO:0017076,GO:0019899,GO:0019900,GO:0019901,GO:0030554,GO:0031434,GO:0032440,GO:0032549,GO:0032550,GO:0032553,GO:…	MEKK1 (Arthropoda)
mikado.scaf1592G1	NA	3.16	0.022669	L	GO:0005975,GO:0008150,GO:0008152,GO:0009311,GO:0044238,GO:0071704,	NA	GO:0003674,GO:0003824,GO:0004553,GO:0004573,GO:0015926,GO:0016787,GO:0016798,	NA
mikado.scaf1151G13	Mlig021445.g1	3.16	0.002523	L	NA	NA	NA	NA
mikado.scaf3332G6	Mlig016097.g6	2.99	1.8e-05	S	GO:0000003,GO:0006022,GO:0006030,GO:0006040,GO:0006807,GO:0007155,GO:0007338,GO:0007339,GO:0008037,GO:0008150,GO:0008152,GO:0009566,GO:0009987,GO:0009988,GO:0019953,GO:0022414,GO:0022610,GO:0032501,GO:0035036,GO:0043170,GO:0048610,GO:0050789,GO:0050794,GO:0051239,GO:0065007,GO:0071704,GO:1901071,GO:1901135,GO:1901564,GO:2000241,GO:2000359,	GO:0005575,GO:0005576,GO:0005622,GO:0005623,GO:0005737,GO:0005886,GO:0016020,GO:0031012,GO:0031224,GO:0044421,GO:0044424,GO:0044425,GO:0044464,GO:0071944,	GO:0003674,GO:0005488,GO:0005509,GO:0008061,GO:0030246,GO:0043167,GO:0043169,GO:0046872,GO:0050840,GO:0097367,	FCGBP (Opisthokonts)
mikado.scaf3157G7	Mlig023357.g1	2.89	0.001061	NA	GO:0000003,GO:0000302,GO:0001523,GO:0001676,GO:0001889,GO:0002165,GO:0002237,GO:0003006,GO:0003008,GO:0006066,GO:0006082,GO:0006139,GO:0006259,GO:0006584,GO:0006629,GO:0006631,GO:0006638,GO:0006639,GO:0006641,GO:0006690,GO:0006694,GO:0006706,GO:0006720,GO:0006721,GO:0006725,GO:0006766,GO:0006775,GO:0006805,GO:0006807,GO:0006810,GO:0006897,GO:0006909,GO:0006911,GO:0006950,GO:0006979,GO:0007275,GO:…	GO:0000139,GO:0005575,GO:0005622,GO:0005623,GO:0005634,GO:0005737,GO:0005739,GO:0005783,GO:0005789,GO:0005794,GO:0012505,GO:0016020,GO:0031090,GO:0031224,GO:0031227,GO:0031300,GO:0042175,GO:0043226,GO:0043227,GO:0043229,GO:0043231,GO:0044422,GO:0044424,GO:0044425,GO:0044431,GO:0044432,GO:0044444,GO:0044446,GO:0044464,	GO:0000166,GO:0003674,GO:0003676,GO:0003824,GO:0003958,GO:0004497,GO:0004509,GO:0005488,GO:0005506,GO:0008144,GO:0008270,GO:0008389,GO:0008390,GO:0008391,GO:0008392,GO:0008395,GO:0008404,GO:0008405,GO:0009055,GO:0010181,GO:0016491,GO:0016651,GO:0016653,GO:0016705,GO:0016709,GO:0016712,GO:0016725,GO:0018675,GO:0018676,GO:0019113,GO:0019825,GO:0020037,GO:0030343,GO:0032553,GO:0033695,GO:0034875,GO:…	CYP2R1 (Animals)
mikado.scaf3771G4	Mlig000393.g4	2.88	0.024537	NA	GO:0000003,GO:0000096,GO:0000768,GO:0000902,GO:0000904,GO:0001501,GO:0001503,GO:0001505,GO:0001508,GO:0001654,GO:0001662,GO:0001956,GO:0001966,GO:0002027,GO:0002074,GO:0002209,GO:0002790,GO:0002791,GO:0003001,GO:0003006,GO:0003007,GO:0003008,GO:0003012,GO:0003013,GO:0003014,GO:0005975,GO:0005996,GO:0006006,GO:0006082,GO:0006091,GO:0006112,GO:0006520,GO:0006790,GO:0006807,GO:0006810,GO:0006811,GO:…	GO:0001750,GO:0002095,GO:0005575,GO:0005622,GO:0005623,GO:0005634,GO:0005737,GO:0005783,GO:0005856,GO:0005886,GO:0005891,GO:0005901,GO:0005929,GO:0009925,GO:0009986,GO:0014069,GO:0016020,GO:0016323,GO:0016324,GO:0016528,GO:0016529,GO:0030016,GO:0030017,GO:0030018,GO:0030315,GO:0030424,GO:0030425,GO:0030426,GO:0030427,GO:0031224,GO:0031226,GO:0031674,GO:0032991,GO:0033267,GO:0034702,GO:0034703,GO:…	GO:0000149,GO:0000166,GO:0001882,GO:0001883,GO:0003674,GO:0003676,GO:0003677,GO:0005215,GO:0005216,GO:0005244,GO:0005245,GO:0005261,GO:0005262,GO:0005488,GO:0005509,GO:0005515,GO:0005516,GO:0005524,GO:0008092,GO:0008324,GO:0008331,GO:0015075,GO:0015085,GO:0015267,GO:0017076,GO:0019905,GO:0022803,GO:0022832,GO:0022836,GO:0022839,GO:0022843,GO:0022857,GO:0022890,GO:0030506,GO:0030554,GO:0032549,GO:…	CACNA1C (Animals)
mikado.scaf794G14	Mlig026202.g2	2.83	0.0418	L	GO:0007275,GO:0008150,GO:0009790,GO:0009792,GO:0032501,GO:0032502,GO:0040008,GO:0040009,GO:0040010,GO:0045927,GO:0048518,GO:0048856,GO:0050789,GO:0065007,	GO:0005575,GO:0005622,GO:0005623,GO:0005737,GO:0005783,GO:0005789,GO:0012505,GO:0016020,GO:0030176,GO:0031090,GO:0031224,GO:0031227,GO:0031300,GO:0031301,GO:0032991,GO:0042175,GO:0043226,GO:0043227,GO:0043229,GO:0043231,GO:0044422,GO:0044424,GO:0044425,GO:0044432,GO:0044444,GO:0044446,GO:0044464,GO:0072546,	GO:0000166,GO:0003674,GO:0003779,GO:0005488,GO:0005515,GO:0008092,GO:0017076,GO:0030246,GO:0036094,GO:0097159,GO:1901265,GO:1901363,	EMC7 (Animals)
mikado.scaf514G9	NA	-2.29	0.00114	L	GO:0008150,GO:0008152,GO:0055114,	GO:0005575,GO:0005622,GO:0005623,GO:0005737,GO:0005783,GO:0005789,GO:0012505,GO:0016020,GO:0031090,GO:0031224,GO:0031227,GO:0031300,GO:0042175,GO:0043226,GO:0043227,GO:0043229,GO:0043231,GO:0044422,GO:0044424,GO:0044425,GO:0044432,GO:0044444,GO:0044446,GO:0044464,	GO:0000166,GO:0003674,GO:0003824,GO:0004497,GO:0004499,GO:0005488,GO:0016491,GO:0016705,GO:0016709,GO:0036094,GO:0043167,GO:0043168,GO:0048037,GO:0050660,GO:0050661,GO:0050662,GO:0097159,GO:1901265,GO:1901363,	NA
mikado.scaf1021G14	NA	-2.32	0.007259	NA	NA	NA	NA	NA
mikado.scaf4546G2	NA	-2.51	0.00025	L	GO:0006468,GO:0006793,GO:0006796,GO:0006810,GO:0006897,GO:0006898,GO:0007154,GO:0007165,GO:0008150,GO:0008152,GO:0009987,GO:0016192,GO:0016310,GO:0019538,GO:0023052,GO:0036211,GO:0043170,GO:0043412,GO:0044237,GO:0044238,GO:0044260,GO:0050789,GO:0050794,GO:0050896,GO:0051179,GO:0051234,GO:0051716,GO:0065007,GO:0071704,	GO:0005575,GO:0005622,GO:0005623,GO:0005856,GO:0005875,GO:0015630,GO:0016020,GO:0032991,GO:0043226,GO:0043228,GO:0043229,GO:0043232,GO:0044422,GO:0044424,GO:0044430,GO:0044446,GO:0044464,	GO:0003674,GO:0003824,GO:0004175,GO:0004222,GO:0004672,GO:0004713,GO:0004714,GO:0004871,GO:0004888,GO:0005044,GO:0005488,GO:0005509,GO:0008233,GO:0008237,GO:0016301,GO:0016740,GO:0016772,GO:0016773,GO:0016787,GO:0019199,GO:0038023,GO:0038024,GO:0043167,GO:0043169,GO:0046872,GO:0060089,	NA
mikado.scaf572G34	NA	-2.55	0.009102	L	NA	NA	NA	NA
mikado.scaf528G22	NA	-2.63	0.011372	L	NA	NA	NA	NA
mikado.scaf77G16	NA	-3.16	1.31e-05	S	NA	NA	NA	NA
mikado.scaf756G13	NA	-3.31	0.002773	L	NA	NA	NA	NA
mikado.scaf1160G12	Mlig028452.g1	-3.33	5.58e-05	L	GO:0006950,GO:0006979,GO:0008150,GO:0008152,GO:0050896,GO:0055114,	NA	GO:0003674,GO:0003824,GO:0004601,GO:0005488,GO:0016209,GO:0016491,GO:0016684,GO:0020037,GO:0046906,GO:0097159,GO:1901363,	FG11097.1 (Fungi)
mikado.scaf1116G34	Mlig031089.g1	-3.67	0.00151	L	NA	NA	GO:0003674,GO:0003676,GO:0005488,GO:0097159,GO:1901363,	NA
mikado.scaf249G20	NA	-4.93	0.01119	S	GO:0000003,GO:0002119,GO:0002164,GO:0006810,GO:0006886,GO:0006897,GO:0006898,GO:0006915,GO:0007275,GO:0008104,GO:0008150,GO:0008219,GO:0009790,GO:0009791,GO:0009792,GO:0009987,GO:0012501,GO:0015031,GO:0016192,GO:0016265,GO:0018996,GO:0032501,GO:0032502,GO:0032940,GO:0033036,GO:0040008,GO:0040009,GO:0040010,GO:0040011,GO:0042303,GO:0045184,GO:0045927,GO:0046903,GO:0046907,GO:0048518,GO:0048856,GO:…	NA	GO:0003674,GO:0005488,GO:0008270,GO:0043167,GO:0043169,GO:0046872,GO:0046914,	SNAP-1 (Nematoda)
†the original Mlig_3_7 reference gene annotation
