# Supplementary material for: Mining Differentially Expressed Genes in the Marine Free-Living Flatworm Macrostomum lignano Under Aneuploidy-Driven Ploidy Changes
Source: Cells. 2026 Jan 27;15(3):245. doi: 10.3390/cells15030245 (PMC12896417; doi:10.3390/cells15030245)
Supplement: Supplementary file 1 [file cells-15-00245-s001.zip › Table S6..xlsx]

## Sheet: Лист1
Table S6. DEGs functional classifications by GO (enriched sub-categories, p-value < 0.05), n - number.
Major GO categories	Functional Sub-categories	n
Biological Process	nuclear pore complex assembly	19
	nuclear migration involved in conjugation with cellular fusion	19
	dynein-driven meiotic oscillatory nuclear movement	17
	nuclear migration	19
	nucleus organization	32
	establishment of mitotic spindle localization	25
	organelle transport along microtubule	21
	cytoplasmic microtubule organization	21
	spindle localization	27
	organelle fission	73
	meiotic nuclear division	46
	microtubule-based movement	46
	protein-containing complex localization	34
	meiosis I cell cycle process	26
	cell-cell fusion	23
	translational elongation	19
	negative regulation of protein deubiquitination	7
	positive regulation of stress-activated MAPK cascade	14
	protein localization	139
Cellular Component	cytoplasmic dynein complex	17
	microtubule associated complex	50
	cytoplasmic microtubule	18
	nuclear pore	18
	pore complex	18
	cytosolic small ribosomal subunit	9
	polymeric cytoskeletal fiber	49
	cytosol	133
	peroxisome	19
	Grb2-Sos complex	3
	extracellular space	38
	endomembrane system	170
	axoneme	20
	cytoplasmic vesicle membrane	44
	supramolecular polymer	63
	organelle	432
	vesicle	89
	cornified envelope	3
	endoplasmic reticulum chaperone complex	3
	cilium	40
	nuclear membrane	21
	caveola	11
Molecular Function	cytoskeletal motor activity	29
	nucleoside-triphosphatase activity	91
	ATP-dependent activity	67
	inositol tetrakisphosphate 5-kinase activity	3
	inositol-1,4,5-trisphosphate 6-kinase activity	3
	hydrolase activity, acting on acid anhydrides, in phosphorus-containing anhydrides	94
	glycine:sodium symporter activity	4
	ribonucleoprotein complex binding	11
	4-alpha-hydroxytetrahydrobiopterin dehydratase activity	2
	L-leucine transaminase activity	2
	L-valine transaminase activity	2
	L-isoleucine transaminase activity	2
	ATP-dependent DNA/DNA annealing activity	2
	oxidoreductase activity, acting on phosphorus or arsenic in donors	2
	annealing activity	2
	neutral L-amino acid secondary active transmembrane transporter activity	4
	metalloendopeptidase activity	19
	misfolded protein binding	3
	long-chain fatty acid-CoA ligase activity	4
	SH2 domain binding	5
	organic acid:sodium symporter activity	7
	poly-purine tract binding	5
