# Supplementary material for: Mining Differentially Expressed Genes in the Marine Free-Living Flatworm Macrostomum lignano Under Aneuploidy-Driven Ploidy Changes
Source: Cells. 2026 Jan 27;15(3):245. doi: 10.3390/cells15030245 (PMC12896417; doi:10.3390/cells15030245)
Supplement: Supplementary file 1 [file cells-15-00245-s001.zip › Table S7..xlsx]

## Sheet: GO_DEGs_BP
Table S7. GO terms enriched with DEGs into the category 'Biological Process'
GOBPID	Pvalue	OddsRatio	ExpCount	Count	Size	Term	p.adj_BH	p.adj_bonf	UP_Count	DWN_Count	UP_cluCount	DWN_cluCount	UP_genes	DWN_genes
GO:0051292	5.4769e-15	14.5414	1.71749	19	80	nuclear pore complex assembly	1.24064e-11	2.90659e-11	2	17	1	9	C362:mikado.scaf2209G2,mikado.scaf4939G3	C21464:mikado.scaf908G9 C21544:mikado.scaf1884G11 C21949:mikado.scaf19G78,mikado.scaf600G1 C22815:mikado.scaf42G21,mikado.scaf460G17 C22934:mikado.scaf1123G12,mikado.scaf698G2 C23004:mikado.scaf240G13,mikado.scaf2445G18,mikado.scaf2525G16 C25870:mikado.scaf4380G4,mikado.scaf855G20 C26485:mikado.scaf1448G6,mikado.scaf507G22 C26680:mikado.scaf3172G4,mikado.scaf3307G6
GO:0030989	5.98455e-15	18.4162	1.28812	17	60	dynein-driven meiotic oscillatory nuclear movement	1.24064e-11	3.176e-11	0	17	0	9		C21464:mikado.scaf908G9 C21544:mikado.scaf1884G11 C21949:mikado.scaf19G78,mikado.scaf600G1 C22815:mikado.scaf42G21,mikado.scaf460G17 C22934:mikado.scaf1123G12,mikado.scaf698G2 C23004:mikado.scaf240G13,mikado.scaf2445G18,mikado.scaf2525G16 C25870:mikado.scaf4380G4,mikado.scaf855G20 C26485:mikado.scaf1448G6,mikado.scaf507G22 C26680:mikado.scaf3172G4,mikado.scaf3307G6
GO:0000743	7.01323e-15	14.3064	1.73896	19	81	nuclear migration involved in conjugation with cellular fusion	1.24064e-11	3.72192e-11	2	17	2	9	C10066:mikado.scaf429G23 C24740:mikado.scaf825G6	C21464:mikado.scaf908G9 C21544:mikado.scaf1884G11 C21949:mikado.scaf19G78,mikado.scaf600G1 C22815:mikado.scaf42G21,mikado.scaf460G17 C22934:mikado.scaf1123G12,mikado.scaf698G2 C23004:mikado.scaf240G13,mikado.scaf2445G18,mikado.scaf2525G16 C25870:mikado.scaf4380G4,mikado.scaf855G20 C26485:mikado.scaf1448G6,mikado.scaf507G22 C26680:mikado.scaf3172G4,mikado.scaf3307G6
GO:0030437	5.99759e-11	7.90797	2.81239	19	131	ascospore formation	7.2888e-08	3.18292e-07	2	17	2	9	C11158:mikado.scaf3463G2 C24740:mikado.scaf825G6	C21464:mikado.scaf908G9 C21544:mikado.scaf1884G11 C21949:mikado.scaf19G78,mikado.scaf600G1 C22815:mikado.scaf42G21,mikado.scaf460G17 C22934:mikado.scaf1123G12,mikado.scaf698G2 C23004:mikado.scaf240G13,mikado.scaf2445G18,mikado.scaf2525G16 C25870:mikado.scaf4380G4,mikado.scaf855G20 C26485:mikado.scaf1448G6,mikado.scaf507G22 C26680:mikado.scaf3172G4,mikado.scaf3307G6
GO:0034293	6.86716e-11	7.83775	2.83386	19	132	sexual sporulation	7.2888e-08	3.6444e-07	2	17	2	9	C11158:mikado.scaf3463G2 C24740:mikado.scaf825G6	C21464:mikado.scaf908G9 C21544:mikado.scaf1884G11 C21949:mikado.scaf19G78,mikado.scaf600G1 C22815:mikado.scaf42G21,mikado.scaf460G17 C22934:mikado.scaf1123G12,mikado.scaf698G2 C23004:mikado.scaf240G13,mikado.scaf2445G18,mikado.scaf2525G16 C25870:mikado.scaf4380G4,mikado.scaf855G20 C26485:mikado.scaf1448G6,mikado.scaf507G22 C26680:mikado.scaf3172G4,mikado.scaf3307G6
GO:0000746	1.63688e-10	6.9108	3.32763	20	155	conjugation	1.44782e-07	8.68691e-07	3	17	3	9	C10066:mikado.scaf429G23 C11158:mikado.scaf3463G2 C24740:mikado.scaf825G6	C21464:mikado.scaf908G9 C21544:mikado.scaf1884G11 C21949:mikado.scaf19G78,mikado.scaf600G1 C22815:mikado.scaf42G21,mikado.scaf460G17 C22934:mikado.scaf1123G12,mikado.scaf698G2 C23004:mikado.scaf240G13,mikado.scaf2445G18,mikado.scaf2525G16 C25870:mikado.scaf4380G4,mikado.scaf855G20 C26485:mikado.scaf1448G6,mikado.scaf507G22 C26680:mikado.scaf3172G4,mikado.scaf3307G6
GO:0006997	4.84035e-10	3.98037	8.81385	32	412	nucleus organization	3.66968e-07	2.56877e-06	11	21	8	13	C10066:mikado.scaf429G23 C12198:mikado.scaf3014G5 C19341:mikado.scaf1237G2 C24740:mikado.scaf825G6 C3518:mikado.scaf1731G21 C362:mikado.scaf2209G2,mikado.scaf4939G3 C3721:mikado.scaf1326G20,mikado.scaf1862G12,mikado.scaf3270G3 C464:mikado.scaf1150G1	C21464:mikado.scaf908G9 C21544:mikado.scaf1884G11 C21949:mikado.scaf19G78,mikado.scaf600G1 C22815:mikado.scaf42G21,mikado.scaf460G17 C22934:mikado.scaf1123G12,mikado.scaf698G2 C23004:mikado.scaf240G13,mikado.scaf2445G18,mikado.scaf2525G16 C2322:mikado.scaf1781G2 C25870:mikado.scaf4380G4,mikado.scaf855G20 C26485:mikado.scaf1448G6,mikado.scaf507G22 C26680:mikado.scaf3172G4,mikado.scaf3307G6 C27004:…
GO:0007097	9.04141e-10	6.60426	3.2835	19	154	nuclear migration	5.99785e-07	4.79828e-06	1	18	1	10	C10066:mikado.scaf429G23	C21464:mikado.scaf908G9 C21544:mikado.scaf1884G11 C21949:mikado.scaf19G78,mikado.scaf600G1 C22815:mikado.scaf42G21,mikado.scaf460G17 C22934:mikado.scaf1123G12,mikado.scaf698G2 C23004:mikado.scaf240G13,mikado.scaf2445G18,mikado.scaf2525G16 C24180:mikado.scaf3889G2 C25870:mikado.scaf4380G4,mikado.scaf855G20 C26485:mikado.scaf1448G6,mikado.scaf507G22 C26680:mikado.scaf3172G4,mikado.scaf3307G6
GO:0030435	2.39839e-09	6.18799	3.47791	19	162	sporulation resulting in formation of a cellular spore	1.41224e-06	1.27283e-05	2	17	2	9	C11158:mikado.scaf3463G2 C24740:mikado.scaf825G6	C21464:mikado.scaf908G9 C21544:mikado.scaf1884G11 C21949:mikado.scaf19G78,mikado.scaf600G1 C22815:mikado.scaf42G21,mikado.scaf460G17 C22934:mikado.scaf1123G12,mikado.scaf698G2 C23004:mikado.scaf240G13,mikado.scaf2445G18,mikado.scaf2525G16 C25870:mikado.scaf4380G4,mikado.scaf855G20 C26485:mikado.scaf1448G6,mikado.scaf507G22 C26680:mikado.scaf3172G4,mikado.scaf3307G6
GO:0032505	2.6611e-09	6.14484	3.49938	19	163	reproduction of a single-celled organism	1.41224e-06	1.41224e-05	2	17	2	9	C11158:mikado.scaf3463G2 C24740:mikado.scaf825G6	C21464:mikado.scaf908G9 C21544:mikado.scaf1884G11 C21949:mikado.scaf19G78,mikado.scaf600G1 C22815:mikado.scaf42G21,mikado.scaf460G17 C22934:mikado.scaf1123G12,mikado.scaf698G2 C23004:mikado.scaf240G13,mikado.scaf2445G18,mikado.scaf2525G16 C25870:mikado.scaf4380G4,mikado.scaf855G20 C26485:mikado.scaf1448G6,mikado.scaf507G22 C26680:mikado.scaf3172G4,mikado.scaf3307G6
GO:0072384	7.59623e-09	5.12741	4.55134	21	212	organelle transport along microtubule	3.66484e-06	4.03132e-05	3	18	3	10	C10066:mikado.scaf429G23 C24740:mikado.scaf825G6 C886:mikado.scaf697G2	C21464:mikado.scaf908G9 C21544:mikado.scaf1884G11 C21949:mikado.scaf19G78,mikado.scaf600G1 C22815:mikado.scaf42G21,mikado.scaf460G17 C22934:mikado.scaf1123G12,mikado.scaf698G2 C23004:mikado.scaf240G13,mikado.scaf2445G18,mikado.scaf2525G16 C24180:mikado.scaf3889G2 C25870:mikado.scaf4380G4,mikado.scaf855G20 C26485:mikado.scaf1448G6,mikado.scaf507G22 C26680:mikado.scaf3172G4,mikado.scaf3307G6
GO:0031122	1.24613e-08	4.97036	4.68016	21	218	cytoplasmic microtubule organization	5.51101e-06	6.61321e-05	4	17	3	9	C10066:mikado.scaf429G23 C24740:mikado.scaf825G6 C9868:mikado.scaf3297G11,mikado.scaf3710G6	C21464:mikado.scaf908G9 C21544:mikado.scaf1884G11 C21949:mikado.scaf19G78,mikado.scaf600G1 C22815:mikado.scaf42G21,mikado.scaf460G17 C22934:mikado.scaf1123G12,mikado.scaf698G2 C23004:mikado.scaf240G13,mikado.scaf2445G18,mikado.scaf2525G16 C25870:mikado.scaf4380G4,mikado.scaf855G20 C26485:mikado.scaf1448G6,mikado.scaf507G22 C26680:mikado.scaf3172G4,mikado.scaf3307G6
GO:0040001	2.67636e-08	4.03071	6.76261	25	315	establishment of mitotic spindle localization	1.09257e-05	0.000142034	3	22	3	12	C15932:mikado.scaf199G1 C24740:mikado.scaf825G6 C8194:mikado.scaf1572G1	C15459:mikado.scaf3209G3 C21464:mikado.scaf908G9 C21544:mikado.scaf1884G11 C21949:mikado.scaf19G78,mikado.scaf600G1 C22815:mikado.scaf42G21,mikado.scaf460G17 C22934:mikado.scaf1123G12,mikado.scaf698G2 C23004:mikado.scaf240G13,mikado.scaf2445G18,mikado.scaf2525G16 C24180:mikado.scaf3889G2 C25870:mikado.scaf4380G4,mikado.scaf855G20 C26193:mikado.scaf1490G7,mikado.scaf172G3,mikado.scaf921G7 C26485:m…
GO:0032480	2.10734e-07	6.99427	2.12539	13	99	negative regulation of type I interferon production	7.98833e-05	0.00111837	3	10	3	5	C2271:mikado.scaf2592G10 C7577:mikado.scaf2075G3 C8662:mikado.scaf282G53	C16767:mikado.scaf284G17 C23150:mikado.scaf2245G4 C23364:mikado.scaf1500G30,mikado.scaf1749G1,mikado.scaf1803G1,mikado.scaf3827G4,mikado.scaf5004G1,mikado.scaf67G28 C23655:mikado.scaf1305G15 C9385:mikado.scaf3456G1
GO:0051653	2.67354e-07	3.34028	8.69478	27	405	spindle localization	9.45899e-05	0.00141885	3	24	3	14	C15932:mikado.scaf199G1 C24740:mikado.scaf825G6 C8194:mikado.scaf1572G1	C15459:mikado.scaf3209G3 C21464:mikado.scaf908G9 C21544:mikado.scaf1884G11 C21887:mikado.scaf2921G1 C21949:mikado.scaf19G78,mikado.scaf600G1 C22815:mikado.scaf42G21,mikado.scaf460G17 C22934:mikado.scaf1123G12,mikado.scaf698G2 C23004:mikado.scaf240G13,mikado.scaf2445G18,mikado.scaf2525G16 C24107:mikado.scaf2640G8 C24180:mikado.scaf3889G2 C25870:mikado.scaf4380G4,mikado.scaf855G20 C26193:mikado.sca…
GO:0140013	4.15622e-07	2.3869	20.5455	46	957	meiotic nuclear division	0.000137494	0.00220571	21	25	17	15	C10066:mikado.scaf429G23 C11158:mikado.scaf3463G2 C1592:mikado.scaf678G18 C24740:mikado.scaf825G6 C2559:mikado.scaf169G65,mikado.scaf1917G13 C2683:mikado.scaf1602G23 C2994:mikado.scaf56G2 C3721:mikado.scaf1326G20,mikado.scaf1862G12,mikado.scaf3270G3 C3881:mikado.scaf2428G11 C4807:mikado.scaf3491G4 C5220:mikado.scaf1551G8 C5564:mikado.scaf1220G7 C5584:mikado.scaf162G7 C7724:mikado.scaf2379G13 C897…	C16767:mikado.scaf284G17 C20794:mikado.scaf551G9 C21464:mikado.scaf908G9 C21544:mikado.scaf1884G11 C21949:mikado.scaf19G78,mikado.scaf600G1 C22815:mikado.scaf42G21,mikado.scaf460G17 C22934:mikado.scaf1123G12,mikado.scaf698G2 C23004:mikado.scaf240G13,mikado.scaf2445G18,mikado.scaf2525G16 C23150:mikado.scaf2245G4 C25870:mikado.scaf4380G4,mikado.scaf855G20 C26193:mikado.scaf1490G7,mikado.scaf172G3,m…
GO:0007018	4.40436e-07	2.38153	20.5884	46	959	microtubule-based movement	0.000137494	0.00233739	12	34	12	22	C10066:mikado.scaf429G23 C1370:mikado.scaf2758G1 C1553:mikado.scaf3771G4 C2395:mikado.scaf211G1 C24740:mikado.scaf825G6 C260:mikado.scaf3170G4 C3635:mikado.scaf2583G7 C3977:mikado.scaf440G1 C5564:mikado.scaf1220G7 C7138:mikado.scaf882G5 C7392:mikado.scaf5127G1 C886:mikado.scaf697G2	C14231:mikado.scaf732G32 C20045:mikado.scaf1092G1 C21110:mikado.scaf3038G3 C21464:mikado.scaf908G9 C21544:mikado.scaf1884G11 C21949:mikado.scaf19G78,mikado.scaf600G1 C22815:mikado.scaf42G21,mikado.scaf460G17 C22934:mikado.scaf1123G12,mikado.scaf698G2 C23004:mikado.scaf240G13,mikado.scaf2445G18,mikado.scaf2525G16 C24180:mikado.scaf3889G2 C24533:mikado.scaf200G32 C25870:mikado.scaf4380G4,mikado.sca…
GO:0071641	2.70581e-06	13.9938	0.644058	7	30	negative regulation of macrophage inflammatory protein 1 alpha production	0.000797764	0.0143597	0	7	0	2		C23364:mikado.scaf1500G30,mikado.scaf1749G1,mikado.scaf1803G1,mikado.scaf3827G4,mikado.scaf5004G1,mikado.scaf67G28 C23655:mikado.scaf1305G15
GO:0061982	3.96213e-06	2.93683	9.42472	26	439	meiosis I cell cycle process	0.00110668	0.021027	7	19	7	11	C1592:mikado.scaf678G18 C24740:mikado.scaf825G6 C3589:mikado.scaf1938G6 C4807:mikado.scaf3491G4 C5564:mikado.scaf1220G7 C5584:mikado.scaf162G7 C7724:mikado.scaf2379G13	C16767:mikado.scaf284G17 C21464:mikado.scaf908G9 C21544:mikado.scaf1884G11 C21949:mikado.scaf19G78,mikado.scaf600G1 C22815:mikado.scaf42G21,mikado.scaf460G17 C22934:mikado.scaf1123G12,mikado.scaf698G2 C23004:mikado.scaf240G13,mikado.scaf2445G18,mikado.scaf2525G16 C23150:mikado.scaf2245G4 C25870:mikado.scaf4380G4,mikado.scaf855G20 C26485:mikado.scaf1448G6,mikado.scaf507G22 C26680:mikado.scaf3172G4…
GO:0090086	4.30973e-06	12.8736	0.686995	7	32	negative regulation of protein deubiquitination	0.00114359	0.0228717	0	7	0	2		C23364:mikado.scaf1500G30,mikado.scaf1749G1,mikado.scaf1803G1,mikado.scaf3827G4,mikado.scaf5004G1,mikado.scaf67G28 C23655:mikado.scaf1305G15
GO:0001778	5.12206e-06	6.19078	1.99658	11	93	plasma membrane repair	0.00129442	0.0271827	4	7	4	2	C1885:mikado.scaf472G13 C22621:mikado.scaf514G27 C273:mikado.scaf1362G25 C7390:mikado.scaf514G25	C23364:mikado.scaf1500G30,mikado.scaf1749G1,mikado.scaf1803G1,mikado.scaf3827G4,mikado.scaf5004G1,mikado.scaf67G28 C23655:mikado.scaf1305G15
GO:0140253	5.65255e-06	3.11252	7.87898	23	367	cell-cell fusion	0.00136355	0.0299981	5	18	5	10	C10066:mikado.scaf429G23 C11158:mikado.scaf3463G2 C1553:mikado.scaf3771G4 C1691:mikado.scaf537G26 C24740:mikado.scaf825G6	C21464:mikado.scaf908G9 C21544:mikado.scaf1884G11 C21893:mikado.scaf541G22 C21949:mikado.scaf19G78,mikado.scaf600G1 C22815:mikado.scaf42G21,mikado.scaf460G17 C22934:mikado.scaf1123G12,mikado.scaf698G2 C23004:mikado.scaf240G13,mikado.scaf2445G18,mikado.scaf2525G16 C25870:mikado.scaf4380G4,mikado.scaf855G20 C26485:mikado.scaf1448G6,mikado.scaf507G22 C26680:mikado.scaf3172G4,mikado.scaf3307G6
GO:0031503	7.31986e-06	2.4387	14.7489	34	687	protein-containing complex localization	0.00168898	0.0388465	5	29	5	19	C15932:mikado.scaf199G1 C24740:mikado.scaf825G6 C464:mikado.scaf1150G1 C4730:mikado.scaf3809G7 C8194:mikado.scaf1572G1	C14231:mikado.scaf732G32 C15152:mikado.scaf4009G6 C21110:mikado.scaf3038G3 C21464:mikado.scaf908G9 C21544:mikado.scaf1884G11 C21887:mikado.scaf2921G1 C21949:mikado.scaf19G78,mikado.scaf600G1 C22815:mikado.scaf42G21,mikado.scaf460G17 C22934:mikado.scaf1123G12,mikado.scaf698G2 C23004:mikado.scaf240G13,mikado.scaf2445G18,mikado.scaf2525G16 C24107:mikado.scaf2640G8 C24180:mikado.scaf3889G2 C24533:mik…
GO:0061060	9.85604e-06	Inf	0.0644058	3	3	negative regulation of peptidoglycan recognition protein signaling pathway	0.00217942	0.052306	3	0	1	0	C5390:mikado.scaf1078G3,mikado.scaf3103G2,mikado.scaf454G4
GO:0050687	1.05248e-05	8.765	1.07343	8	50	negative regulation of defense response to virus	0.00223421	0.0558552	1	7	1	2	C7577:mikado.scaf2075G3	C23364:mikado.scaf1500G30,mikado.scaf1749G1,mikado.scaf1803G1,mikado.scaf3827G4,mikado.scaf5004G1,mikado.scaf67G28 C23655:mikado.scaf1305G15
GO:0045739	1.29355e-05	6.22942	1.80336	10	84	positive regulation of DNA repair	0.00264034	0.0686487	3	7	1	2	C3721:mikado.scaf1326G20,mikado.scaf1862G12,mikado.scaf3270G3	C23364:mikado.scaf1500G30,mikado.scaf1749G1,mikado.scaf1803G1,mikado.scaf3827G4,mikado.scaf5004G1,mikado.scaf67G28 C23655:mikado.scaf1305G15
GO:0032897	2.05661e-05	9.75041	0.858744	7	40	negative regulation of viral transcription	0.00404238	0.109144	0	7	0	2		C23364:mikado.scaf1500G30,mikado.scaf1749G1,mikado.scaf1803G1,mikado.scaf3827G4,mikado.scaf5004G1,mikado.scaf67G28 C23655:mikado.scaf1305G15
GO:0046833	2.43669e-05	36.6546	0.193217	4	9	positive regulation of RNA export from nucleus	0.00461839	0.129315	3	1	2	1	C11475:mikado.scaf1046G2 C12693:mikado.scaf1564G16,mikado.scaf4199G1	C15663:mikado.scaf1487G4
GO:0006978	2.83866e-05	7.51131	1.22371	8	57	DNA damage response, signal transduction by p53 class mediator resulting in transcription of p21 class mediator	0.00475531	0.150648	1	7	1	2	C3518:mikado.scaf1731G21	C23364:mikado.scaf1500G30,mikado.scaf1749G1,mikado.scaf1803G1,mikado.scaf3827G4,mikado.scaf5004G1,mikado.scaf67G28 C23655:mikado.scaf1305G15
GO:0034724	2.86735e-05	9.1927	0.901681	7	42	DNA replication-independent nucleosome organization	0.00475531	0.15217	0	7	0	2		C23364:mikado.scaf1500G30,mikado.scaf1749G1,mikado.scaf1803G1,mikado.scaf3827G4,mikado.scaf5004G1,mikado.scaf67G28 C23655:mikado.scaf1305G15
GO:0032691	2.86735e-05	9.1927	0.901681	7	42	negative regulation of interleukin-1 beta production	0.00475531	0.15217	0	7	0	2		C23364:mikado.scaf1500G30,mikado.scaf1749G1,mikado.scaf1803G1,mikado.scaf3827G4,mikado.scaf5004G1,mikado.scaf67G28 C23655:mikado.scaf1305G15
GO:0034080	2.86735e-05	9.1927	0.901681	7	42	CENP-A containing nucleosome assembly	0.00475531	0.15217	0	7	0	2		C23364:mikado.scaf1500G30,mikado.scaf1749G1,mikado.scaf1803G1,mikado.scaf3827G4,mikado.scaf5004G1,mikado.scaf67G28 C23655:mikado.scaf1305G15
GO:0032695	3.36179e-05	8.93709	0.92315	7	43	negative regulation of interleukin-12 production	0.00520641	0.17841	0	7	0	2		C23364:mikado.scaf1500G30,mikado.scaf1749G1,mikado.scaf1803G1,mikado.scaf3827G4,mikado.scaf5004G1,mikado.scaf67G28 C23655:mikado.scaf1305G15
GO:0048285	3.46963e-05	1.71548	44.9767	73	2095	organelle fission	0.00520641	0.184133	40	33	35	23	C10066:mikado.scaf429G23 C11158:mikado.scaf3463G2 C1246:mikado.scaf3799G5 C13065:mikado.scaf2042G12 C13859:mikado.scaf1790G3 C14874:mikado.scaf1112G1 C1592:mikado.scaf678G18 C15932:mikado.scaf199G1 C22291:mikado.scaf4675G4 C24740:mikado.scaf825G6 C2527:mikado.scaf3227G1 C2559:mikado.scaf169G65,mikado.scaf1917G13 C2683:mikado.scaf1602G23 C2994:mikado.scaf56G2 C3296:mikado.scaf2504G18 C3589:mikado.…	C15459:mikado.scaf3209G3 C16767:mikado.scaf284G17 C20088:mikado.scaf541G18 C20794:mikado.scaf551G9 C21464:mikado.scaf908G9 C21544:mikado.scaf1884G11 C21949:mikado.scaf19G78,mikado.scaf600G1 C22234:mikado.scaf1154G20 C22815:mikado.scaf42G21,mikado.scaf460G17 C22934:mikado.scaf1123G12,mikado.scaf698G2 C23004:mikado.scaf240G13,mikado.scaf2445G18,mikado.scaf2525G16 C23150:mikado.scaf2245G4 C23644:mik…
GO:0002787	3.87919e-05	137.286	0.0858744	3	4	negative regulation of antibacterial peptide production	0.00520641	0.205869	3	0	1	0	C5390:mikado.scaf1078G3,mikado.scaf3103G2,mikado.scaf454G4
GO:0002701	3.87919e-05	137.286	0.0858744	3	4	negative regulation of production of molecular mediator of immune response	0.00520641	0.205869	3	0	1	0	C5390:mikado.scaf1078G3,mikado.scaf3103G2,mikado.scaf454G4
GO:0002814	3.87919e-05	137.286	0.0858744	3	4	negative regulation of biosynthetic process of antibacterial peptides active against Gram-negative bacteria	0.00520641	0.205869	3	0	1	0	C5390:mikado.scaf1078G3,mikado.scaf3103G2,mikado.scaf454G4
GO:0002806	3.87919e-05	137.286	0.0858744	3	4	negative regulation of antimicrobial peptide biosynthetic process	0.00520641	0.205869	3	0	1	0	C5390:mikado.scaf1078G3,mikado.scaf3103G2,mikado.scaf454G4
GO:0007500	3.92419e-05	8.69529	0.944618	7	44	mesodermal cell fate determination	0.00520641	0.208257	0	7	0	2		C23364:mikado.scaf1500G30,mikado.scaf1749G1,mikado.scaf1803G1,mikado.scaf3827G4,mikado.scaf5004G1,mikado.scaf67G28 C23655:mikado.scaf1305G15
GO:0070842	3.92419e-05	8.69529	0.944618	7	44	aggresome assembly	0.00520641	0.208257	0	7	0	2		C23364:mikado.scaf1500G30,mikado.scaf1749G1,mikado.scaf1803G1,mikado.scaf3827G4,mikado.scaf5004G1,mikado.scaf67G28 C23655:mikado.scaf1305G15
GO:0060765	4.15392e-05	7.07734	1.28812	8	60	regulation of androgen receptor signaling pathway	0.00537679	0.220448	0	8	0	3		C23364:mikado.scaf1500G30,mikado.scaf1749G1,mikado.scaf1803G1,mikado.scaf3827G4,mikado.scaf5004G1,mikado.scaf67G28 C23655:mikado.scaf1305G15 C9385:mikado.scaf3456G1
GO:0090281	5.28123e-05	8.24889	0.987556	7	46	negative regulation of calcium ion import	0.00667321	0.280275	0	7	0	2		C23364:mikado.scaf1500G30,mikado.scaf1749G1,mikado.scaf1803G1,mikado.scaf3827G4,mikado.scaf5004G1,mikado.scaf67G28 C23655:mikado.scaf1305G15
GO:0032874	5.74407e-05	3.73988	4.01463	14	187	positive regulation of stress-activated MAPK cascade	0.00708925	0.304838	5	9	4	4	C11523:mikado.scaf1399G11,mikado.scaf2224G3 C3257:mikado.scaf1804G1 C3518:mikado.scaf1731G21 C9697:mikado.scaf2411G4	C2241:mikado.scaf2524G14 C22453:mikado.scaf3976G6 C23364:mikado.scaf1500G30,mikado.scaf1749G1,mikado.scaf1803G1,mikado.scaf3827G4,mikado.scaf5004G1,mikado.scaf67G28 C23655:mikado.scaf1305G15
GO:0015816	6.09127e-05	8.04243	1.00902	7	47	glycine transport	0.00734691	0.323264	5	2	4	1	C5626:mikado.scaf1324G4 C5804:mikado.scaf1984G3 C6012:mikado.scaf1158G8,mikado.scaf864G9 C7392:mikado.scaf5127G1	C4503:mikado.scaf1412G5,mikado.scaf168G46
GO:0032239	8.74925e-05	13.4894	0.472309	5	22	regulation of nucleobase-containing compound transport	0.0100528	0.464323	4	1	3	1	C11475:mikado.scaf1046G2 C12693:mikado.scaf1564G16,mikado.scaf4199G1 C464:mikado.scaf1150G1	C15663:mikado.scaf1487G4
GO:0001765	9.0924e-05	22.9071	0.257623	4	12	membrane raft assembly	0.0100528	0.482534	0	4	0	1		C24751:mikado.scaf1333G3,mikado.scaf3304G10,mikado.scaf4660G2,mikado.scaf891G32
GO:0044857	9.0924e-05	22.9071	0.257623	4	12	plasma membrane raft organization	0.0100528	0.482534	0	4	0	1		C24751:mikado.scaf1333G3,mikado.scaf3304G10,mikado.scaf4660G2,mikado.scaf891G32
GO:0070836	9.0924e-05	22.9071	0.257623	4	12	caveola assembly	0.0100528	0.482534	0	4	0	1		C24751:mikado.scaf1333G3,mikado.scaf3304G10,mikado.scaf4660G2,mikado.scaf891G32
GO:0031648	0.000114609	6.03154	1.48133	8	69	protein destabilization	0.0124129	0.608232	1	7	1	2	C17505:mikado.scaf17G21	C23364:mikado.scaf1500G30,mikado.scaf1749G1,mikado.scaf1803G1,mikado.scaf3827G4,mikado.scaf5004G1,mikado.scaf67G28 C23655:mikado.scaf1305G15
GO:0043043	0.000165093	1.59745	51.3958	78	2394	peptide biosynthetic process	0.0175229	0.876146	32	46	26	36	C10617:mikado.scaf137G38 C11420:mikado.scaf359G16 C11475:mikado.scaf1046G2 C12693:mikado.scaf1564G16,mikado.scaf4199G1 C13065:mikado.scaf2042G12 C13948:mikado.scaf3242G2 C14923:mikado.scaf2268G2 C1525:mikado.scaf2561G1 C18326:mikado.scaf3509G4,mikado.scaf3510G2 C1914:mikado.scaf1463G2 C19248:mikado.scaf4013G2 C2381:mikado.scaf13G39 C3582:mikado.scaf1946G10,mikado.scaf3194G5 C3589:mikado.scaf1938G…	C11783:mikado.scaf1780G22,mikado.scaf2966G7,mikado.scaf2967G3 C15152:mikado.scaf4009G6 C15663:mikado.scaf1487G4 C15850:mikado.scaf697G4 C16767:mikado.scaf284G17 C17179:mikado.scaf2994G9 C17920:mikado.scaf2494G10,mikado.scaf554G2 C18009:mikado.scaf2568G18 C18090:mikado.scaf3440G3 C19248:mikado.scaf1402G26 C20088:mikado.scaf541G18 C21471:mikado.scaf3899G5 C23150:mikado.scaf2245G4 C23330:mikado.scaf…
GO:0002820	0.000169448	6.70045	1.18077	7	55	negative regulation of adaptive immune response	0.0175602	0.899259	0	7	0	2		C23364:mikado.scaf1500G30,mikado.scaf1749G1,mikado.scaf1803G1,mikado.scaf3827G4,mikado.scaf5004G1,mikado.scaf67G28 C23655:mikado.scaf1305G15
GO:0009566	0.000172062	2.40263	10.4767	24	488	fertilization	0.0175602	0.913131	9	15	9	8	C10617:mikado.scaf137G38 C16087:mikado.scaf3332G6 C224:mikado.scaf2758G4 C2395:mikado.scaf211G1 C24740:mikado.scaf825G6 C26483:mikado.scaf908G13 C2930:mikado.scaf100G53 C342:mikado.scaf4921G2 C9740:mikado.scaf722G12	C20:mikado.scaf1170G2 C23364:mikado.scaf1500G30,mikado.scaf1749G1,mikado.scaf1803G1,mikado.scaf3827G4,mikado.scaf5004G1,mikado.scaf67G28 C23655:mikado.scaf1305G15 C26193:mikado.scaf1490G7,mikado.scaf172G3,mikado.scaf921G7 C26268:mikado.scaf3753G8 C26862:mikado.scaf816G15 C26999:mikado.scaf1758G5 C31:mikado.scaf1171G3
GO:0060349	0.000237986	4.26403	2.5333	10	118	bone morphogenesis	0.02383	1	1	9	1	3	C8637:mikado.scaf1377G4	C23364:mikado.scaf1500G30,mikado.scaf1749G1,mikado.scaf1803G1,mikado.scaf3827G4,mikado.scaf5004G1,mikado.scaf67G28 C23595:mikado.scaf1368G11,mikado.scaf695G34 C23655:mikado.scaf1305G15
GO:0032663	0.00027145	5.25467	1.67455	8	78	regulation of interleukin-2 production	0.0266775	1	1	7	1	2	C8662:mikado.scaf282G53	C23364:mikado.scaf1500G30,mikado.scaf1749G1,mikado.scaf1803G1,mikado.scaf3827G4,mikado.scaf5004G1,mikado.scaf67G28 C23655:mikado.scaf1305G15
GO:0006900	0.000288553	3.16866	4.68016	14	218	vesicle budding from membrane	0.027547	1	6	8	5	3	C12295:mikado.scaf307G30 C3000:mikado.scaf975G10 C305:mikado.scaf2828G6 C3246:mikado.scaf1123G13,mikado.scaf1833G9 C4812:mikado.scaf720G1	C23364:mikado.scaf1500G30,mikado.scaf1749G1,mikado.scaf1803G1,mikado.scaf3827G4,mikado.scaf5004G1,mikado.scaf67G28 C23655:mikado.scaf1305G15 C895:mikado.scaf557G7
GO:0032088	0.000291773	4.14842	2.5977	10	121	negative regulation of NF-kappaB transcription factor activity	0.027547	1	1	9	1	4	C8662:mikado.scaf282G53	C19568:mikado.scaf230G54 C23364:mikado.scaf1500G30,mikado.scaf1749G1,mikado.scaf1803G1,mikado.scaf3827G4,mikado.scaf5004G1,mikado.scaf67G28 C23655:mikado.scaf1305G15 C9385:mikado.scaf3456G1
GO:0015871	0.000297373	7.44305	0.92315	6	43	choline transport	0.027547	1	4	2	3	1	C4963:mikado.scaf1990G6 C5626:mikado.scaf1324G4 C6012:mikado.scaf1158G8,mikado.scaf864G9	C4503:mikado.scaf1412G5,mikado.scaf168G46
GO:2001020	0.00030106	2.77847	6.44058	17	300	regulation of response to DNA damage stimulus	0.027547	1	6	11	4	6	C1592:mikado.scaf678G18 C210:mikado.scaf94G88 C3721:mikado.scaf1326G20,mikado.scaf1862G12,mikado.scaf3270G3 C928:mikado.scaf1135G2	C19568:mikado.scaf230G54 C21887:mikado.scaf2921G1 C23364:mikado.scaf1500G30,mikado.scaf1749G1,mikado.scaf1803G1,mikado.scaf3827G4,mikado.scaf5004G1,mikado.scaf67G28 C23655:mikado.scaf1305G15 C24107:mikado.scaf2640G8 C4385:mikado.scaf2139G7
GO:0007049	0.000365969	1.39619	108.245	142	5042	cell cycle	0.0329186	1	75	67	67	48	C10066:mikado.scaf429G23 C1053:mikado.scaf545G50 C11002:mikado.scaf622G25 C11158:mikado.scaf3463G2 C11475:mikado.scaf1046G2 C1246:mikado.scaf3799G5 C12693:mikado.scaf1564G16,mikado.scaf4199G1 C12904:mikado.scaf629G35 C13065:mikado.scaf2042G12 C13133:mikado.scaf312G29 C1370:mikado.scaf2758G1 C13859:mikado.scaf1790G3 C14874:mikado.scaf1112G1 C14923:mikado.scaf2268G2 C1592:mikado.scaf678G18 C15932:m…	C15459:mikado.scaf3209G3 C15663:mikado.scaf1487G4 C16767:mikado.scaf284G17 C17246:mikado.scaf1322G17 C17414:mikado.scaf87G59 C19251:mikado.scaf4337G3 C19568:mikado.scaf230G54 C19931:mikado.scaf215G1 C20088:mikado.scaf541G18 C20431:mikado.scaf263G28,mikado.scaf537G10 C20794:mikado.scaf551G9 C21308:mikado.scaf2396G4,mikado.scaf433G11 C21464:mikado.scaf908G9 C21544:mikado.scaf1884G11 C21887:mikado.s…
GO:0032720	0.000398458	5.74189	1.35252	7	63	negative regulation of tumor necrosis factor production	0.0352436	1	0	7	0	2		C23364:mikado.scaf1500G30,mikado.scaf1749G1,mikado.scaf1803G1,mikado.scaf3827G4,mikado.scaf5004G1,mikado.scaf67G28 C23655:mikado.scaf1305G15
GO:0043124	0.000451083	4.83897	1.80336	8	84	negative regulation of I-kappaB kinase/NF-kappaB signaling	0.0392442	1	0	8	0	3		C19568:mikado.scaf230G54 C23364:mikado.scaf1500G30,mikado.scaf1749G1,mikado.scaf1803G1,mikado.scaf3827G4,mikado.scaf5004G1,mikado.scaf67G28 C23655:mikado.scaf1305G15
GO:0070462	0.000460297	Inf	0.0429372	2	2	plus-end specific microtubule depolymerization	0.0393999	1	2	0	1	0	C9868:mikado.scaf3297G11,mikado.scaf3710G6
GO:0043603	0.000469927	1.58518	44.9554	68	2129	cellular amide metabolic process	0.0394525	1	31	37	27	30	C10617:mikado.scaf137G38 C11420:mikado.scaf359G16 C14923:mikado.scaf2268G2 C1525:mikado.scaf2561G1 C17265:mikado.scaf2701G4 C19248:mikado.scaf4013G2 C19403:mikado.scaf3122G1 C20681:mikado.scaf2163G20 C23089:mikado.scaf1815G7 C3582:mikado.scaf1946G10,mikado.scaf3194G5 C3591:mikado.scaf328G9,mikado.scaf648G11 C3771:mikado.scaf99G67 C4246:mikado.scaf960G3 C4422:mikado.scaf1794G14 C4471:mikado.scaf17…	C15850:mikado.scaf697G4 C16767:mikado.scaf284G17 C17179:mikado.scaf2994G9 C17185:mikado.scaf3474G2 C18009:mikado.scaf2568G18 C18090:mikado.scaf3440G3 C19248:mikado.scaf1402G26 C20088:mikado.scaf541G18 C21027:mikado.scaf4739G5 C21200:mikado.scaf1984G10 C23150:mikado.scaf2245G4 C23330:mikado.scaf1151G15 C23364:mikado.scaf1500G30,mikado.scaf1749G1,mikado.scaf1803G1,mikado.scaf3827G4,mikado.scaf5004G…
GO:0000289	0.000475811	4.26842	2.27567	9	106	nuclear-transcribed mRNA poly(A) tail shortening	0.0394525	1	2	7	2	4	C3589:mikado.scaf1938G6 C5287:mikado.scaf523G2	C11783:mikado.scaf1780G22,mikado.scaf2966G7,mikado.scaf2967G3 C17920:mikado.scaf2494G10,mikado.scaf554G2 C21471:mikado.scaf3899G5 C4890:mikado.scaf4987G1
GO:0045070	0.000483213	5.54357	1.39546	7	65	positive regulation of viral genome replication	0.0394525	1	0	7	0	2		C23364:mikado.scaf1500G30,mikado.scaf1749G1,mikado.scaf1803G1,mikado.scaf3827G4,mikado.scaf5004G1,mikado.scaf67G28 C23655:mikado.scaf1305G15
GO:0090528	0.000509164	27.454	0.171749	3	8	smooth septate junction assembly	0.0409414	1	3	0	1	0	C1863:mikado.scaf1266G11,mikado.scaf3632G4,mikado.scaf981G16
GO:0046514	0.00054667	6.55601	1.03049	6	48	ceramide catabolic process	0.0433012	1	5	1	3	1	C23089:mikado.scaf1815G7 C5392:mikado.scaf1436G17,mikado.scaf153G40,mikado.scaf169G25 C5421:mikado.scaf946G10	C21027:mikado.scaf4739G5
GO:0060092	0.000560333	8.49082	0.686995	5	32	regulation of synaptic transmission, glycinergic	0.0437307	1	3	2	2	1	C5626:mikado.scaf1324G4 C6012:mikado.scaf1158G8,mikado.scaf864G9	C4503:mikado.scaf1412G5,mikado.scaf168G46
GO:1903555	0.000571635	4.6548	1.86777	8	87	regulation of tumor necrosis factor superfamily cytokine production	0.0439662	1	1	7	1	2	C1691:mikado.scaf537G26	C23364:mikado.scaf1500G30,mikado.scaf1749G1,mikado.scaf1803G1,mikado.scaf3827G4,mikado.scaf5004G1,mikado.scaf67G28 C23655:mikado.scaf1305G15
GO:0006082	0.000629217	1.50461	57.1279	82	2661	organic acid metabolic process	0.0475875	1	48	34	39	26	C10617:mikado.scaf137G38 C11067:mikado.scaf1534G28,mikado.scaf794G31 C11158:mikado.scaf3463G2 C11243:mikado.scaf1906G18 C11528:mikado.scaf4331G3 C11746:mikado.scaf1227G14 C14865:mikado.scaf697G12 C1525:mikado.scaf2561G1 C1553:mikado.scaf3771G4 C17414:mikado.scaf1026G4 C17510:mikado.scaf254G24,mikado.scaf293G18 C1914:mikado.scaf1463G2 C19403:mikado.scaf3122G1 C20211:mikado.scaf19G133 C20372:mikado…	C10571:mikado.scaf1968G17 C12219:mikado.scaf1553G16,mikado.scaf756G9 C12324:mikado.scaf1379G7,mikado.scaf163G2 C12508:mikado.scaf87G46 C14577:mikado.scaf180G69 C14594:mikado.scaf35G62 C16825:mikado.scaf4736G3 C17080:mikado.scaf269G13 C17185:mikado.scaf3474G2 C17304:mikado.scaf2467G4,mikado.scaf2584G4,mikado.scaf2585G8 C17414:mikado.scaf87G59 C17819:mikado.scaf3502G2 C18009:mikado.scaf2568G18 C189…
GO:0031664	0.000636652	5.27047	1.45986	7	68	regulation of lipopolysaccharide-mediated signaling pathway	0.0475875	1	0	7	0	2		C23364:mikado.scaf1500G30,mikado.scaf1749G1,mikado.scaf1803G1,mikado.scaf3827G4,mikado.scaf5004G1,mikado.scaf67G28 C23655:mikado.scaf1305G15
GO:0035872	0.000716167	3.40029	3.43498	11	160	nucleotide-binding domain, leucine rich repeat containing receptor signaling pathway	0.0527062	1	1	10	1	5	C11168:mikado.scaf3710G3	C16767:mikado.scaf284G17 C23150:mikado.scaf2245G4 C23364:mikado.scaf1500G30,mikado.scaf1749G1,mikado.scaf1803G1,mikado.scaf3827G4,mikado.scaf5004G1,mikado.scaf67G28 C23655:mikado.scaf1305G15 C6209:mikado.scaf10G105
GO:0044703	0.000724995	1.38729	98.3691	129	4582	multi-organism reproductive process	0.0527062	1	69	60	63	45	C10066:mikado.scaf429G23 C10411:mikado.scaf1257G22 C10617:mikado.scaf137G38 C11158:mikado.scaf3463G2 C11416:mikado.scaf844G23 C12198:mikado.scaf3014G5 C12904:mikado.scaf629G35 C12922:mikado.scaf3977G1 C13065:mikado.scaf2042G12 C14874:mikado.scaf1112G1 C16087:mikado.scaf3332G6 C16097:mikado.scaf667G43 C17265:mikado.scaf2701G4 C19032:mikado.scaf1070G15 C224:mikado.scaf2758G4 C2271:mikado.scaf2592G1…	C10560:mikado.scaf644G6 C11461:mikado.scaf2740G9 C11638:mikado.scaf2372G18 C11662:mikado.scaf909G1 C13155:mikado.scaf608G1 C15152:mikado.scaf4009G6 C15544:mikado.scaf2734G5 C16560:mikado.scaf4091G3 C16767:mikado.scaf284G17 C18992:mikado.scaf3169G5 C20:mikado.scaf1170G2 C20088:mikado.scaf541G18 C20598:mikado.scaf2683G4 C20794:mikado.scaf551G9 C21464:mikado.scaf908G9 C21544:mikado.scaf1884G11 C2188…
GO:0080134	0.000738443	1.61278	37.5056	58	1747	regulation of response to stress	0.0528833	1	30	28	24	20	C11168:mikado.scaf3710G3 C11523:mikado.scaf1399G11,mikado.scaf2224G3 C14320:mikado.scaf3592G9 C1592:mikado.scaf678G18 C1691:mikado.scaf537G26 C17265:mikado.scaf2701G4 C210:mikado.scaf94G88 C22291:mikado.scaf4675G4 C2271:mikado.scaf2592G10 C2381:mikado.scaf13G39 C2683:mikado.scaf1602G23 C3257:mikado.scaf1804G1 C3518:mikado.scaf1731G21 C3721:mikado.scaf1326G20,mikado.scaf1862G12,mikado.scaf3270G3 C…	C13155:mikado.scaf608G1 C16767:mikado.scaf284G17 C17304:mikado.scaf2467G4,mikado.scaf2584G4,mikado.scaf2585G8 C18914:mikado.scaf1055G23 C19568:mikado.scaf230G54 C20082:mikado.scaf36G13 C21887:mikado.scaf2921G1 C21893:mikado.scaf541G22 C2241:mikado.scaf2524G14 C22453:mikado.scaf3976G6 C23150:mikado.scaf2245G4 C23364:mikado.scaf1500G30,mikado.scaf1749G1,mikado.scaf1803G1,mikado.scaf3827G4,mikado.sc…
GO:0035524	0.000747361	7.90478	0.729932	5	34	proline transmembrane transport	0.0528833	1	3	2	2	1	C5626:mikado.scaf1324G4 C6012:mikado.scaf1158G8,mikado.scaf864G9	C4503:mikado.scaf1412G5,mikado.scaf168G46
GO:0032642	0.00075877	5.10285	1.5028	7	70	regulation of chemokine production	0.0529841	1	0	7	0	2		C23364:mikado.scaf1500G30,mikado.scaf1749G1,mikado.scaf1803G1,mikado.scaf3827G4,mikado.scaf5004G1,mikado.scaf67G28 C23655:mikado.scaf1305G15
GO:0035187	0.000776234	11.4509	0.429372	4	20	hatching behavior	0.0534996	1	4	0	2	0	C5392:mikado.scaf1436G17,mikado.scaf153G40,mikado.scaf169G25 C5421:mikado.scaf946G10
GO:0045948	0.000843562	5.98521	1.11637	6	52	positive regulation of translational initiation	0.0573947	1	5	1	3	1	C11475:mikado.scaf1046G2 C12693:mikado.scaf1564G16,mikado.scaf4199G1 C9722:mikado.scaf2724G1,mikado.scaf2725G2	C15663:mikado.scaf1487G4
GO:0006513	0.000878025	3.311	3.52085	11	164	protein monoubiquitination	0.0588812	1	1	10	1	5	C7689:mikado.scaf2137G9	C19517:mikado.scaf2003G7 C23364:mikado.scaf1500G30,mikado.scaf1749G1,mikado.scaf1803G1,mikado.scaf3827G4,mikado.scaf5004G1,mikado.scaf67G28 C23655:mikado.scaf1305G15 C26268:mikado.scaf3753G8 C6209:mikado.scaf10G105
GO:0032728	0.000898695	4.94555	1.54574	7	72	positive regulation of interferon-beta production	0.0588812	1	0	7	0	2		C23364:mikado.scaf1500G30,mikado.scaf1749G1,mikado.scaf1803G1,mikado.scaf3827G4,mikado.scaf5004G1,mikado.scaf67G28 C23655:mikado.scaf1305G15
GO:0032652	0.000898695	4.94555	1.54574	7	72	regulation of interleukin-1 production	0.0588812	1	0	7	0	2		C23364:mikado.scaf1500G30,mikado.scaf1749G1,mikado.scaf1803G1,mikado.scaf3827G4,mikado.scaf5004G1,mikado.scaf67G28 C23655:mikado.scaf1305G15
GO:0044248	0.00102075	1.32438	139.224	173	6485	cellular catabolic process	0.065995	1	111	62	100	49	C10066:mikado.scaf429G23 C10284:mikado.scaf1648G7 C10336:mikado.scaf387G12 C1057:mikado.scaf1477G10 C11094:mikado.scaf1188G44 C11158:mikado.scaf3463G2 C1131:mikado.scaf337G51 C11416:mikado.scaf844G23 C11528:mikado.scaf4331G3 C12201:mikado.scaf3223G1 C1245:mikado.scaf1961G13 C12904:mikado.scaf629G35 C1323:mikado.scaf359G35 C1332:mikado.scaf19G145 C14560:mikado.scaf3699G6 C14638:mikado.scaf3945G4 C…	C11783:mikado.scaf1780G22,mikado.scaf2966G7,mikado.scaf2967G3 C15102:mikado.scaf2152G1 C15152:mikado.scaf4009G6 C15459:mikado.scaf3209G3 C16767:mikado.scaf284G17 C17819:mikado.scaf3502G2 C17920:mikado.scaf2494G10,mikado.scaf554G2 C18090:mikado.scaf3440G3 C18914:mikado.scaf1055G23 C19568:mikado.scaf230G54 C20045:mikado.scaf1092G1 C20088:mikado.scaf541G18 C20562:mikado.scaf102G8 C20747:mikado.scaf7…
GO:0048499	0.00103214	5.73549	1.1593	6	54	synaptic vesicle membrane organization	0.065995	1	6	0	3	0	C3246:mikado.scaf1123G13,mikado.scaf1833G9 C5392:mikado.scaf1436G17,mikado.scaf153G40,mikado.scaf169G25 C5421:mikado.scaf946G10
GO:0031348	0.00110318	10.2531	0.468949	4	22	negative regulation of defense response	0.0685211	1	3	1	1	1	C5390:mikado.scaf1078G3,mikado.scaf3103G2,mikado.scaf454G4	C9385:mikado.scaf3456G1
GO:0007291	0.00110848	3.0213	4.18638	12	195	sperm individualization	0.0685211	1	8	4	7	2	C10617:mikado.scaf137G38 C12198:mikado.scaf3014G5 C12904:mikado.scaf629G35 C3246:mikado.scaf1123G13,mikado.scaf1833G9 C7138:mikado.scaf882G5 C7392:mikado.scaf5127G1 C8917:mikado.scaf1082G24	C20598:mikado.scaf2683G4 C26193:mikado.scaf1490G7,mikado.scaf172G3,mikado.scaf921G7
GO:0042761	0.00111038	7.16307	0.794338	5	37	very long-chain fatty acid biosynthetic process	0.0685211	1	0	5	0	4		C12219:mikado.scaf1553G16,mikado.scaf756G9 C16825:mikado.scaf4736G3 C17080:mikado.scaf269G13 C17185:mikado.scaf3474G2
GO:0043392	0.00114585	4.72695	1.61015	7	75	negative regulation of DNA binding	0.0698971	1	0	7	0	2		C23364:mikado.scaf1500G30,mikado.scaf1749G1,mikado.scaf1803G1,mikado.scaf3827G4,mikado.scaf5004G1,mikado.scaf67G28 C23655:mikado.scaf1305G15
GO:0048168	0.00120367	3.40851	3.11295	10	145	regulation of neuronal synaptic plasticity	0.0725894	1	3	7	2	2	C2381:mikado.scaf13G39 C3246:mikado.scaf1123G13,mikado.scaf1833G9	C23364:mikado.scaf1500G30,mikado.scaf1749G1,mikado.scaf1803G1,mikado.scaf3827G4,mikado.scaf5004G1,mikado.scaf67G28 C23655:mikado.scaf1305G15
GO:0015824	0.00125628	6.94581	0.815807	5	38	proline transport	0.0747544	1	3	2	2	1	C5626:mikado.scaf1324G4 C6012:mikado.scaf1158G8,mikado.scaf864G9	C4503:mikado.scaf1412G5,mikado.scaf168G46
GO:0006631	0.00126774	1.89903	16.402	30	764	fatty acid metabolic process	0.0747544	1	14	16	10	11	C17414:mikado.scaf1026G4 C19403:mikado.scaf3122G1 C20211:mikado.scaf19G133 C21082:mikado.scaf4659G1 C4246:mikado.scaf960G3 C6777:mikado.scaf2159G1 C6835:mikado.scaf150G12 C6983:mikado.scaf461G11,mikado.scaf931G14 C8796:mikado.scaf3157G7,mikado.scaf5179G1,mikado.scaf718G27,mikado.scaf719G6 C9081:mikado.scaf137G42	C10571:mikado.scaf1968G17 C12219:mikado.scaf1553G16,mikado.scaf756G9 C14577:mikado.scaf180G69 C14594:mikado.scaf35G62 C16825:mikado.scaf4736G3 C17080:mikado.scaf269G13 C17185:mikado.scaf3474G2 C17304:mikado.scaf2467G4,mikado.scaf2584G4,mikado.scaf2585G8 C17414:mikado.scaf87G59 C21200:mikado.scaf1984G10 C24349:mikado.scaf1046G6,mikado.scaf163G43,mikado.scaf3296G6
GO:0002758	0.00129855	2.81342	4.8519	13	226	innate immune response-activating signal transduction	0.0757299	1	3	10	3	5	C11168:mikado.scaf3710G3 C1691:mikado.scaf537G26 C8662:mikado.scaf282G53	C16767:mikado.scaf284G17 C20082:mikado.scaf36G13 C23150:mikado.scaf2245G4 C23364:mikado.scaf1500G30,mikado.scaf1749G1,mikado.scaf1803G1,mikado.scaf3827G4,mikado.scaf5004G1,mikado.scaf67G28 C23655:mikado.scaf1305G15
GO:0045815	0.00133885	4.03955	2.12539	8	99	positive regulation of gene expression, epigenetic	0.0760398	1	1	7	1	2	C639:mikado.scaf3494G3	C23364:mikado.scaf1500G30,mikado.scaf1749G1,mikado.scaf1803G1,mikado.scaf3827G4,mikado.scaf5004G1,mikado.scaf67G28 C23655:mikado.scaf1305G15
GO:0034340	0.00133885	4.03955	2.12539	8	99	response to type I interferon	0.0760398	1	0	8	0	3		C23364:mikado.scaf1500G30,mikado.scaf1749G1,mikado.scaf1803G1,mikado.scaf3827G4,mikado.scaf5004G1,mikado.scaf67G28 C23655:mikado.scaf1305G15 C9385:mikado.scaf3456G1
GO:0033292	0.00134807	9.64199	0.493778	4	23	T-tubule organization	0.0760398	1	4	0	4	0	C1885:mikado.scaf472G13 C22621:mikado.scaf514G27 C273:mikado.scaf1362G25 C7390:mikado.scaf514G25
GO:1904491	0.00136118	91.4013	0.0644058	2	3	protein localization to ciliary transition zone	0.0760398	1	0	2	0	1		C23595:mikado.scaf1368G11,mikado.scaf695G34
GO:0045814	0.00139346	2.6681	5.49596	14	256	negative regulation of gene expression, epigenetic	0.0770321	1	7	7	5	2	C3257:mikado.scaf1804G1 C3589:mikado.scaf1938G6 C3721:mikado.scaf1326G20,mikado.scaf1862G12,mikado.scaf3270G3 C3771:mikado.scaf99G67 C464:mikado.scaf1150G1	C23364:mikado.scaf1500G30,mikado.scaf1749G1,mikado.scaf1803G1,mikado.scaf3827G4,mikado.scaf5004G1,mikado.scaf67G28 C23655:mikado.scaf1305G15
GO:0048333	0.00142842	3.99553	2.14686	8	100	mesodermal cell differentiation	0.0774191	1	1	7	1	2	C7962:mikado.scaf656G9	C23364:mikado.scaf1500G30,mikado.scaf1749G1,mikado.scaf1803G1,mikado.scaf3827G4,mikado.scaf5004G1,mikado.scaf67G28 C23655:mikado.scaf1305G15
GO:0030576	0.00142963	17.1573	0.236155	3	11	Cajal body organization	0.0774191	1	3	0	1	0	C3721:mikado.scaf1326G20,mikado.scaf1862G12,mikado.scaf3270G3
GO:0002698	0.0015207	4.48185	1.6894	7	79	negative regulation of immune effector process	0.0815187	1	0	7	0	2		C23364:mikado.scaf1500G30,mikado.scaf1749G1,mikado.scaf1803G1,mikado.scaf3827G4,mikado.scaf5004G1,mikado.scaf67G28 C23655:mikado.scaf1305G15
GO:0043123	0.00162102	2.29766	8.15807	18	380	positive regulation of I-kappaB kinase/NF-kappaB signaling	0.0860278	1	4	14	4	8	C2527:mikado.scaf3227G1 C26061:mikado.scaf641G33 C4963:mikado.scaf1990G6 C610:mikado.scaf1183G3	C16767:mikado.scaf284G17 C20082:mikado.scaf36G13 C23150:mikado.scaf2245G4 C23364:mikado.scaf1500G30,mikado.scaf1749G1,mikado.scaf1803G1,mikado.scaf3827G4,mikado.scaf5004G1,mikado.scaf67G28 C23655:mikado.scaf1305G15 C24891:mikado.scaf641G34 C6209:mikado.scaf10G105 C9190:mikado.scaf401G4,mikado.scaf403G12
GO:0051649	0.00170535	1.33543	111.486	141	5193	establishment of localization in cell	0.089607	1	66	75	60	60	C10066:mikado.scaf429G23 C10284:mikado.scaf1648G7 C11158:mikado.scaf3463G2 C11475:mikado.scaf1046G2 C11523:mikado.scaf1399G11,mikado.scaf2224G3 C12295:mikado.scaf307G30 C12693:mikado.scaf1564G16,mikado.scaf4199G1 C12727:mikado.scaf149G5 C12904:mikado.scaf629G35 C12922:mikado.scaf3977G1 C13065:mikado.scaf2042G12 C13942:mikado.scaf3661G10 C14139:mikado.scaf453G18 C14320:mikado.scaf3592G9 C14560:mik…	C10560:mikado.scaf644G6 C10571:mikado.scaf1968G17 C14231:mikado.scaf732G32 C15116:mikado.scaf94G47 C15152:mikado.scaf4009G6 C15459:mikado.scaf3209G3 C15648:mikado.scaf1113G12 C15663:mikado.scaf1487G4 C15779:mikado.scaf4G33 C16767:mikado.scaf284G17 C17773:mikado.scaf249G20 C18090:mikado.scaf3440G3 C19251:mikado.scaf4337G3 C19517:mikado.scaf2003G7 C19568:mikado.scaf230G54 C20082:mikado.scaf36G13 C2…
GO:0032269	0.00180746	1.58477	34.0707	52	1587	negative regulation of cellular protein metabolic process	0.0940411	1	21	31	19	23	C11528:mikado.scaf4331G3 C13065:mikado.scaf2042G12 C14320:mikado.scaf3592G9 C14638:mikado.scaf3945G4 C17200:mikado.scaf75G20 C20681:mikado.scaf2163G20 C20722:mikado.scaf1796G5 C23849:mikado.scaf2204G4 C3518:mikado.scaf1731G21 C3589:mikado.scaf1938G6 C3622:mikado.scaf2840G13 C3764:mikado.scaf1327G28 C464:mikado.scaf1150G1 C5287:mikado.scaf523G2 C5390:mikado.scaf1078G3,mikado.scaf3103G2,mikado.scaf…	C11638:mikado.scaf2372G18 C11783:mikado.scaf1780G22,mikado.scaf2966G7,mikado.scaf2967G3 C13155:mikado.scaf608G1 C13618:mikado.scaf2897G9 C15152:mikado.scaf4009G6 C15544:mikado.scaf2734G5 C16767:mikado.scaf284G17 C17920:mikado.scaf2494G10,mikado.scaf554G2 C19568:mikado.scaf230G54 C21471:mikado.scaf3899G5 C21887:mikado.scaf2921G1 C23150:mikado.scaf2245G4 C2322:mikado.scaf1781G2 C23364:mikado.scaf15…
GO:0019752	0.0018305	1.46271	54.1653	76	2523	carboxylic acid metabolic process	0.0943153	1	43	33	34	25	C11067:mikado.scaf1534G28,mikado.scaf794G31 C11158:mikado.scaf3463G2 C11746:mikado.scaf1227G14 C14865:mikado.scaf697G12 C1525:mikado.scaf2561G1 C1553:mikado.scaf3771G4 C17414:mikado.scaf1026G4 C17510:mikado.scaf254G24,mikado.scaf293G18 C1914:mikado.scaf1463G2 C19403:mikado.scaf3122G1 C20211:mikado.scaf19G133 C20372:mikado.scaf2377G9 C2082:mikado.scaf407G18,mikado.scaf51G71 C21082:mikado.scaf4659G…	C10571:mikado.scaf1968G17 C12219:mikado.scaf1553G16,mikado.scaf756G9 C12324:mikado.scaf1379G7,mikado.scaf163G2 C12508:mikado.scaf87G46 C14577:mikado.scaf180G69 C14594:mikado.scaf35G62 C16825:mikado.scaf4736G3 C17080:mikado.scaf269G13 C17185:mikado.scaf3474G2 C17304:mikado.scaf2467G4,mikado.scaf2584G4,mikado.scaf2585G8 C17414:mikado.scaf87G59 C17819:mikado.scaf3502G2 C18009:mikado.scaf2568G18 C189…
GO:0070302	0.00186623	2.00324	12.4303	24	579	regulation of stress-activated protein kinase signaling cascade	0.0952314	1	8	16	7	8	C11523:mikado.scaf1399G11,mikado.scaf2224G3 C3257:mikado.scaf1804G1 C3518:mikado.scaf1731G21 C3771:mikado.scaf99G67 C6777:mikado.scaf2159G1 C8662:mikado.scaf282G53 C9697:mikado.scaf2411G4	C13155:mikado.scaf608G1 C17304:mikado.scaf2467G4,mikado.scaf2584G4,mikado.scaf2585G8 C2241:mikado.scaf2524G14 C22453:mikado.scaf3976G6 C23364:mikado.scaf1500G30,mikado.scaf1749G1,mikado.scaf1803G1,mikado.scaf3827G4,mikado.scaf5004G1,mikado.scaf67G28 C23655:mikado.scaf1305G15 C7803:mikado.scaf3155G7 C9190:mikado.scaf401G4,mikado.scaf403G12
GO:0007340	0.00195013	3.78902	2.2542	8	105	acrosome reaction	0.0985652	1	1	7	1	2	C10617:mikado.scaf137G38	C23364:mikado.scaf1500G30,mikado.scaf1749G1,mikado.scaf1803G1,mikado.scaf3827G4,mikado.scaf5004G1,mikado.scaf67G28 C23655:mikado.scaf1305G15
GO:0061157	0.00207677	3.15068	3.3491	10	156	mRNA destabilization	0.103975	1	2	8	2	5	C3589:mikado.scaf1938G6 C5287:mikado.scaf523G2	C11783:mikado.scaf1780G22,mikado.scaf2966G7,mikado.scaf2967G3 C17920:mikado.scaf2494G10,mikado.scaf554G2 C21471:mikado.scaf3899G5 C26948:mikado.scaf30G3 C4890:mikado.scaf4987G1
GO:0034655	0.00213151	1.36251	87.7851	114	4089	nucleobase-containing compound catabolic process	0.105719	1	66	48	63	35	C10066:mikado.scaf429G23 C10336:mikado.scaf387G12 C1057:mikado.scaf1477G10 C11094:mikado.scaf1188G44 C1131:mikado.scaf337G51 C11528:mikado.scaf4331G3 C1245:mikado.scaf1961G13 C12904:mikado.scaf629G35 C1323:mikado.scaf359G35 C1332:mikado.scaf19G145 C14638:mikado.scaf3945G4 C1592:mikado.scaf678G18 C18283:mikado.scaf184G49 C20681:mikado.scaf2163G20 C21537:mikado.scaf1294G2 C2333:mikado.scaf146G20 C2…	C11783:mikado.scaf1780G22,mikado.scaf2966G7,mikado.scaf2967G3 C15102:mikado.scaf2152G1 C15152:mikado.scaf4009G6 C17920:mikado.scaf2494G10,mikado.scaf554G2 C18090:mikado.scaf3440G3 C18914:mikado.scaf1055G23 C20045:mikado.scaf1092G1 C20088:mikado.scaf541G18 C20562:mikado.scaf102G8 C20794:mikado.scaf551G9 C21471:mikado.scaf3899G5 C21850:mikado.scaf3049G3 C21887:mikado.scaf2921G1 C21893:mikado.scaf54…
GO:0008104	0.00234839	1.32414	110.606	139	5152	protein localization	0.115397	1	69	70	61	51	C10066:mikado.scaf429G23 C10284:mikado.scaf1648G7 C11158:mikado.scaf3463G2 C11523:mikado.scaf1399G11,mikado.scaf2224G3 C12295:mikado.scaf307G30 C1245:mikado.scaf1961G13 C12727:mikado.scaf149G5 C12904:mikado.scaf629G35 C13065:mikado.scaf2042G12 C13133:mikado.scaf312G29 C1370:mikado.scaf2758G1 C13942:mikado.scaf3661G10 C14139:mikado.scaf453G18 C14560:mikado.scaf3699G6 C14638:mikado.scaf3945G4 C1536…	C10560:mikado.scaf644G6 C10571:mikado.scaf1968G17 C11461:mikado.scaf2740G9 C14231:mikado.scaf732G32 C15116:mikado.scaf94G47 C15544:mikado.scaf2734G5 C15648:mikado.scaf1113G12 C15779:mikado.scaf4G33 C17773:mikado.scaf249G20 C18090:mikado.scaf3440G3 C18868:mikado.scaf1211G3,mikado.scaf536G4 C19251:mikado.scaf4337G3 C19568:mikado.scaf230G54 C20082:mikado.scaf36G13 C20088:mikado.scaf541G18 C20453:mik…
GO:0050911	0.00237166	4.11972	1.82483	7	85	detection of chemical stimulus involved in sensory perception of smell	0.115472	1	0	7	0	2		C23364:mikado.scaf1500G30,mikado.scaf1749G1,mikado.scaf1803G1,mikado.scaf3827G4,mikado.scaf5004G1,mikado.scaf67G28 C23655:mikado.scaf1305G15
GO:0046822	0.00248863	1.92702	13.4393	25	626	regulation of nucleocytoplasmic transport	0.120065	1	17	8	15	8	C11158:mikado.scaf3463G2 C11475:mikado.scaf1046G2 C11523:mikado.scaf1399G11,mikado.scaf2224G3 C12693:mikado.scaf1564G16,mikado.scaf4199G1 C12904:mikado.scaf629G35 C13065:mikado.scaf2042G12 C14638:mikado.scaf3945G4 C16097:mikado.scaf667G43 C16509:mikado.scaf240G1 C2527:mikado.scaf3227G1 C26061:mikado.scaf641G33 C3635:mikado.scaf2583G7 C3647:mikado.scaf3364G4 C464:mikado.scaf1150G1 C9697:mikado.sca…	C10560:mikado.scaf644G6 C15116:mikado.scaf94G47 C15663:mikado.scaf1487G4 C19568:mikado.scaf230G54 C21887:mikado.scaf2921G1 C24107:mikado.scaf2640G8 C24891:mikado.scaf641G34 C6209:mikado.scaf10G105
GO:0015870	0.00261144	3.60275	2.36155	8	110	acetylcholine transport	0.124855	1	4	4	3	3	C1553:mikado.scaf3771G4 C5626:mikado.scaf1324G4 C6012:mikado.scaf1158G8,mikado.scaf864G9	C10571:mikado.scaf1968G17 C21364:mikado.scaf1305G24 C4503:mikado.scaf1412G5,mikado.scaf168G46
GO:0070904	0.00268357	45.6993	0.0858744	2	4	transepithelial L-ascorbic acid transport	0.126006	1	2	0	1	0	C7443:mikado.scaf2356G1,mikado.scaf2506G12
GO:0015882	0.00268357	45.6993	0.0858744	2	4	L-ascorbic acid transmembrane transport	0.126006	1	2	0	1	0	C7443:mikado.scaf2356G1,mikado.scaf2506G12
GO:0032609	0.00270674	4.01649	1.86777	7	87	interferon-gamma production	0.126006	1	0	7	0	2		C23364:mikado.scaf1500G30,mikado.scaf1749G1,mikado.scaf1803G1,mikado.scaf3827G4,mikado.scaf5004G1,mikado.scaf67G28 C23655:mikado.scaf1305G15
GO:0060795	0.00275682	3.25725	2.91973	9	136	cell fate commitment involved in formation of primary germ layer	0.127221	1	2	7	2	2	C11168:mikado.scaf3710G3 C7962:mikado.scaf656G9	C23364:mikado.scaf1500G30,mikado.scaf1749G1,mikado.scaf1803G1,mikado.scaf3827G4,mikado.scaf5004G1,mikado.scaf67G28 C23655:mikado.scaf1305G15
GO:0018146	0.00300596	12.4769	0.30056	3	14	keratan sulfate biosynthetic process	0.137523	1	2	1	2	1	C10617:mikado.scaf137G38 C11243:mikado.scaf1906G18	C9141:mikado.scaf978G25
GO:0006414	0.00318259	2.09978	9.38178	19	437	translational elongation	0.141215	1	4	15	3	9	C1914:mikado.scaf1463G2 C3582:mikado.scaf1946G10,mikado.scaf3194G5 C7997:mikado.scaf179G4	C18090:mikado.scaf3440G3 C20088:mikado.scaf541G18 C23150:mikado.scaf2245G4 C23364:mikado.scaf1500G30,mikado.scaf1749G1,mikado.scaf1803G1,mikado.scaf3827G4,mikado.scaf5004G1,mikado.scaf67G28 C23655:mikado.scaf1305G15 C25298:mikado.scaf1501G1 C25954:mikado.scaf3389G6 C26936:mikado.scaf127G33 C9190:mikado.scaf401G4,mikado.scaf403G12
GO:0009126	0.00318687	1.52515	36.6898	54	1709	purine nucleoside monophosphate metabolic process	0.141215	1	37	17	35	12	C10066:mikado.scaf429G23 C1057:mikado.scaf1477G10 C1131:mikado.scaf337G51 C12904:mikado.scaf629G35 C1592:mikado.scaf678G18 C16097:mikado.scaf667G43 C20681:mikado.scaf2163G20 C2333:mikado.scaf146G20 C2395:mikado.scaf211G1 C2559:mikado.scaf169G65,mikado.scaf1917G13 C260:mikado.scaf3170G4 C3197:mikado.scaf1097G10 C370:mikado.scaf572G57 C3771:mikado.scaf99G67 C3804:mikado.scaf1731G12 C3870:mikado.sca…	C15102:mikado.scaf2152G1 C20045:mikado.scaf1092G1 C20562:mikado.scaf102G8 C21308:mikado.scaf2396G4,mikado.scaf433G11 C22234:mikado.scaf1154G20 C24180:mikado.scaf3889G2 C26193:mikado.scaf1490G7,mikado.scaf172G3,mikado.scaf921G7 C26551:mikado.scaf1393G18,mikado.scaf1594G4,mikado.scaf525G13 C26862:mikado.scaf816G15 C26999:mikado.scaf1758G5 C4859:mikado.scaf119G5 C6359:mikado.scaf4956G3
GO:1901564	0.00320538	1.22715	366.662	404	17079	organonitrogen compound metabolic process	0.141215	1	248	156	223	132	C10066:mikado.scaf429G23 C10336:mikado.scaf387G12 C10411:mikado.scaf1257G22 C1053:mikado.scaf545G50 C1057:mikado.scaf1477G10 C10617:mikado.scaf137G38 C10623:mikado.scaf828G42 C10862:mikado.scaf40G80 C11067:mikado.scaf1534G28,mikado.scaf794G31 C11094:mikado.scaf1188G44 C11158:mikado.scaf3463G2 C11168:mikado.scaf3710G3 C11243:mikado.scaf1906G18 C1131:mikado.scaf337G51 C11420:mikado.scaf359G16 C1147…	C11111:mikado.scaf3028G3 C11638:mikado.scaf2372G18 C11783:mikado.scaf1780G22,mikado.scaf2966G7,mikado.scaf2967G3 C12324:mikado.scaf1379G7,mikado.scaf163G2 C12508:mikado.scaf87G46 C13155:mikado.scaf608G1 C13618:mikado.scaf2897G9 C1367:mikado.scaf739G34 C14311:mikado.scaf251G15 C15102:mikado.scaf2152G1 C15116:mikado.scaf94G47 C15152:mikado.scaf4009G6 C15459:mikado.scaf3209G3 C15544:mikado.scaf2734G…
GO:1903047	0.00321853	1.44816	50.2151	70	2339	mitotic cell cycle process	0.141215	1	33	37	30	27	C10066:mikado.scaf429G23 C11002:mikado.scaf622G25 C11158:mikado.scaf3463G2 C11475:mikado.scaf1046G2 C1246:mikado.scaf3799G5 C12693:mikado.scaf1564G16,mikado.scaf4199G1 C12904:mikado.scaf629G35 C15932:mikado.scaf199G1 C24740:mikado.scaf825G6 C2527:mikado.scaf3227G1 C2577:mikado.scaf535G1 C2683:mikado.scaf1602G23 C342:mikado.scaf4921G2 C3589:mikado.scaf1938G6 C3635:mikado.scaf2583G7 C3764:mikado.sc…	C15459:mikado.scaf3209G3 C15663:mikado.scaf1487G4 C16767:mikado.scaf284G17 C19568:mikado.scaf230G54 C20088:mikado.scaf541G18 C21464:mikado.scaf908G9 C21544:mikado.scaf1884G11 C21887:mikado.scaf2921G1 C21949:mikado.scaf19G78,mikado.scaf600G1 C22234:mikado.scaf1154G20 C22815:mikado.scaf42G21,mikado.scaf460G17 C22934:mikado.scaf1123G12,mikado.scaf698G2 C23004:mikado.scaf240G13,mikado.scaf2445G18,mik…
GO:0009169	0.00322836	1.55009	33.4051	50	1556	purine ribonucleoside monophosphate catabolic process	0.141215	1	35	15	33	11	C10066:mikado.scaf429G23 C1057:mikado.scaf1477G10 C1131:mikado.scaf337G51 C12904:mikado.scaf629G35 C1592:mikado.scaf678G18 C20681:mikado.scaf2163G20 C2333:mikado.scaf146G20 C2395:mikado.scaf211G1 C2559:mikado.scaf169G65,mikado.scaf1917G13 C260:mikado.scaf3170G4 C3197:mikado.scaf1097G10 C370:mikado.scaf572G57 C3771:mikado.scaf99G67 C3804:mikado.scaf1731G12 C3870:mikado.scaf760G10 C4807:mikado.scaf…	C15102:mikado.scaf2152G1 C20045:mikado.scaf1092G1 C20562:mikado.scaf102G8 C22234:mikado.scaf1154G20 C24180:mikado.scaf3889G2 C26193:mikado.scaf1490G7,mikado.scaf172G3,mikado.scaf921G7 C26551:mikado.scaf1393G18,mikado.scaf1594G4,mikado.scaf525G13 C26862:mikado.scaf816G15 C26999:mikado.scaf1758G5 C4859:mikado.scaf119G5 C6359:mikado.scaf4956G3
GO:2000359	0.00326598	7.32662	0.622589	4	29	regulation of binding of sperm to zona pellucida	0.141215	1	2	2	2	2	C16087:mikado.scaf3332G6 C224:mikado.scaf2758G4	C20:mikado.scaf1170G2 C31:mikado.scaf1171G3
GO:0009161	0.00327293	1.51706	37.5701	55	1750	ribonucleoside monophosphate metabolic process	0.141215	1	38	17	36	12	C10066:mikado.scaf429G23 C1057:mikado.scaf1477G10 C1131:mikado.scaf337G51 C12904:mikado.scaf629G35 C1592:mikado.scaf678G18 C16097:mikado.scaf667G43 C20681:mikado.scaf2163G20 C2333:mikado.scaf146G20 C2395:mikado.scaf211G1 C2559:mikado.scaf169G65,mikado.scaf1917G13 C260:mikado.scaf3170G4 C2611:mikado.scaf70G88 C3197:mikado.scaf1097G10 C370:mikado.scaf572G57 C3771:mikado.scaf99G67 C3804:mikado.scaf1…	C15102:mikado.scaf2152G1 C20045:mikado.scaf1092G1 C20562:mikado.scaf102G8 C21308:mikado.scaf2396G4,mikado.scaf433G11 C22234:mikado.scaf1154G20 C24180:mikado.scaf3889G2 C26193:mikado.scaf1490G7,mikado.scaf172G3,mikado.scaf921G7 C26551:mikado.scaf1393G18,mikado.scaf1594G4,mikado.scaf525G13 C26862:mikado.scaf816G15 C26999:mikado.scaf1758G5 C4859:mikado.scaf119G5 C6359:mikado.scaf4956G3
GO:0009125	0.00347827	1.54365	33.534	50	1562	nucleoside monophosphate catabolic process	0.148864	1	35	15	33	11	C10066:mikado.scaf429G23 C1057:mikado.scaf1477G10 C1131:mikado.scaf337G51 C12904:mikado.scaf629G35 C1592:mikado.scaf678G18 C20681:mikado.scaf2163G20 C2333:mikado.scaf146G20 C2395:mikado.scaf211G1 C2559:mikado.scaf169G65,mikado.scaf1917G13 C260:mikado.scaf3170G4 C3197:mikado.scaf1097G10 C370:mikado.scaf572G57 C3771:mikado.scaf99G67 C3804:mikado.scaf1731G12 C3870:mikado.scaf760G10 C4807:mikado.scaf…	C15102:mikado.scaf2152G1 C20045:mikado.scaf1092G1 C20562:mikado.scaf102G8 C22234:mikado.scaf1154G20 C24180:mikado.scaf3889G2 C26193:mikado.scaf1490G7,mikado.scaf172G3,mikado.scaf921G7 C26551:mikado.scaf1393G18,mikado.scaf1594G4,mikado.scaf525G13 C26862:mikado.scaf816G15 C26999:mikado.scaf1758G5 C4859:mikado.scaf119G5 C6359:mikado.scaf4956G3
GO:0042278	0.00354446	1.40897	59.0601	80	2751	purine nucleoside metabolic process	0.150483	1	51	29	48	19	C10066:mikado.scaf429G23 C10336:mikado.scaf387G12 C1057:mikado.scaf1477G10 C11094:mikado.scaf1188G44 C1131:mikado.scaf337G51 C11528:mikado.scaf4331G3 C12904:mikado.scaf629G35 C14638:mikado.scaf3945G4 C1592:mikado.scaf678G18 C16097:mikado.scaf667G43 C20681:mikado.scaf2163G20 C2333:mikado.scaf146G20 C2395:mikado.scaf211G1 C24740:mikado.scaf825G6 C2559:mikado.scaf169G65,mikado.scaf1917G13 C260:mikad…	C14311:mikado.scaf251G15 C15102:mikado.scaf2152G1 C20045:mikado.scaf1092G1 C20562:mikado.scaf102G8 C20794:mikado.scaf551G9 C21200:mikado.scaf1984G10 C21308:mikado.scaf2396G4,mikado.scaf433G11 C21850:mikado.scaf3049G3 C21893:mikado.scaf541G22 C22234:mikado.scaf1154G20 C23364:mikado.scaf1500G30,mikado.scaf1749G1,mikado.scaf1803G1,mikado.scaf3827G4,mikado.scaf5004G1,mikado.scaf67G28 C23655:mikado.sc…
GO:0009199	0.00375178	1.42065	54.8523	75	2555	ribonucleoside triphosphate metabolic process	0.156777	1	48	27	45	17	C10066:mikado.scaf429G23 C10336:mikado.scaf387G12 C1057:mikado.scaf1477G10 C11094:mikado.scaf1188G44 C1131:mikado.scaf337G51 C12904:mikado.scaf629G35 C14638:mikado.scaf3945G4 C1592:mikado.scaf678G18 C16097:mikado.scaf667G43 C20681:mikado.scaf2163G20 C2333:mikado.scaf146G20 C2395:mikado.scaf211G1 C24740:mikado.scaf825G6 C2559:mikado.scaf169G65,mikado.scaf1917G13 C260:mikado.scaf3170G4 C2610:mikado…	C15102:mikado.scaf2152G1 C20045:mikado.scaf1092G1 C20562:mikado.scaf102G8 C20794:mikado.scaf551G9 C21308:mikado.scaf2396G4,mikado.scaf433G11 C21850:mikado.scaf3049G3 C21893:mikado.scaf541G22 C22234:mikado.scaf1154G20 C23364:mikado.scaf1500G30,mikado.scaf1749G1,mikado.scaf1803G1,mikado.scaf3827G4,mikado.scaf5004G1,mikado.scaf67G28 C23655:mikado.scaf1305G15 C24180:mikado.scaf3889G2 C26193:mikado.sc…
GO:0009144	0.00375178	1.42065	54.8523	75	2555	purine nucleoside triphosphate metabolic process	0.156777	1	48	27	45	17	C10066:mikado.scaf429G23 C10336:mikado.scaf387G12 C1057:mikado.scaf1477G10 C11094:mikado.scaf1188G44 C1131:mikado.scaf337G51 C12904:mikado.scaf629G35 C14638:mikado.scaf3945G4 C1592:mikado.scaf678G18 C16097:mikado.scaf667G43 C20681:mikado.scaf2163G20 C2333:mikado.scaf146G20 C2395:mikado.scaf211G1 C24740:mikado.scaf825G6 C2559:mikado.scaf169G65,mikado.scaf1917G13 C260:mikado.scaf3170G4 C2610:mikado…	C15102:mikado.scaf2152G1 C20045:mikado.scaf1092G1 C20562:mikado.scaf102G8 C20794:mikado.scaf551G9 C21308:mikado.scaf2396G4,mikado.scaf433G11 C21850:mikado.scaf3049G3 C21893:mikado.scaf541G22 C22234:mikado.scaf1154G20 C23364:mikado.scaf1500G30,mikado.scaf1749G1,mikado.scaf1803G1,mikado.scaf3827G4,mikado.scaf5004G1,mikado.scaf67G28 C23655:mikado.scaf1305G15 C24180:mikado.scaf3889G2 C26193:mikado.sc…
GO:0009119	0.00379556	1.40192	60.0906	81	2799	ribonucleoside metabolic process	0.157367	1	52	29	49	19	C10066:mikado.scaf429G23 C10336:mikado.scaf387G12 C1057:mikado.scaf1477G10 C11094:mikado.scaf1188G44 C1131:mikado.scaf337G51 C11528:mikado.scaf4331G3 C12904:mikado.scaf629G35 C14638:mikado.scaf3945G4 C1592:mikado.scaf678G18 C16097:mikado.scaf667G43 C20681:mikado.scaf2163G20 C2333:mikado.scaf146G20 C2395:mikado.scaf211G1 C24740:mikado.scaf825G6 C2559:mikado.scaf169G65,mikado.scaf1917G13 C260:mikad…	C14311:mikado.scaf251G15 C15102:mikado.scaf2152G1 C20045:mikado.scaf1092G1 C20562:mikado.scaf102G8 C20794:mikado.scaf551G9 C21200:mikado.scaf1984G10 C21308:mikado.scaf2396G4,mikado.scaf433G11 C21850:mikado.scaf3049G3 C21893:mikado.scaf541G22 C22234:mikado.scaf1154G20 C23364:mikado.scaf1500G30,mikado.scaf1749G1,mikado.scaf1803G1,mikado.scaf3827G4,mikado.scaf5004G1,mikado.scaf67G28 C23655:mikado.sc…
GO:0051345	0.0040249	1.5449	32.1385	48	1497	positive regulation of hydrolase activity	0.165582	1	16	32	16	19	C11158:mikado.scaf3463G2 C1245:mikado.scaf1961G13 C1323:mikado.scaf359G35 C14638:mikado.scaf3945G4 C14865:mikado.scaf697G12 C21537:mikado.scaf1294G2 C23089:mikado.scaf1815G7 C249:mikado.scaf1987G2 C2940:mikado.scaf284G9 C3622:mikado.scaf2840G13 C4730:mikado.scaf3809G7 C4812:mikado.scaf720G1 C6174:mikado.scaf1178G13 C6406:mikado.scaf69G3 C7966:mikado.scaf413G41 C9324:mikado.scaf1833G2	C15116:mikado.scaf94G47 C18914:mikado.scaf1055G23 C21464:mikado.scaf908G9 C21544:mikado.scaf1884G11 C21887:mikado.scaf2921G1 C21949:mikado.scaf19G78,mikado.scaf600G1 C22815:mikado.scaf42G21,mikado.scaf460G17 C22934:mikado.scaf1123G12,mikado.scaf698G2 C23004:mikado.scaf240G13,mikado.scaf2445G18,mikado.scaf2525G16 C2322:mikado.scaf1781G2 C23364:mikado.scaf1500G30,mikado.scaf1749G1,mikado.scaf1803G1…
GO:0031109	0.00406354	2.35427	6.18296	14	288	microtubule polymerization or depolymerization	0.165886	1	6	8	5	3	C10066:mikado.scaf429G23 C15932:mikado.scaf199G1 C24740:mikado.scaf825G6 C342:mikado.scaf4921G2 C9868:mikado.scaf3297G11,mikado.scaf3710G6	C23364:mikado.scaf1500G30,mikado.scaf1749G1,mikado.scaf1803G1,mikado.scaf3827G4,mikado.scaf5004G1,mikado.scaf67G28 C23655:mikado.scaf1305G15 C24180:mikado.scaf3889G2
GO:0009143	0.00424181	1.42251	52.5337	72	2447	nucleoside triphosphate catabolic process	0.171842	1	47	25	44	16	C10066:mikado.scaf429G23 C10336:mikado.scaf387G12 C1057:mikado.scaf1477G10 C11094:mikado.scaf1188G44 C1131:mikado.scaf337G51 C11528:mikado.scaf4331G3 C12904:mikado.scaf629G35 C14638:mikado.scaf3945G4 C1592:mikado.scaf678G18 C20681:mikado.scaf2163G20 C2333:mikado.scaf146G20 C2395:mikado.scaf211G1 C24740:mikado.scaf825G6 C2559:mikado.scaf169G65,mikado.scaf1917G13 C260:mikado.scaf3170G4 C2610:mikado…	C15102:mikado.scaf2152G1 C20045:mikado.scaf1092G1 C20562:mikado.scaf102G8 C20794:mikado.scaf551G9 C21850:mikado.scaf3049G3 C21893:mikado.scaf541G22 C22234:mikado.scaf1154G20 C23364:mikado.scaf1500G30,mikado.scaf1749G1,mikado.scaf1803G1,mikado.scaf3827G4,mikado.scaf5004G1,mikado.scaf67G28 C23655:mikado.scaf1305G15 C24180:mikado.scaf3889G2 C26193:mikado.scaf1490G7,mikado.scaf172G3,mikado.scaf921G7 …
GO:0071927	0.00440899	30.4653	0.107343	2	5	octopamine signaling pathway	0.172323	1	2	0	1	0	C7179:mikado.scaf2765G1,mikado.scaf883G41
GO:0050666	0.00440899	30.4653	0.107343	2	5	regulation of homocysteine metabolic process	0.172323	1	2	0	1	0	C17510:mikado.scaf254G24,mikado.scaf293G18
GO:0006589	0.00440899	30.4653	0.107343	2	5	octopamine biosynthetic process	0.172323	1	2	0	1	0	C7179:mikado.scaf2765G1,mikado.scaf883G41
GO:0060480	0.00440899	30.4653	0.107343	2	5	lung goblet cell differentiation	0.172323	1	2	0	2	0	C11406:mikado.scaf70G60 C19032:mikado.scaf1070G15
GO:0034605	0.00442224	3.65049	2.03952	7	95	cellular response to heat	0.172323	1	6	1	6	1	C1885:mikado.scaf472G13 C22621:mikado.scaf514G27 C273:mikado.scaf1362G25 C3257:mikado.scaf1804G1 C464:mikado.scaf1150G1 C7390:mikado.scaf514G25	C22234:mikado.scaf1154G20
GO:0008286	0.0044485	2.32856	6.24736	14	291	insulin receptor signaling pathway	0.172323	1	10	4	8	4	C1053:mikado.scaf545G50 C11528:mikado.scaf4331G3 C17414:mikado.scaf1026G4 C20681:mikado.scaf2163G20 C2381:mikado.scaf13G39 C3582:mikado.scaf1946G10,mikado.scaf3194G5 C3870:mikado.scaf760G10 C9722:mikado.scaf2724G1,mikado.scaf2725G2	C17414:mikado.scaf87G59 C18090:mikado.scaf3440G3 C5164:mikado.scaf1402G19 C895:mikado.scaf557G7
GO:0051261	0.00457333	2.24478	6.93436	15	323	protein depolymerization	0.175802	1	7	8	6	3	C10066:mikado.scaf429G23 C14320:mikado.scaf3592G9 C24740:mikado.scaf825G6 C342:mikado.scaf4921G2 C4730:mikado.scaf3809G7 C9868:mikado.scaf3297G11,mikado.scaf3710G6	C23364:mikado.scaf1500G30,mikado.scaf1749G1,mikado.scaf1803G1,mikado.scaf3827G4,mikado.scaf5004G1,mikado.scaf67G28 C23655:mikado.scaf1305G15 C24180:mikado.scaf3889G2
GO:0030029	0.00460468	1.45972	43.2807	61	2016	actin filament-based process	0.175802	1	22	39	20	27	C12904:mikado.scaf629G35 C13065:mikado.scaf2042G12 C14320:mikado.scaf3592G9 C14865:mikado.scaf697G12 C21537:mikado.scaf1294G2 C2395:mikado.scaf211G1 C2527:mikado.scaf3227G1 C3197:mikado.scaf1097G10 C3246:mikado.scaf1123G13,mikado.scaf1833G9 C342:mikado.scaf4921G2 C3647:mikado.scaf3364G4 C4184:mikado.scaf218G7 C4730:mikado.scaf3809G7 C5513:mikado.scaf1137G6 C6777:mikado.scaf2159G1 C6803:mikado.sca…	C10571:mikado.scaf1968G17 C11461:mikado.scaf2740G9 C15102:mikado.scaf2152G1 C17304:mikado.scaf2467G4,mikado.scaf2584G4,mikado.scaf2585G8 C20598:mikado.scaf2683G4 C20794:mikado.scaf551G9 C21464:mikado.scaf908G9 C21544:mikado.scaf1884G11 C21850:mikado.scaf3049G3 C21887:mikado.scaf2921G1 C21893:mikado.scaf541G22 C21949:mikado.scaf19G78,mikado.scaf600G1 C2264:mikado.scaf42G69 C22815:mikado.scaf42G21,…
GO:0090174	0.0046377	2.51043	4.98072	12	232	organelle membrane fusion	0.175802	1	11	1	9	1	C1885:mikado.scaf472G13 C22621:mikado.scaf514G27 C273:mikado.scaf1362G25 C3870:mikado.scaf760G10 C5074:mikado.scaf366G7 C5392:mikado.scaf1436G17,mikado.scaf153G40,mikado.scaf169G25 C5421:mikado.scaf946G10 C7390:mikado.scaf514G25 C7966:mikado.scaf413G41	C20794:mikado.scaf551G9
GO:0016042	0.00468352	1.85366	13.3749	24	623	lipid catabolic process	0.17628	1	16	8	13	6	C11158:mikado.scaf3463G2 C11528:mikado.scaf4331G3 C19403:mikado.scaf3122G1 C23089:mikado.scaf1815G7 C2381:mikado.scaf13G39 C4246:mikado.scaf960G3 C5392:mikado.scaf1436G17,mikado.scaf153G40,mikado.scaf169G25 C5421:mikado.scaf946G10 C6835:mikado.scaf150G12 C6983:mikado.scaf461G11,mikado.scaf931G14 C8796:mikado.scaf3157G7 C9081:mikado.scaf137G42 C9691:mikado.scaf3G46	C12324:mikado.scaf1379G7,mikado.scaf163G2 C15850:mikado.scaf697G4 C20431:mikado.scaf263G28,mikado.scaf537G10 C21027:mikado.scaf4739G5 C21200:mikado.scaf1984G10 C23264:mikado.scaf2241G2
GO:0051092	0.00479696	2.49899	5.00218	12	233	positive regulation of NF-kappaB transcription factor activity	0.179278	1	3	9	3	4	C11168:mikado.scaf3710G3 C1691:mikado.scaf537G26 C8662:mikado.scaf282G53	C16767:mikado.scaf284G17 C23150:mikado.scaf2245G4 C23364:mikado.scaf1500G30,mikado.scaf1749G1,mikado.scaf1803G1,mikado.scaf3827G4,mikado.scaf5004G1,mikado.scaf67G28 C23655:mikado.scaf1305G15
GO:0030218	0.00495741	2.3848	5.66771	13	264	erythrocyte differentiation	0.183979	1	6	7	6	2	C21061:mikado.scaf4773G1 C342:mikado.scaf4921G2 C3518:mikado.scaf1731G21 C4730:mikado.scaf3809G7 C4812:mikado.scaf720G1 C7373:mikado.scaf1139G9	C23364:mikado.scaf1500G30,mikado.scaf1749G1,mikado.scaf1803G1,mikado.scaf3827G4,mikado.scaf5004G1,mikado.scaf67G28 C23655:mikado.scaf1305G15
GO:0009207	0.00505206	1.41411	52.0614	71	2425	purine ribonucleoside triphosphate catabolic process	0.184472	1	46	25	43	16	C10066:mikado.scaf429G23 C10336:mikado.scaf387G12 C1057:mikado.scaf1477G10 C11094:mikado.scaf1188G44 C1131:mikado.scaf337G51 C12904:mikado.scaf629G35 C14638:mikado.scaf3945G4 C1592:mikado.scaf678G18 C20681:mikado.scaf2163G20 C2333:mikado.scaf146G20 C2395:mikado.scaf211G1 C24740:mikado.scaf825G6 C2559:mikado.scaf169G65,mikado.scaf1917G13 C260:mikado.scaf3170G4 C2610:mikado.scaf1557G7 C3197:mikado.…	C15102:mikado.scaf2152G1 C20045:mikado.scaf1092G1 C20562:mikado.scaf102G8 C20794:mikado.scaf551G9 C21850:mikado.scaf3049G3 C21893:mikado.scaf541G22 C22234:mikado.scaf1154G20 C23364:mikado.scaf1500G30,mikado.scaf1749G1,mikado.scaf1803G1,mikado.scaf3827G4,mikado.scaf5004G1,mikado.scaf67G28 C23655:mikado.scaf1305G15 C24180:mikado.scaf3889G2 C26193:mikado.scaf1490G7,mikado.scaf172G3,mikado.scaf921G7 …
GO:0065007	0.00507101	1.21699	418.122	453	19476	biological regulation	0.184472	1	261	192	237	151	C10066:mikado.scaf429G23 C10284:mikado.scaf1648G7 C10336:mikado.scaf387G12 C10411:mikado.scaf1257G22 C10511:mikado.scaf104G47 C1053:mikado.scaf545G50 C1057:mikado.scaf1477G10 C10617:mikado.scaf137G38 C10862:mikado.scaf40G80 C10962:mikado.scaf181G15 C11002:mikado.scaf622G25 C11058:mikado.scaf655G38 C11094:mikado.scaf1188G44 C11158:mikado.scaf3463G2 C11168:mikado.scaf3710G3 C11406:mikado.scaf70G60 …	C10318:mikado.scaf32G58 C10560:mikado.scaf644G6 C10571:mikado.scaf1968G17 C11111:mikado.scaf3028G3 C11461:mikado.scaf2740G9 C11638:mikado.scaf2372G18 C11662:mikado.scaf909G1 C11783:mikado.scaf1780G22,mikado.scaf2966G7,mikado.scaf2967G3 C12219:mikado.scaf1553G16,mikado.scaf756G9 C12357:mikado.scaf3929G5 C12511:mikado.scaf1187G5 C12864:mikado.scaf3258G3 C12875:mikado.scaf859G34 C13153:mikado.scaf27…
GO:0032526	0.00511399	2.37526	5.68918	13	265	response to retinoic acid	0.184472	1	6	7	6	2	C14139:mikado.scaf453G18 C15369:mikado.scaf7G9 C4730:mikado.scaf3809G7 C7962:mikado.scaf656G9 C8796:mikado.scaf3157G7 C9081:mikado.scaf137G42	C23364:mikado.scaf1500G30,mikado.scaf1749G1,mikado.scaf1803G1,mikado.scaf3827G4,mikado.scaf5004G1,mikado.scaf67G28 C23655:mikado.scaf1305G15
GO:0002221	0.00515535	2.28694	6.35471	14	296	pattern recognition receptor signaling pathway	0.184472	1	3	11	3	6	C11168:mikado.scaf3710G3 C7577:mikado.scaf2075G3 C8662:mikado.scaf282G53	C16767:mikado.scaf284G17 C20082:mikado.scaf36G13 C23150:mikado.scaf2245G4 C23364:mikado.scaf1500G30,mikado.scaf1749G1,mikado.scaf1803G1,mikado.scaf3827G4,mikado.scaf5004G1,mikado.scaf67G28 C23655:mikado.scaf1305G15 C6209:mikado.scaf10G105
GO:0034341	0.00515974	3.19426	2.64064	8	123	response to interferon-gamma	0.184472	1	0	8	0	3		C23364:mikado.scaf1500G30,mikado.scaf1749G1,mikado.scaf1803G1,mikado.scaf3827G4,mikado.scaf5004G1,mikado.scaf67G28 C23655:mikado.scaf1305G15 C9385:mikado.scaf3456G1
GO:1901652	0.00518254	1.69714	18.8494	31	878	response to peptide	0.184472	1	18	13	13	7	C1053:mikado.scaf545G50 C11158:mikado.scaf3463G2 C11528:mikado.scaf4331G3 C17414:mikado.scaf1026G4 C19403:mikado.scaf3122G1 C20681:mikado.scaf2163G20 C21061:mikado.scaf4773G1 C2381:mikado.scaf13G39 C3582:mikado.scaf1946G10,mikado.scaf3194G5 C3870:mikado.scaf760G10 C8796:mikado.scaf3157G7,mikado.scaf5179G1,mikado.scaf718G27,mikado.scaf719G6 C9081:mikado.scaf137G42 C9722:mikado.scaf2724G1,mikado.sc…	C12219:mikado.scaf1553G16,mikado.scaf756G9 C17414:mikado.scaf87G59 C18090:mikado.scaf3440G3 C23364:mikado.scaf1500G30,mikado.scaf1749G1,mikado.scaf1803G1,mikado.scaf3827G4,mikado.scaf5004G1,mikado.scaf67G28 C23655:mikado.scaf1305G15 C5164:mikado.scaf1402G19 C895:mikado.scaf557G7
GO:0009846	0.0052592	6.31531	0.708464	4	33	pollen germination	0.184472	1	2	2	2	2	C3197:mikado.scaf1097G10 C6803:mikado.scaf1097G11	C21887:mikado.scaf2921G1 C24107:mikado.scaf2640G8
GO:0031952	0.0052592	6.31531	0.708464	4	33	regulation of protein autophosphorylation	0.184472	1	4	0	3	0	C11528:mikado.scaf4331G3 C3582:mikado.scaf1946G10,mikado.scaf3194G5 C5584:mikado.scaf162G7
GO:0002002	0.00535307	9.80242	0.364966	3	17	regulation of angiotensin levels in blood	0.184472	1	3	0	3	0	C17265:mikado.scaf2701G4 C2899:mikado.scaf1131G5 C4422:mikado.scaf1794G14
GO:0060177	0.00535307	9.80242	0.364966	3	17	regulation of angiotensin metabolic process	0.184472	1	3	0	3	0	C17265:mikado.scaf2701G4 C2899:mikado.scaf1131G5 C4422:mikado.scaf1794G14
GO:0007290	0.00535307	9.80242	0.364966	3	17	spermatid nucleus elongation	0.184472	1	0	3	0	1		C26193:mikado.scaf1490G7,mikado.scaf172G3,mikado.scaf921G7
GO:0045055	0.00542148	1.78291	15.0495	26	701	regulated exocytosis	0.184641	1	15	11	13	6	C10617:mikado.scaf137G38 C14139:mikado.scaf453G18 C14320:mikado.scaf3592G9 C15369:mikado.scaf7G9 C1553:mikado.scaf3771G4 C17548:mikado.scaf2633G8 C2381:mikado.scaf13G39 C24740:mikado.scaf825G6 C2527:mikado.scaf3227G1 C342:mikado.scaf4921G2 C5392:mikado.scaf1436G17,mikado.scaf153G40,mikado.scaf169G25 C5421:mikado.scaf946G10 C6174:mikado.scaf1178G13	C19251:mikado.scaf4337G3 C23364:mikado.scaf1500G30,mikado.scaf1749G1,mikado.scaf1803G1,mikado.scaf3827G4,mikado.scaf5004G1,mikado.scaf67G28 C23655:mikado.scaf1305G15 C4405:mikado.scaf1819G1 C5517:mikado.scaf855G4 C6359:mikado.scaf4956G3
GO:0009164	0.00542754	1.40595	53.0919	72	2473	nucleoside catabolic process	0.184641	1	47	25	44	16	C10066:mikado.scaf429G23 C10336:mikado.scaf387G12 C1057:mikado.scaf1477G10 C11094:mikado.scaf1188G44 C1131:mikado.scaf337G51 C12904:mikado.scaf629G35 C14638:mikado.scaf3945G4 C1592:mikado.scaf678G18 C20681:mikado.scaf2163G20 C2333:mikado.scaf146G20 C2395:mikado.scaf211G1 C24740:mikado.scaf825G6 C2559:mikado.scaf169G65,mikado.scaf1917G13 C260:mikado.scaf3170G4 C2610:mikado.scaf1557G7 C2611:mikado.…	C15102:mikado.scaf2152G1 C20045:mikado.scaf1092G1 C20562:mikado.scaf102G8 C20794:mikado.scaf551G9 C21850:mikado.scaf3049G3 C21893:mikado.scaf541G22 C22234:mikado.scaf1154G20 C23364:mikado.scaf1500G30,mikado.scaf1749G1,mikado.scaf1803G1,mikado.scaf3827G4,mikado.scaf5004G1,mikado.scaf67G28 C23655:mikado.scaf1305G15 C24180:mikado.scaf3889G2 C26193:mikado.scaf1490G7,mikado.scaf172G3,mikado.scaf921G7 …
GO:0016050	0.00546887	2.1355	7.75886	16	366	vesicle organization	0.184862	1	14	2	12	2	C1885:mikado.scaf472G13 C22621:mikado.scaf514G27 C22629:mikado.scaf1190G18 C2577:mikado.scaf535G1 C273:mikado.scaf1362G25 C3870:mikado.scaf760G10 C3987:mikado.scaf3741G7 C5392:mikado.scaf1436G17,mikado.scaf153G40,mikado.scaf169G25 C5421:mikado.scaf946G10 C7390:mikado.scaf514G25 C7966:mikado.scaf413G41 C886:mikado.scaf697G2	C20794:mikado.scaf551G9 C7972:mikado.scaf3089G3
GO:0019080	0.00595006	2.24676	6.46205	14	301	viral gene expression	0.199854	1	0	14	0	9		C18090:mikado.scaf3440G3 C20088:mikado.scaf541G18 C23150:mikado.scaf2245G4 C23364:mikado.scaf1500G30,mikado.scaf1749G1,mikado.scaf1803G1,mikado.scaf3827G4,mikado.scaf5004G1,mikado.scaf67G28 C23655:mikado.scaf1305G15 C25298:mikado.scaf1501G1 C25954:mikado.scaf3389G6 C26936:mikado.scaf127G33 C27619:mikado.scaf3400G4
GO:0009259	0.00616688	1.35521	67.4543	88	3142	ribonucleotide metabolic process	0.205834	1	58	30	55	20	C10066:mikado.scaf429G23 C10336:mikado.scaf387G12 C1057:mikado.scaf1477G10 C11094:mikado.scaf1188G44 C11158:mikado.scaf3463G2 C1131:mikado.scaf337G51 C11528:mikado.scaf4331G3 C12904:mikado.scaf629G35 C14638:mikado.scaf3945G4 C1592:mikado.scaf678G18 C16097:mikado.scaf667G43 C19403:mikado.scaf3122G1 C20372:mikado.scaf2377G9 C20681:mikado.scaf2163G20 C2075:mikado.scaf3358G8 C2333:mikado.scaf146G20 C…	C14311:mikado.scaf251G15 C15102:mikado.scaf2152G1 C17185:mikado.scaf3474G2 C20045:mikado.scaf1092G1 C20562:mikado.scaf102G8 C20794:mikado.scaf551G9 C21200:mikado.scaf1984G10 C21308:mikado.scaf2396G4,mikado.scaf433G11 C21850:mikado.scaf3049G3 C21893:mikado.scaf541G22 C22234:mikado.scaf1154G20 C23364:mikado.scaf1500G30,mikado.scaf1749G1,mikado.scaf1803G1,mikado.scaf3827G4,mikado.scaf5004G1,mikado.s…
GO:0046130	0.00620677	1.40004	52.5337	71	2447	purine ribonucleoside catabolic process	0.205871	1	46	25	43	16	C10066:mikado.scaf429G23 C10336:mikado.scaf387G12 C1057:mikado.scaf1477G10 C11094:mikado.scaf1188G44 C1131:mikado.scaf337G51 C12904:mikado.scaf629G35 C14638:mikado.scaf3945G4 C1592:mikado.scaf678G18 C20681:mikado.scaf2163G20 C2333:mikado.scaf146G20 C2395:mikado.scaf211G1 C24740:mikado.scaf825G6 C2559:mikado.scaf169G65,mikado.scaf1917G13 C260:mikado.scaf3170G4 C2610:mikado.scaf1557G7 C3197:mikado.…	C15102:mikado.scaf2152G1 C20045:mikado.scaf1092G1 C20562:mikado.scaf102G8 C20794:mikado.scaf551G9 C21850:mikado.scaf3049G3 C21893:mikado.scaf541G22 C22234:mikado.scaf1154G20 C23364:mikado.scaf1500G30,mikado.scaf1749G1,mikado.scaf1803G1,mikado.scaf3827G4,mikado.scaf5004G1,mikado.scaf67G28 C23655:mikado.scaf1305G15 C24180:mikado.scaf3889G2 C26193:mikado.scaf1490G7,mikado.scaf172G3,mikado.scaf921G7 …
GO:0016045	0.00632223	9.14866	0.386435	3	18	detection of bacterium	0.208398	1	3	0	1	0	C3721:mikado.scaf1326G20,mikado.scaf1862G12,mikado.scaf3270G3
GO:0030162	0.00640678	1.60542	23.1217	36	1077	regulation of proteolysis	0.208431	1	19	17	16	12	C11158:mikado.scaf3463G2 C11523:mikado.scaf1399G11,mikado.scaf2224G3 C14320:mikado.scaf3592G9 C14865:mikado.scaf697G12 C1691:mikado.scaf537G26 C17200:mikado.scaf75G20 C20681:mikado.scaf2163G20 C20722:mikado.scaf1796G5 C23849:mikado.scaf2204G4 C5390:mikado.scaf1078G3,mikado.scaf3103G2,mikado.scaf454G4 C6174:mikado.scaf1178G13 C7220:mikado.scaf143G2 C8662:mikado.scaf282G53 C8976:mikado.scaf828G13 C…	C13618:mikado.scaf2897G9 C15459:mikado.scaf3209G3 C19568:mikado.scaf230G54 C19931:mikado.scaf215G1 C21887:mikado.scaf2921G1 C2322:mikado.scaf1781G2 C23364:mikado.scaf1500G30,mikado.scaf1749G1,mikado.scaf1803G1,mikado.scaf3827G4,mikado.scaf5004G1,mikado.scaf67G28 C23655:mikado.scaf1305G15 C24107:mikado.scaf2640G8 C6209:mikado.scaf10G105 C6359:mikado.scaf4956G3 C8268:mikado.scaf1036G17
GO:0009154	0.00649869	1.39688	52.641	71	2452	purine ribonucleotide catabolic process	0.208431	1	46	25	43	16	C10066:mikado.scaf429G23 C10336:mikado.scaf387G12 C1057:mikado.scaf1477G10 C11094:mikado.scaf1188G44 C1131:mikado.scaf337G51 C12904:mikado.scaf629G35 C14638:mikado.scaf3945G4 C1592:mikado.scaf678G18 C20681:mikado.scaf2163G20 C2333:mikado.scaf146G20 C2395:mikado.scaf211G1 C24740:mikado.scaf825G6 C2559:mikado.scaf169G65,mikado.scaf1917G13 C260:mikado.scaf3170G4 C2610:mikado.scaf1557G7 C3197:mikado.…	C15102:mikado.scaf2152G1 C20045:mikado.scaf1092G1 C20562:mikado.scaf102G8 C20794:mikado.scaf551G9 C21850:mikado.scaf3049G3 C21893:mikado.scaf541G22 C22234:mikado.scaf1154G20 C23364:mikado.scaf1500G30,mikado.scaf1749G1,mikado.scaf1803G1,mikado.scaf3827G4,mikado.scaf5004G1,mikado.scaf67G28 C23655:mikado.scaf1305G15 C24180:mikado.scaf3889G2 C26193:mikado.scaf1490G7,mikado.scaf172G3,mikado.scaf921G7 …
GO:0030947	0.00650648	5.90752	0.751401	4	35	regulation of vascular endothelial growth factor receptor signaling pathway	0.208431	1	4	0	4	0	C1885:mikado.scaf472G13 C22621:mikado.scaf514G27 C273:mikado.scaf1362G25 C7390:mikado.scaf514G25
GO:0021884	0.00650648	5.90752	0.751401	4	35	forebrain neuron development	0.208431	1	2	2	2	2	C14638:mikado.scaf3945G4 C6461:mikado.scaf3597G1	C16767:mikado.scaf284G17 C23150:mikado.scaf2245G4
GO:0018283	0.00651959	22.8483	0.128812	2	6	iron incorporation into metallo-sulfur cluster	0.208431	1	2	0	1	0	C11067:mikado.scaf1534G28,mikado.scaf794G31
GO:0050790	0.00682167	1.29846	95.6426	119	4455	regulation of catalytic activity	0.216782	1	57	62	57	42	C10284:mikado.scaf1648G7 C1053:mikado.scaf545G50 C10862:mikado.scaf40G80 C11158:mikado.scaf3463G2 C11168:mikado.scaf3710G3 C1245:mikado.scaf1961G13 C1323:mikado.scaf359G35 C1332:mikado.scaf19G145 C13859:mikado.scaf1790G3 C14320:mikado.scaf3592G9 C14638:mikado.scaf3945G4 C14816:mikado.scaf340G23 C14865:mikado.scaf697G12 C15932:mikado.scaf199G1 C1632:mikado.scaf2474G1 C1691:mikado.scaf537G26 C17200…	C11638:mikado.scaf2372G18 C13155:mikado.scaf608G1 C13618:mikado.scaf2897G9 C15116:mikado.scaf94G47 C15459:mikado.scaf3209G3 C15544:mikado.scaf2734G5 C16767:mikado.scaf284G17 C17304:mikado.scaf2467G4,mikado.scaf2584G4,mikado.scaf2585G8 C17414:mikado.scaf87G59 C18009:mikado.scaf2568G18 C18914:mikado.scaf1055G23 C19568:mikado.scaf230G54 C21308:mikado.scaf2396G4,mikado.scaf433G11 C21464:mikado.scaf90…
GO:0033120	0.00697299	4.49197	1.20224	5	56	positive regulation of RNA splicing	0.219212	1	4	1	3	1	C11475:mikado.scaf1046G2 C12693:mikado.scaf1564G16,mikado.scaf4199G1 C7746:mikado.scaf2738G3	C15663:mikado.scaf1487G4
GO:0034248	0.00698076	1.64463	20.0517	32	934	regulation of cellular amide metabolic process	0.219212	1	19	13	14	10	C11475:mikado.scaf1046G2 C12693:mikado.scaf1564G16,mikado.scaf4199G1 C13065:mikado.scaf2042G12 C13948:mikado.scaf3242G2 C18326:mikado.scaf3509G4,mikado.scaf3510G2 C1914:mikado.scaf1463G2 C2381:mikado.scaf13G39 C3589:mikado.scaf1938G6 C464:mikado.scaf1150G1 C4807:mikado.scaf3491G4 C5287:mikado.scaf523G2 C5390:mikado.scaf1078G3,mikado.scaf3103G2,mikado.scaf454G4 C7962:mikado.scaf656G9 C9722:mikado.…	C11783:mikado.scaf1780G22,mikado.scaf2966G7,mikado.scaf2967G3 C15152:mikado.scaf4009G6 C15663:mikado.scaf1487G4 C17920:mikado.scaf2494G10,mikado.scaf554G2 C21471:mikado.scaf3899G5 C25055:mikado.scaf4301G6 C26936:mikado.scaf127G33 C26948:mikado.scaf30G3 C4890:mikado.scaf4987G1 C6209:mikado.scaf10G105
GO:0046034	0.00712023	1.43956	41.6276	58	1939	ATP metabolic process	0.222277	1	40	18	38	13	C10066:mikado.scaf429G23 C1057:mikado.scaf1477G10 C11158:mikado.scaf3463G2 C1131:mikado.scaf337G51 C12904:mikado.scaf629G35 C1592:mikado.scaf678G18 C16097:mikado.scaf667G43 C20372:mikado.scaf2377G9 C20681:mikado.scaf2163G20 C2333:mikado.scaf146G20 C2395:mikado.scaf211G1 C2559:mikado.scaf169G65,mikado.scaf1917G13 C260:mikado.scaf3170G4 C3197:mikado.scaf1097G10 C370:mikado.scaf572G57 C3771:mikado.s…	C15055:mikado.scaf1300G1 C15102:mikado.scaf2152G1 C20045:mikado.scaf1092G1 C20562:mikado.scaf102G8 C21308:mikado.scaf2396G4,mikado.scaf433G11 C22234:mikado.scaf1154G20 C24180:mikado.scaf3889G2 C26193:mikado.scaf1490G7,mikado.scaf172G3,mikado.scaf921G7 C26551:mikado.scaf1393G18,mikado.scaf1594G4,mikado.scaf525G13 C26862:mikado.scaf816G15 C26999:mikado.scaf1758G5 C4859:mikado.scaf119G5 C6359:mikado…
GO:0070534	0.00731995	2.77451	3.39204	9	158	protein K63-linked ubiquitination	0.227175	1	1	8	1	3	C8662:mikado.scaf282G53	C23364:mikado.scaf1500G30,mikado.scaf1749G1,mikado.scaf1803G1,mikado.scaf3827G4,mikado.scaf5004G1,mikado.scaf67G28 C23655:mikado.scaf1305G15 C6209:mikado.scaf10G105
GO:0045494	0.00747689	2.9858	2.81239	8	131	photoreceptor cell maintenance	0.230422	1	6	2	4	2	C12922:mikado.scaf3977G1 C5392:mikado.scaf1436G17,mikado.scaf153G40,mikado.scaf169G25 C5421:mikado.scaf946G10 C6594:mikado.scaf765G14	C4763:mikado.scaf1402G18 C9663:mikado.scaf1596G10
GO:0000731	0.00751139	4.40545	1.22371	5	57	DNA synthesis involved in DNA repair	0.230422	1	3	2	3	2	C1592:mikado.scaf678G18 C4807:mikado.scaf3491G4 C611:mikado.scaf5084G1	C16767:mikado.scaf284G17 C23150:mikado.scaf2245G4
GO:0070206	0.00781394	2.96163	2.83386	8	132	protein trimerization	0.238078	1	1	7	1	2	C8662:mikado.scaf282G53	C23364:mikado.scaf1500G30,mikado.scaf1749G1,mikado.scaf1803G1,mikado.scaf3827G4,mikado.scaf5004G1,mikado.scaf67G28 C23655:mikado.scaf1305G15
GO:0051865	0.00792091	2.7376	3.43498	9	160	protein autoubiquitination	0.238078	1	2	7	2	2	C17936:mikado.scaf653G19 C8662:mikado.scaf282G53	C23364:mikado.scaf1500G30,mikado.scaf1749G1,mikado.scaf1803G1,mikado.scaf3827G4,mikado.scaf5004G1,mikado.scaf67G28 C23655:mikado.scaf1305G15
GO:0071103	0.00794162	1.7255	15.5218	26	723	DNA conformation change	0.238078	1	16	10	16	4	C14874:mikado.scaf1112G1 C1592:mikado.scaf678G18 C2683:mikado.scaf1602G23 C3197:mikado.scaf1097G10 C3257:mikado.scaf1804G1 C3589:mikado.scaf1938G6 C3771:mikado.scaf99G67 C464:mikado.scaf1150G1 C4807:mikado.scaf3491G4 C5220:mikado.scaf1551G8 C5314:mikado.scaf1265G18 C5440:mikado.scaf3308G9 C5584:mikado.scaf162G7 C6581:mikado.scaf3456G2 C6803:mikado.scaf1097G11 C994:mikado.scaf4464G1	C23364:mikado.scaf1500G30,mikado.scaf1749G1,mikado.scaf1803G1,mikado.scaf3827G4,mikado.scaf5004G1,mikado.scaf67G28 C23655:mikado.scaf1305G15 C24836:mikado.scaf427G30,mikado.scaf921G2 C9385:mikado.scaf3456G1
GO:0050728	0.00798248	3.24383	2.27567	7	106	negative regulation of inflammatory response	0.238078	1	0	7	0	2		C23364:mikado.scaf1500G30,mikado.scaf1749G1,mikado.scaf1803G1,mikado.scaf3827G4,mikado.scaf5004G1,mikado.scaf67G28 C23655:mikado.scaf1305G15
GO:0046466	0.0079853	3.6678	1.73896	6	81	membrane lipid catabolic process	0.238078	1	5	1	3	1	C23089:mikado.scaf1815G7 C5392:mikado.scaf1436G17,mikado.scaf153G40,mikado.scaf169G25 C5421:mikado.scaf946G10	C21027:mikado.scaf4739G5
GO:0043549	0.00851752	1.43423	40.2966	56	1877	regulation of kinase activity	0.252528	1	22	34	22	24	C1053:mikado.scaf545G50 C11158:mikado.scaf3463G2 C11168:mikado.scaf3710G3 C13859:mikado.scaf1790G3 C14638:mikado.scaf3945G4 C1691:mikado.scaf537G26 C18283:mikado.scaf184G49 C19403:mikado.scaf3122G1 C2271:mikado.scaf2592G10 C2381:mikado.scaf13G39 C3257:mikado.scaf1804G1 C3518:mikado.scaf1731G21 C3635:mikado.scaf2583G7 C4249:mikado.scaf3976G4 C4730:mikado.scaf3809G7 C5584:mikado.scaf162G7 C6108:mik…	C11638:mikado.scaf2372G18 C13155:mikado.scaf608G1 C15459:mikado.scaf3209G3 C15544:mikado.scaf2734G5 C16767:mikado.scaf284G17 C17304:mikado.scaf2467G4,mikado.scaf2584G4,mikado.scaf2585G8 C19568:mikado.scaf230G54 C21308:mikado.scaf2396G4,mikado.scaf433G11 C21887:mikado.scaf2921G1 C21893:mikado.scaf541G22 C2241:mikado.scaf2524G14 C23150:mikado.scaf2245G4 C2322:mikado.scaf1781G2 C23364:mikado.scaf150…
GO:0010970	0.00867745	2.69435	3.48483	9	166	transport along microtubule	0.25584	1	1	8	1	8	C7138:mikado.scaf882G5	C14231:mikado.scaf732G32 C21110:mikado.scaf3038G3 C24533:mikado.scaf200G32 C26862:mikado.scaf816G15 C26899:mikado.scaf2447G6 C26999:mikado.scaf1758G5 C4763:mikado.scaf1402G18 C7803:mikado.scaf3155G7
GO:0035046	0.00889372	2.89142	2.89826	8	135	pronuclear migration	0.260088	1	2	6	2	4	C24740:mikado.scaf825G6 C2930:mikado.scaf100G53	C26193:mikado.scaf1490G7,mikado.scaf172G3,mikado.scaf921G7 C26268:mikado.scaf3753G8 C26862:mikado.scaf816G15 C26999:mikado.scaf1758G5
GO:0032868	0.00891955	1.79829	12.6021	22	587	response to insulin	0.260088	1	16	6	11	5	C1053:mikado.scaf545G50 C11528:mikado.scaf4331G3 C17414:mikado.scaf1026G4 C19403:mikado.scaf3122G1 C20681:mikado.scaf2163G20 C2381:mikado.scaf13G39 C3582:mikado.scaf1946G10,mikado.scaf3194G5 C3870:mikado.scaf760G10 C8796:mikado.scaf3157G7,mikado.scaf5179G1,mikado.scaf718G27,mikado.scaf719G6 C9081:mikado.scaf137G42 C9722:mikado.scaf2724G1,mikado.scaf2725G2	C12219:mikado.scaf1553G16,mikado.scaf756G9 C17414:mikado.scaf87G59 C18090:mikado.scaf3440G3 C5164:mikado.scaf1402G19 C895:mikado.scaf557G7
GO:0071951	0.00899807	18.2781	0.15028	2	7	conversion of methionyl-tRNA to N-formyl-methionyl-tRNA	0.260944	1	0	2	0	2		C3429:mikado.scaf572G41 C5959:mikado.scaf2748G1
GO:1903313	0.00919647	2.51092	4.14344	10	193	positive regulation of mRNA metabolic process	0.264913	1	2	8	2	5	C3589:mikado.scaf1938G6 C5287:mikado.scaf523G2	C11783:mikado.scaf1780G22,mikado.scaf2966G7,mikado.scaf2967G3 C17920:mikado.scaf2494G10,mikado.scaf554G2 C21471:mikado.scaf3899G5 C26948:mikado.scaf30G3 C4890:mikado.scaf4987G1
GO:0007026	0.00923475	2.66664	3.52085	9	164	negative regulation of microtubule depolymerization	0.264913	1	1	8	1	3	C342:mikado.scaf4921G2	C23364:mikado.scaf1500G30,mikado.scaf1749G1,mikado.scaf1803G1,mikado.scaf3827G4,mikado.scaf5004G1,mikado.scaf67G28 C23655:mikado.scaf1305G15 C24180:mikado.scaf3889G2
GO:0071276	0.00929898	4.16479	1.28812	5	60	cellular response to cadmium ion	0.265321	1	4	1	4	1	C14320:mikado.scaf3592G9 C22291:mikado.scaf4675G4 C3257:mikado.scaf1804G1 C8637:mikado.scaf1377G4	C13155:mikado.scaf608G1
GO:0051052	0.00936689	1.8808	10.4123	19	485	regulation of DNA metabolic process	0.265829	1	11	8	9	3	C1592:mikado.scaf678G18 C210:mikado.scaf94G88 C2381:mikado.scaf13G39 C3257:mikado.scaf1804G1 C3589:mikado.scaf1938G6 C3721:mikado.scaf1326G20,mikado.scaf1862G12,mikado.scaf3270G3 C464:mikado.scaf1150G1 C5314:mikado.scaf1265G18 C5584:mikado.scaf162G7	C21893:mikado.scaf541G22 C23364:mikado.scaf1500G30,mikado.scaf1749G1,mikado.scaf1803G1,mikado.scaf3827G4,mikado.scaf5004G1,mikado.scaf67G28 C23655:mikado.scaf1305G15
GO:0043408	0.00969146	1.53877	25.4188	38	1184	regulation of MAPK cascade	0.273577	1	15	23	14	15	C11168:mikado.scaf3710G3 C11523:mikado.scaf1399G11,mikado.scaf2224G3 C1691:mikado.scaf537G26 C22629:mikado.scaf1190G18 C2381:mikado.scaf13G39 C3257:mikado.scaf1804G1 C3518:mikado.scaf1731G21 C3771:mikado.scaf99G67 C4249:mikado.scaf3976G4 C6108:mikado.scaf1662G15 C6777:mikado.scaf2159G1 C6999:mikado.scaf1614G3 C8662:mikado.scaf282G53 C9697:mikado.scaf2411G4	C11638:mikado.scaf2372G18 C13155:mikado.scaf608G1 C15459:mikado.scaf3209G3 C16767:mikado.scaf284G17 C17304:mikado.scaf2467G4,mikado.scaf2584G4,mikado.scaf2585G8 C19568:mikado.scaf230G54 C2241:mikado.scaf2524G14 C22453:mikado.scaf3976G6 C23150:mikado.scaf2245G4 C23364:mikado.scaf1500G30,mikado.scaf1749G1,mikado.scaf1803G1,mikado.scaf3827G4,mikado.scaf5004G1,mikado.scaf67G28 C23655:mikado.scaf1305G…
GO:0044093	0.00981395	1.34214	62.4736	81	2910	positive regulation of molecular function	0.274957	1	33	48	33	32	C1053:mikado.scaf545G50 C11158:mikado.scaf3463G2 C11168:mikado.scaf3710G3 C1245:mikado.scaf1961G13 C1323:mikado.scaf359G35 C14638:mikado.scaf3945G4 C14865:mikado.scaf697G12 C1691:mikado.scaf537G26 C19403:mikado.scaf3122G1 C21537:mikado.scaf1294G2 C23089:mikado.scaf1815G7 C2381:mikado.scaf13G39 C249:mikado.scaf1987G2 C2940:mikado.scaf284G9 C3257:mikado.scaf1804G1 C3518:mikado.scaf1731G21 C3622:mik…	C10560:mikado.scaf644G6 C11783:mikado.scaf1780G22,mikado.scaf2966G7,mikado.scaf2967G3 C15116:mikado.scaf94G47 C15459:mikado.scaf3209G3 C16767:mikado.scaf284G17 C18009:mikado.scaf2568G18 C18914:mikado.scaf1055G23 C19568:mikado.scaf230G54 C21464:mikado.scaf908G9 C21471:mikado.scaf3899G5 C21544:mikado.scaf1884G11 C21887:mikado.scaf2921G1 C21893:mikado.scaf541G22 C21949:mikado.scaf19G78,mikado.scaf60…
GO:0070646	0.00984394	2.48363	4.18638	10	195	protein modification by small protein removal	0.274957	1	3	7	3	2	C2577:mikado.scaf535G1 C3336:mikado.scaf2396G13 C8976:mikado.scaf828G13	C23364:mikado.scaf1500G30,mikado.scaf1749G1,mikado.scaf1803G1,mikado.scaf3827G4,mikado.scaf5004G1,mikado.scaf67G28 C23655:mikado.scaf1305G15
GO:0002262	0.00990661	2.10607	6.86995	14	320	myeloid cell homeostasis	0.275259	1	6	8	6	3	C21061:mikado.scaf4773G1 C342:mikado.scaf4921G2 C3518:mikado.scaf1731G21 C4730:mikado.scaf3809G7 C4812:mikado.scaf720G1 C7373:mikado.scaf1139G9	C21893:mikado.scaf541G22 C23364:mikado.scaf1500G30,mikado.scaf1749G1,mikado.scaf1803G1,mikado.scaf3827G4,mikado.scaf5004G1,mikado.scaf67G28 C23655:mikado.scaf1305G15

## Sheet: GO_DEGs_CC
Supplementary Table X. GO termas enriched with DEGs into the category 'Cellular Component'.
GOCCID	Pvalue	OddsRatio	ExpCount	Count	Size	Term	p.adj_BH	p.adj_bonf	UP_cluCount	DWN_cluCount	UP_cluIDs	DWN_cluIDs
GO:0005868	7.95147e-12	12.2658	2.10739	17	48	cytoplasmic dynein complex	5.82048e-09	5.82048e-09	1	16	C7138	C21464,C21544,C21949,C22815,C22934,C22971,C23004,C24180,C25496,C25870,C26193,C26485,C26680,C26862,C26899,C26999
GO:0005875	2.13522e-06	2.19927	24.9813	50	569	microtubule associated complex	0.000781489	0.00156298	20	30	C10066,C10649,C11002,C12904,C12922,C1370,C15932,C2082,C260,C3246,C3589,C3647,C3987,C51,C5440,C6461,C7138,C886,C9167,C9868	C12194,C15792,C15910,C16767,C20045,C21464,C21544,C21887,C21949,C22313,C22774,C22815,C22934,C22971,C23004,C23150,C23364,C23655,C24107,C24180,C25496,C25870,C26193,C26485,C26551,C26680,C26862,C26899,C26999,C6359
GO:0005881	9.48248e-06	3.71196	5.53189	18	126	cytoplasmic microtubule	0.00231373	0.00694118	5	13	C10066,C15932,C24740,C5040,C5739	C21464,C21544,C21949,C22815,C22934,C22971,C23004,C23364,C23655,C25870,C26485,C26680,C3848
GO:0005643	1.32174e-05	3.61079	5.6636	18	129	nuclear pore	0.00241878	0.00967513	7	11	C10066,C16509,C3037,C362,C3647,C464,C7577	C21464,C21544,C21949,C22774,C22815,C22934,C22971,C23004,C25870,C26485,C26680
GO:0046930	3.35442e-05	3.33763	6.05874	18	138	pore complex	0.00491087	0.0245543	7	11	C10066,C16509,C3037,C362,C3647,C464,C7577	C21464,C21544,C21949,C22774,C22815,C22934,C22971,C23004,C25870,C26485,C26680
GO:0022627	0.000242697	4.96003	2.15129	9	49	cytosolic small ribosomal subunit	0.029609	0.177654	0	9		C16767,C18090,C23150,C23330,C23644,C23946,C25298,C26936,C27601
GO:0099513	0.000303178	1.78314	29.4156	49	670	polymeric cytoskeletal fiber	0.0317037	0.221926	21	28	C10066,C10336,C12904,C12922,C1370,C15932,C24740,C2527,C3635,C3987,C445,C4512,C4533,C5040,C5739,C7197,C8635,C886,C9100,C9722,C9868	C12864,C20045,C21308,C21464,C21544,C21887,C21893,C21949,C22815,C22934,C22971,C23004,C23364,C23655,C24107,C24180,C25496,C25870,C26193,C26485,C26551,C26680,C26862,C26899,C26999,C3848,C7581,C7972
GO:0005829	0.000411705	1.42381	101.55	133	2313	cytosol	0.037671	0.301368	63	71	C1053,C1057,C11067,C11158,C11168,C11581,C1245,C12904,C13133,C14320,C14560,C14638,C15932,C16233,C17414,C17505,C17510,C17936,C18088,C18283,C20681,C21537,C2271,C2381,C24740,C2527,C2577,C2611,C2683,C2930,C305,C3197,C3311,C342,C3471,C3582,C362,C3647,C3721,C3722,C3764,C3987,C445,C4471,C4597,C4730,C4812,C519,C5220,C610,C6174,C6803,C7577,C7997,C8194,C8662,C8709,C8917,C902,C9324,C9722,C9796,C9838	C1172,C11783,C12864,C14311,C15116,C15152,C15459,C15779,C15850,C15874,C16560,C16767,C16922,C17414,C17710,C18009,C18090,C18914,C19251,C19517,C19568,C20088,C20431,C21027,C21308,C21464,C21471,C21544,C21893,C21949,C22234,C22774,C22815,C22934,C22971,C23004,C23150,C2322,C23264,C23330,C23364,C23644,C23655,C23946,C23976,C24572,C25298,C25442,C25456,C25870,C25954,C26193,C26268,C26443,C26485,C26680,C26936,C2…
GO:0005777	0.000504494	2.54204	8.12222	19	185	peroxisome	0.0410322	0.36929	5	14	C19403,C20681,C24740,C6835,C6983	C20562,C21070,C21464,C21544,C21949,C22815,C22934,C22971,C23004,C23364,C23655,C25870,C26485,C26680
GO:0070618	0.000787943	32.8268	0.219519	3	5	Grb2-Sos complex	0.0576775	0.576775	2	1	C11475,C12693	C15663
GO:0005615	0.00105061	1.80094	22.4349	38	511	extracellular space	0.0644915	0.769048	29	9	C11528,C12198,C12904,C13133,C14320,C1691,C17200,C17265,C17661,C1885,C20681,C22621,C2527,C2590,C273,C4110,C4727,C4921,C51,C6496,C6694,C6708,C6777,C7179,C7390,C7441,C8616,C8637,C9740	C12511,C15500,C16767,C17304,C18992,C21887,C24107,C24133,C6359
GO:0012505	0.00105724	1.34462	137.946	170	3142	endomembrane system	0.0644915	0.773898	103	68	C10066,C1057,C10617,C10623,C10649,C10862,C11158,C11168,C11243,C11250,C11416,C12295,C1245,C12727,C1281,C1370,C14139,C14560,C14638,C14816,C15280,C15369,C15370,C1553,C15932,C16509,C1691,C17200,C17265,C1885,C19341,C19377,C19403,C20059,C20211,C2075,C22480,C22621,C22629,C2395,C2527,C2533,C2577,C2590,C26061,C262,C273,C2899,C2931,C2955,C3000,C3037,C305,C3311,C3518,C3591,C362,C3622,C3635,C3647,C3722,C3870…	C10199,C12219,C12511,C12864,C13908,C1469,C15500,C15648,C15779,C15910,C16767,C17181,C17185,C17416,C18914,C19517,C20082,C20088,C20290,C20431,C20453,C20562,C20794,C21027,C21464,C21544,C21893,C21949,C22480,C22774,C22815,C22925,C22934,C22943,C22971,C23004,C23150,C23364,C23655,C23946,C24133,C24180,C24533,C24553,C24621,C24751,C24836,C24891,C25870,C26485,C26680,C27602,C3757,C3848,C393,C4405,C4859,C5517,C…
GO:0005930	0.00134277	2.26488	9.48324	20	216	axoneme	0.0701315	0.982905	7	13	C24740,C260,C4533,C7138,C7197,C8635,C9100	C11461,C20045,C21308,C22010,C2264,C24180,C24533,C26551,C26862,C26999,C4621,C4763,C8955
GO:0030659	0.0013676	1.69827	27.4838	44	626	cytoplasmic vesicle membrane	0.0701315	1	30	14	C10066,C11168,C11416,C12295,C1281,C14139,C15369,C1691,C1885,C22621,C22629,C2577,C2590,C273,C2955,C3000,C3591,C3722,C3870,C4309,C4422,C4812,C5074,C7390,C764,C7966,C8022,C805,C831,C8917	C12864,C1469,C15500,C16767,C19251,C20082,C23150,C23364,C23655,C24553,C4405,C7972,C895,C9514
GO:0099081	0.00143712	1.55157	43.1136	63	982	supramolecular polymer	0.0701315	1	30	33	C10066,C10336,C12904,C12922,C13639,C1370,C1553,C15932,C18283,C24740,C2527,C342,C3635,C3987,C445,C4512,C4533,C4747,C5040,C5739,C6708,C6777,C7197,C7443,C8635,C8637,C886,C9100,C9722,C9868	C12864,C15874,C16630,C17304,C18992,C20045,C21308,C21464,C21544,C21887,C21893,C21949,C22815,C22934,C22971,C23004,C23364,C23655,C24107,C24180,C25496,C25870,C26193,C26485,C26551,C26680,C26862,C26899,C26999,C3848,C6253,C7581,C7972
GO:0043226	0.00309719	1.29545	401.457	432	9144	organelle	0.135765	1	252	183	C10066,C10238,C10284,C10336,C10511,C1053,C10532,C1057,C10617,C10623,C10649,C10862,C10962,C11002,C11067,C11158,C11168,C11243,C11406,C11416,C11420,C11475,C11523,C11528,C11581,C11994,C12295,C1245,C1254,C12693,C1281,C12904,C12922,C13065,C1310,C13133,C1370,C13750,C13787,C13859,C13939,C13942,C14139,C14320,C14560,C14638,C14816,C14865,C14874,C15280,C15365,C15369,C15370,C1553,C1592,C15932,C16097,C16233,C1…	C10199,C10560,C11111,C11461,C11662,C11783,C12194,C12219,C12511,C12864,C12875,C13155,C13212,C13908,C13959,C14231,C14311,C1469,C15055,C15102,C15116,C15152,C15237,C15459,C15500,C15559,C15648,C15663,C15779,C15792,C15850,C15874,C15910,C15990,C16630,C16767,C16851,C16922,C17179,C17181,C17185,C17414,C17416,C17545,C17782,C17819,C17920,C18090,C18820,C18914,C18992,C19248,C19251,C19517,C19568,C19931,C20045,C…
GO:0031982	0.00315301	1.40605	67.1729	89	1530	vesicle	0.135765	1	57	32	C10066,C11168,C11416,C12295,C1245,C1281,C12904,C12922,C13133,C14139,C14320,C14560,C15369,C16097,C1691,C17200,C17265,C17548,C17661,C1885,C21537,C22621,C22629,C2271,C2395,C2527,C2577,C2590,C273,C2930,C2955,C3000,C3591,C3722,C3870,C3987,C4309,C4422,C4597,C4611,C4812,C5074,C5513,C6174,C6426,C7330,C7390,C764,C7966,C8022,C805,C831,C8637,C8662,C8917,C902,C9740	C12511,C12864,C1469,C15500,C15779,C16767,C19251,C19517,C20082,C20290,C20453,C20794,C21887,C21893,C23150,C23264,C23364,C23655,C24107,C24553,C24751,C3757,C393,C4405,C5517,C6359,C6686,C7803,C7972,C895,C9001,C9514
GO:0001533	0.00399547	13.1277	0.351231	3	8	cornified envelope	0.148752	1	1	2	C23849	C24151,C5517
GO:0034663	0.00399547	13.1277	0.351231	3	8	endoplasmic reticulum chaperone complex	0.148752	1	2	1	C3622,C6174	C6359
GO:0005929	0.00418913	1.62609	25.9033	40	590	cilium	0.148752	1	15	25	C1553,C17661,C2075,C24740,C260,C3591,C3635,C4533,C6594,C671,C7138,C7197,C8635,C8917,C9100	C11461,C14231,C14311,C18820,C20045,C21308,C21887,C22010,C22234,C2264,C23364,C23595,C23655,C24107,C24180,C24533,C25496,C26551,C26862,C26999,C3757,C4621,C4763,C8584,C8955
GO:0031965	0.00426748	1.98945	11.1955	21	255	nuclear membrane	0.148752	1	17	4	C1057,C14638,C1885,C2075,C22621,C273,C3518,C362,C3647,C4533,C464,C5496,C7390,C8363,C8635,C9100,C9838	C22774,C22943,C23364,C23655
GO:0005901	0.00471214	2.6931	4.43429	11	101	caveola	0.156786	1	8	3	C14638,C1553,C1885,C22621,C2395,C273,C6426,C7390	C22925,C24621,C24751
GO:0000932	0.00511097	2.82272	3.86354	10	88	P-body	0.162662	1	3	7	C14560,C2683,C9167	C11783,C17920,C21471,C23364,C23655,C23844,C4890
GO:0032838	0.00600348	1.95959	10.8004	20	246	plasma membrane bounded cell projection cytoplasm	0.183106	1	7	13	C24740,C260,C4533,C7138,C7197,C8635,C9100	C11461,C20045,C21308,C22010,C2264,C24180,C24533,C26551,C26862,C26999,C4621,C4763,C8955
GO:0005737	0.00881216	1.26385	243.812	269	5952	cytoplasm	0.25802	1	165	106	C10284,C10336,C10617,C10623,C10649,C10862,C11243,C11416,C11420,C11475,C11528,C12295,C1254,C12693,C1281,C12922,C13065,C1323,C13409,C1370,C13787,C13859,C13942,C13948,C14139,C14496,C14816,C14865,C1525,C15280,C15369,C15370,C1553,C16087,C16097,C16509,C1691,C17200,C17265,C17548,C17661,C18298,C18326,C18412,C1885,C1904,C1914,C19248,C19341,C19377,C19403,C1977,C20059,C20211,C20722,C2075,C2082,C2114,C22291,…	C10199,C10560,C11461,C12219,C12357,C12511,C13153,C13908,C13959,C14231,C1469,C14829,C15055,C15102,C15237,C15500,C15544,C15648,C15663,C15910,C15990,C16630,C16851,C17181,C17185,C17416,C17545,C17782,C17819,C17920,C18908,C18992,C19248,C20,C20045,C20082,C20290,C203,C20453,C20562,C20747,C20794,C21070,C21110,C21200,C21690,C21850,C21887,C22010,C22104,C22480,C2264,C22925,C22943,C23844,C24102,C24107,C24133,…
GO:0043232	0.00964331	1.2404	170.04	196	3873	intracellular non-membrane-bounded organelle	0.269032	1	100	97	C10066,C10336,C10532,C1057,C10617,C10649,C10962,C11002,C11158,C11420,C11528,C1254,C12904,C12922,C13065,C1310,C13133,C1370,C13942,C14320,C14560,C14865,C1553,C15932,C1691,C17661,C18283,C1904,C19248,C19278,C2082,C210,C21061,C2114,C21537,C2271,C23089,C23849,C24740,C249,C2527,C2559,C260,C262,C2683,C2994,C3197,C3246,C342,C3518,C3589,C362,C3635,C3647,C3721,C3771,C3881,C3987,C445,C4512,C4533,C4605,C464,C…	C11461,C11783,C12194,C12864,C13212,C14231,C14311,C15102,C15116,C15152,C15459,C15559,C15792,C15850,C15874,C15910,C16630,C16767,C17782,C17920,C18090,C18914,C18992,C19248,C19568,C19931,C20045,C20088,C20794,C21110,C21308,C21464,C21471,C21544,C21690,C21850,C21887,C21893,C21949,C22010,C22234,C22313,C2264,C22774,C22815,C22934,C22971,C23004,C23150,C23253,C23330,C23364,C23400,C23644,C23655,C23844,C23946,C…

## Sheet: GO_DEGs_MF
Supplementary Table X. GO termas enriched with DEGs into the category 'Molecular Function'.
GOMFID	Pvalue	OddsRatio	ExpCount	Count	Size	Term	p.adj_BH	p.adj_bonf	UP_cluCount	DWN_cluCount	UP_cluIDs	DWN_cluIDs
GO:0003774	2.32868e-06	2.90021	11.1343	29	249	cytoskeletal motor activity	0.00262907	0.00262907	11	18	C10066,C11528,C12922,C1310,C1370,C260,C3246,C3591,C3987,C7138,C886	C15102,C20045,C21464,C21544,C21949,C22815,C22934,C22971,C23004,C24180,C25870,C26193,C26485,C26551,C26680,C26862,C26899,C26999
GO:0017111	0.0005209	1.49875	64.8829	91	1451	nucleoside-triphosphatase activity	0.294048	0.588096	60	32	C10066,C10336,C1057,C11094,C1131,C11528,C12904,C12922,C1310,C1370,C14638,C14874,C1592,C1988,C20681,C22480,C2333,C2395,C24740,C2559,C260,C2610,C3038,C3197,C3246,C3591,C370,C3771,C3804,C3870,C3987,C4667,C4807,C5314,C539,C5440,C555,C5564,C5584,C6174,C676,C6803,C6808,C690,C693,C7076,C7138,C764,C7997,C805,C809,C831,C8394,C886,C8917,C8976,C9796,C98,C9868,C992	C15102,C1701,C20045,C20562,C20794,C21464,C21544,C21850,C21893,C21949,C22234,C22480,C22815,C22934,C22971,C23004,C23364,C23655,C24180,C25870,C26193,C26485,C26551,C26680,C26862,C26899,C26999,C3194,C407,C4859,C6359,C8027
GO:0140657	0.00110266	1.5469	45.9263	67	1030	ATP-dependent activity	0.315883	1	48	19	C10066,C1057,C1131,C12904,C1370,C14816,C14874,C1592,C19403,C20681,C21082,C2333,C2395,C2559,C2590,C260,C3038,C3197,C3246,C3591,C370,C3771,C3804,C3870,C3987,C5440,C5564,C5584,C6174,C6426,C676,C6803,C6808,C690,C693,C7076,C7138,C764,C805,C809,C831,C8394,C886,C8976,C9796,C98,C9868,C992	C15102,C15500,C20045,C20562,C21544,C22234,C24180,C25794,C26193,C26551,C26862,C26899,C26999,C3632,C407,C4859,C6359,C8027,C8841
GO:0047326	0.00160832	21.4571	0.268296	3	6	inositol tetrakisphosphate 5-kinase activity	0.315883	1	2	1	C15365,C21721	C22489
GO:0000823	0.00160832	21.4571	0.268296	3	6	inositol-1,4,5-trisphosphate 6-kinase activity	0.315883	1	2	1	C15365,C21721	C22489
GO:0016818	0.00167874	1.42635	69.9805	94	1565	hydrolase activity, acting on acid anhydrides, in phosphorus-containing anhydrides	0.315883	1	62	33	C10066,C10336,C1057,C11094,C1131,C11528,C12904,C12922,C1310,C1370,C14638,C14874,C1592,C1988,C20681,C22480,C2333,C2395,C24740,C2559,C260,C2610,C2659,C3038,C3197,C3246,C3591,C370,C3771,C3804,C3870,C3987,C4667,C4807,C5314,C539,C5440,C555,C5564,C5584,C6174,C676,C6803,C6808,C690,C693,C7076,C7138,C764,C7997,C805,C809,C831,C8394,C8637,C886,C8917,C8976,C9796,C98,C9868,C992	C15102,C1701,C20045,C20562,C20794,C21464,C21544,C21850,C21893,C21949,C22234,C22480,C22815,C22934,C22971,C23004,C23364,C23655,C24180,C25870,C26193,C26485,C26551,C26680,C26862,C26899,C26999,C3194,C407,C4859,C6359,C8027,C958
GO:0015375	0.00276887	8.59171	0.626024	4	14	glycine:sodium symporter activity	0.383006	1	3	1	C5626,C5804,C6012	C4503
GO:0043021	0.00285904	2.89769	4.15859	11	93	ribonucleoprotein complex binding	0.383006	1	5	6	C2306,C464,C5924,C6174,C9796	C1172,C20290,C23364,C23655,C26936,C6359
GO:0008124	0.00581177	42.8545	0.134148	2	3	4-alpha-hydroxytetrahydrobiopterin dehydratase activity	0.383006	1	1	1	C9796	C24615
GO:0052654	0.00581177	42.8545	0.134148	2	3	L-leucine transaminase activity	0.383006	1	1	1	C11746	C12508
GO:0052655	0.00581177	42.8545	0.134148	2	3	L-valine transaminase activity	0.383006	1	1	1	C11746	C12508
GO:0052656	0.00581177	42.8545	0.134148	2	3	L-isoleucine transaminase activity	0.383006	1	1	1	C11746	C12508
GO:0036310	0.00581177	42.8545	0.134148	2	3	ATP-dependent DNA/DNA annealing activity	0.383006	1	2	0	C4807,C5314
GO:0030613	0.00581177	42.8545	0.134148	2	3	oxidoreductase activity, acting on phosphorus or arsenic in donors	0.383006	1	1	1	C8637	C26443
GO:0140666	0.00581177	42.8545	0.134148	2	3	annealing activity	0.383006	1	2	0	C4807,C5314
GO:0005294	0.00591672	6.60759	0.760172	4	17	neutral L-amino acid secondary active transmembrane transporter activity	0.383006	1	3	1	C5626,C5804,C6012	C4503
GO:0004222	0.00596306	1.9994	10.0611	19	225	metalloendopeptidase activity	0.383006	1	14	5	C1663,C1691,C19341,C20681,C2930,C3471,C4422,C4597,C4921,C6566,C8528,C8616,C8976,C9671	C15792,C18992,C23364,C23655,C393
GO:0051787	0.00610638	10.7262	0.402444	3	9	misfolded protein binding	0.383006	1	1	2	C6174	C20290,C6359
GO:0004467	0.00734215	6.13518	0.804888	4	18	long-chain fatty acid-CoA ligase activity	0.436278	1	3	1	C19403,C21082,C6426	C8841
GO:0042169	0.00856697	4.47724	1.29676	5	29	SH2 domain binding	0.4548	1	4	1	C11475,C12693,C14560,C3722	C15663
GO:0005343	0.00986901	3.20535	2.41466	7	54	organic acid:sodium symporter activity	0.4548	1	4	3	C5626,C5804,C6012,C7443	C4503,C6686,C7741
GO:0070717	0.00991052	4.29785	1.34148	5	30	poly-purine tract binding	0.4548	1	3	2	C11475,C12693,C2683	C15152,C15663
