# Supplementary material for: Mining Differentially Expressed Genes in the Marine Free-Living Flatworm Macrostomum lignano Under Aneuploidy-Driven Ploidy Changes
Source: Cells. 2026 Jan 27;15(3):245. doi: 10.3390/cells15030245 (PMC12896417; doi:10.3390/cells15030245)
Supplement: Supplementary file 1 [file cells-15-00245-s001.zip › Table S8..xlsx]

## Sheet: KEGGrf_grp_intact.DEG_p0.05_lfc
Table S8. KEGG pathway analysis for DEGs.
KEGGid	p-value	p.adj_BH	p.adj_bonf	odds Ratios	expected Counts	gene Counts	universe Counts	gene IDs By Category
4962	1.22319e-12	3.13136e-10	3.13136e-10	6.07659	5.46092	28	239	mikado.scaf921G7, mikado.scaf698G2, mikado.scaf551G9, mikado.scaf460G17, mikado.scaf4380G4, mikado.scaf19G78, mikado.scaf908G9, mikado.scaf882G5, mikado.scaf42G21, mikado.scaf507G22, mikado.scaf1490G7, mikado.scaf1123G12, mikado.scaf1G4, mikado.scaf1448G6, mikado.scaf855G20, mikado.scaf600G1, mikado.scaf1294G2, mikado.scaf3463G2, mikado.scaf2419G3, mikado.scaf172G3, mikado.scaf240G13, mikado.scaf…
3320	0.000160412	0.0205327	0.0410655	3.40286	4.45556	14	195	mikado.scaf977G26, mikado.scaf931G14, mikado.scaf569G5, mikado.scaf4659G1, mikado.scaf1553G16, mikado.scaf163G43, mikado.scaf1516G12, mikado.scaf1046G6, mikado.scaf461G11, mikado.scaf3254G5, mikado.scaf284G17, mikado.scaf3122G1, mikado.scaf3296G6, mikado.scaf756G9
4614	0.00307629	0.223346	0.787531	3.94603	1.91932	7	84	mikado.scaf505G5, mikado.scaf3014G5, mikado.scaf568G3, mikado.scaf482G14, mikado.scaf2701G4, mikado.scaf3580G5, mikado.scaf100G53
1040	0.00463233	0.223346	1	5.02965	1.09675	5	48	mikado.scaf931G14, mikado.scaf19G133, mikado.scaf1553G16, mikado.scaf461G11, mikado.scaf756G9
4912	0.0049569	0.223346	1	2.02734	9.84793	19	431	mikado.scaf608G1, mikado.scaf4675G4, mikado.scaf19G136, mikado.scaf1804G1, mikado.scaf104G2, mikado.scaf241G6, mikado.scaf1614G3, mikado.scaf1257G22, mikado.scaf1283G2, mikado.scaf4464G1, mikado.scaf3463G2, mikado.scaf3771G4, mikado.scaf2921G1, mikado.scaf2640G8, mikado.scaf3169G5, mikado.scaf401G4, mikado.scaf3209G8, mikado.scaf3945G4, mikado.scaf403G12
592	0.00523467	0.223346	1	4.06115	1.59943	6	70	mikado.scaf931G14, mikado.scaf537G10, mikado.scaf1553G16, mikado.scaf263G28, mikado.scaf461G11, mikado.scaf756G9
4621	0.00816604	0.298644	1	2.44501	4.72975	11	207	mikado.scaf67G28, mikado.scaf608G1, mikado.scaf5004G1, mikado.scaf4675G4, mikado.scaf3710G3, mikado.scaf1803G1, mikado.scaf1749G1, mikado.scaf10G105, mikado.scaf1500G30, mikado.scaf1305G15, mikado.scaf3827G4
4120	0.0104655	0.303129	1	1.8126	12.11	21	530	mikado.scaf67G28, mikado.scaf65G37, mikado.scaf507G41, mikado.scaf5004G1, mikado.scaf1696G1, mikado.scaf3456G1, mikado.scaf2294G6, mikado.scaf3288G2, mikado.scaf1803G1, mikado.scaf1749G1, mikado.scaf2003G7, mikado.scaf1327G28, mikado.scaf10G105, mikado.scaf2592G10, mikado.scaf2601G7, mikado.scaf1500G30, mikado.scaf1305G15, mikado.scaf1389G15, mikado.scaf3456G2, mikado.scaf3753G8, mikado.scaf3827G4
3018	0.0117534	0.303129	1	2.31338	4.98109	11	218	mikado.scaf523G2, mikado.scaf169G65, mikado.scaf1917G13, mikado.scaf190G20, mikado.scaf3899G5, mikado.scaf30G3, mikado.scaf1780G22, mikado.scaf10G180, mikado.scaf2967G3, mikado.scaf2966G7, mikado.scaf4987G1
62	0.011841	0.303129	1	3.92915	1.37094	5	60	mikado.scaf4736G3, mikado.scaf19G133, mikado.scaf269G13, mikado.scaf3474G2, mikado.scaf4245G3
4626	0.0141601	0.319938	1	2.24731	5.11818	11	224	mikado.scaf887G5, mikado.scaf19G136, mikado.scaf104G2, mikado.scaf102G8, mikado.scaf102G4, mikado.scaf241G6, mikado.scaf1283G2, mikado.scaf3531G4, mikado.scaf2921G1, mikado.scaf2640G8, mikado.scaf3209G8
4745	0.0158014	0.319938	1	2.12423	5.89505	12	258	mikado.scaf629G35, mikado.scaf19G136, mikado.scaf104G2, mikado.scaf241G6, mikado.scaf1257G22, mikado.scaf1283G2, mikado.scaf3260G6, mikado.scaf2921G1, mikado.scaf4331G3, mikado.scaf2640G8, mikado.scaf3209G8, mikado.scaf3945G4
5214	0.0171489	0.319938	1	2.09822	5.9636	12	261	mikado.scaf4675G4, mikado.scaf19G136, mikado.scaf104G2, mikado.scaf13G39, mikado.scaf241G6, mikado.scaf990G11, mikado.scaf1257G22, mikado.scaf1283G2, mikado.scaf4464G1, mikado.scaf2921G1, mikado.scaf2640G8, mikado.scaf3209G8
4740	0.0179264	0.319938	1	2.1648	5.30097	11	232	mikado.scaf861G24, mikado.scaf1951G4, mikado.scaf19G136, mikado.scaf104G2, mikado.scaf241G6, mikado.scaf1257G22, mikado.scaf1283G2, mikado.scaf3463G2, mikado.scaf2921G1, mikado.scaf2640G8, mikado.scaf3209G8
290	0.0187464	0.319938	1	5.87296	0.571226	3	25	mikado.scaf3045G8, mikado.scaf87G46, mikado.scaf1227G14
730	0.0207523	0.332037	1	10.7464	0.22849	2	10	mikado.scaf794G31, mikado.scaf1534G28
5322	0.0286705	0.431744	1	2.48309	2.94752	7	129	mikado.scaf67G28, mikado.scaf5004G1, mikado.scaf1803G1, mikado.scaf1749G1, mikado.scaf1500G30, mikado.scaf1305G15, mikado.scaf3827G4
940	0.0359818	0.497569	1	4.45329	0.731169	3	32	mikado.scaf4739G5, mikado.scaf3715G2, mikado.scaf2241G2
4910	0.036929	0.497569	1	1.57734	13.778	21	603	mikado.scaf87G59, mikado.scaf608G1, mikado.scaf545G50, mikado.scaf4675G4, mikado.scaf19G136, mikado.scaf1648G7, mikado.scaf104G2, mikado.scaf12G50, mikado.scaf13G39, mikado.scaf2725G2, mikado.scaf241G6, mikado.scaf990G11, mikado.scaf1283G2, mikado.scaf4464G1, mikado.scaf3463G2, mikado.scaf2724G1, mikado.scaf2921G1, mikado.scaf2640G8, mikado.scaf3440G3, mikado.scaf3209G8, mikado.scaf1026G4
4150	0.0462288	0.591729	1	1.98886	4.68405	9	205	mikado.scaf756G15, mikado.scaf545G50, mikado.scaf4675G4, mikado.scaf12G50, mikado.scaf13G39, mikado.scaf2725G2, mikado.scaf990G11, mikado.scaf2724G1, mikado.scaf3440G3
4744	0.0506914	0.617952	1	2.04809	4.04428	8	177	mikado.scaf19G136, mikado.scaf104G2, mikado.scaf3358G8, mikado.scaf241G6, mikado.scaf1283G2, mikado.scaf2921G1, mikado.scaf2640G8, mikado.scaf3209G8
4721	0.0604371	0.68384	1	1.8123	5.68941	10	249	mikado.scaf760G10, mikado.scaf4337G3, mikado.scaf2633G8, mikado.scaf1636G12, mikado.scaf1833G9, mikado.scaf249G20, mikado.scaf3771G4, mikado.scaf2883G5, mikado.scaf3741G7, mikado.scaf1123G13
4971	0.0614387	0.68384	1	1.66437	8.04286	13	352	mikado.scaf648G11, mikado.scaf19G136, mikado.scaf104G2, mikado.scaf241G6, mikado.scaf1257G22, mikado.scaf1283G2, mikado.scaf3463G2, mikado.scaf211G1, mikado.scaf328G9, mikado.scaf2921G1, mikado.scaf2640G8, mikado.scaf3209G8, mikado.scaf3945G4
770	0.0713985	0.756764	1	2.34319	2.21636	5	97	mikado.scaf70G88, mikado.scaf87G46, mikado.scaf1227G14, mikado.scaf251G15, mikado.scaf4331G3
4930	0.0739028	0.756764	1	2.31784	2.2392	5	98	mikado.scaf608G1, mikado.scaf4675G4, mikado.scaf13G39, mikado.scaf990G11, mikado.scaf3771G4
533	0.0788785	0.776649	1	3.14738	1.00536	3	44	mikado.scaf978G25, mikado.scaf137G38, mikado.scaf1906G18
4722	0.0854155	0.785424	1	1.45952	12.6584	18	554	mikado.scaf94G47, mikado.scaf608G1, mikado.scaf541G22, mikado.scaf4675G4, mikado.scaf19G136, mikado.scaf104G2, mikado.scaf13G39, mikado.scaf241G6, mikado.scaf1257G22, mikado.scaf2524G14, mikado.scaf1294G2, mikado.scaf1283G2, mikado.scaf4464G1, mikado.scaf2921G1, mikado.scaf2640G8, mikado.scaf401G4, mikado.scaf3209G8, mikado.scaf403G12
4720	0.0859057	0.785424	1	1.56953	8.49984	13	372	mikado.scaf94G47, mikado.scaf4675G4, mikado.scaf19G136, mikado.scaf104G2, mikado.scaf241G6, mikado.scaf1257G22, mikado.scaf1283G2, mikado.scaf3463G2, mikado.scaf3771G4, mikado.scaf2921G1, mikado.scaf2640G8, mikado.scaf3209G8, mikado.scaf3945G4
720	0.0925071	0.803277	1	2.42543	1.71368	4	75	mikado.scaf960G3, mikado.scaf1984G10, mikado.scaf51G71, mikado.scaf407G18
5133	0.094134	0.803277	1	1.57459	7.81437	12	342	mikado.scaf608G1, mikado.scaf4675G4, mikado.scaf19G136, mikado.scaf36G13, mikado.scaf1781G2, mikado.scaf104G2, mikado.scaf1036G17, mikado.scaf241G6, mikado.scaf1283G2, mikado.scaf2921G1, mikado.scaf2640G8, mikado.scaf3209G8
982	0.116626	0.876414	1	1.7554	4.08998	7	179	mikado.scaf719G6, mikado.scaf718G27, mikado.scaf5179G1, mikado.scaf514G9, mikado.scaf1243G19, mikado.scaf137G42, mikado.scaf3157G7
4710	0.116988	0.876414	1	1.99392	2.58194	5	113	mikado.scaf87G59, mikado.scaf421G36, mikado.scaf245G26, mikado.scaf3753G8, mikado.scaf1026G4
5221	0.123808	0.876414	1	1.82091	3.38166	6	148	mikado.scaf4675G4, mikado.scaf13G39, mikado.scaf2725G2, mikado.scaf990G11, mikado.scaf4464G1, mikado.scaf2724G1
350	0.126783	0.876414	1	1.93965	2.65049	5	116	mikado.scaf1186G5, mikado.scaf158G40, mikado.scaf883G41, mikado.scaf2765G1, mikado.scaf417G2
4961	0.127476	0.876414	1	1.64371	4.98109	8	218	mikado.scaf551G9, mikado.scaf1636G12, mikado.scaf3463G2, mikado.scaf1833G9, mikado.scaf211G1, mikado.scaf3945G4, mikado.scaf3741G7, mikado.scaf1123G13
830	0.13013	0.876414	1	1.9222	2.67334	5	117	mikado.scaf719G6, mikado.scaf718G27, mikado.scaf5179G1, mikado.scaf137G42, mikado.scaf3157G7
5132	0.131257	0.876414	1	1.53708	6.64907	10	291	mikado.scaf629G35, mikado.scaf608G1, mikado.scaf541G22, mikado.scaf4675G4, mikado.scaf199G62, mikado.scaf882G5, mikado.scaf1266G1, mikado.scaf2586G1, mikado.scaf3227G1, mikado.scaf3889G2
4630	0.133516	0.876414	1	1.90506	2.69619	5	118	mikado.scaf3456G1, mikado.scaf13G39, mikado.scaf4464G1, mikado.scaf1402G19, mikado.scaf3456G2
5020	0.133516	0.876414	1	1.90506	2.69619	5	118	mikado.scaf4956G3, mikado.scaf4675G4, mikado.scaf1178G13, mikado.scaf3463G2, mikado.scaf505G3
514	0.141443	0.896157	1	3.18013	0.662622	2	29	mikado.scaf137G38, mikado.scaf105G43
4915	0.143525	0.896157	1	1.42301	9.3224	13	408	mikado.scaf4675G4, mikado.scaf19G136, mikado.scaf104G2, mikado.scaf13G39, mikado.scaf241G6, mikado.scaf1283G2, mikado.scaf4464G1, mikado.scaf3463G2, mikado.scaf2921G1, mikado.scaf2640G8, mikado.scaf3169G5, mikado.scaf3209G8, mikado.scaf3945G4
5410	0.148367	0.897429	1	1.6396	4.36416	7	191	mikado.scaf87G59, mikado.scaf629G35, mikado.scaf3014G5, mikado.scaf3771G4, mikado.scaf482G14, mikado.scaf2701G4, mikado.scaf1026G4
2010	0.150879	0.897429	1	1.71135	3.5873	6	157	mikado.scaf1778G9, mikado.scaf1566G4, mikado.scaf2574G6, mikado.scaf3406G8, mikado.scaf1731G12, mikado.scaf337G51
4122	0.157387	0.897429	1	2.96042	0.70832	2	31	mikado.scaf794G31, mikado.scaf1534G28
4066	0.164123	0.897429	1	1.49288	6.14639	9	269	mikado.scaf4675G4, mikado.scaf12G50, mikado.scaf13G39, mikado.scaf2725G2, mikado.scaf990G11, mikado.scaf1257G22, mikado.scaf2724G1, mikado.scaf3753G8, mikado.scaf3440G3
4145	0.164524	0.897429	1	1.38342	9.57374	13	419	mikado.scaf844G23, mikado.scaf760G10, mikado.scaf629G35, mikado.scaf541G22, mikado.scaf731G9, mikado.scaf202G56, mikado.scaf882G5, mikado.scaf387G12, mikado.scaf825G6, mikado.scaf2883G5, mikado.scaf3511G5, mikado.scaf3889G2, mikado.scaf3089G3
5152	0.164762	0.897429	1	1.31178	13.9836	18	612	mikado.scaf844G23, mikado.scaf760G10, mikado.scaf608G1, mikado.scaf731G9, mikado.scaf4675G4, mikado.scaf202G56, mikado.scaf19G136, mikado.scaf1781G2, mikado.scaf104G2, mikado.scaf1036G17, mikado.scaf241G6, mikado.scaf1257G22, mikado.scaf1283G2, mikado.scaf2921G1, mikado.scaf2640G8, mikado.scaf3511G5, mikado.scaf3209G8, mikado.scaf3089G3
71	0.177597	0.921129	1	1.55404	4.59265	7	201	mikado.scaf931G14, mikado.scaf4659G1, mikado.scaf137G42, mikado.scaf461G11, mikado.scaf3122G1, mikado.scaf3157G7, mikado.scaf4245G3
4713	0.179206	0.921129	1	1.37766	8.86542	12	388	mikado.scaf4675G4, mikado.scaf19G136, mikado.scaf104G2, mikado.scaf241G6, mikado.scaf1257G22, mikado.scaf1283G2, mikado.scaf3463G2, mikado.scaf3771G4, mikado.scaf2921G1, mikado.scaf2640G8, mikado.scaf3209G8, mikado.scaf3945G4
2020	0.179908	0.921129	1	2.11265	1.46234	3	64	mikado.scaf1804G1, mikado.scaf4246G3, mikado.scaf1377G4
600	0.194133	0.974469	1	1.57433	3.88433	6	170	mikado.scaf169G25, mikado.scaf153G40, mikado.scaf180G69, mikado.scaf1436G17, mikado.scaf2327G6, mikado.scaf946G10
4966	0.203153	0.995935	1	1.98212	1.55373	3	68	mikado.scaf760G10, mikado.scaf211G1, mikado.scaf2883G5
4012	0.217106	0.995935	1	1.41735	5.73511	8	251	mikado.scaf608G1, mikado.scaf4675G4, mikado.scaf13G39, mikado.scaf2725G2, mikado.scaf990G11, mikado.scaf1257G22, mikado.scaf4464G1, mikado.scaf2724G1
4011	0.219181	0.995935	1	1.70161	2.39915	4	105	mikado.scaf1804G1, mikado.scaf1150G1, mikado.scaf3028G3, mikado.scaf3531G4
4920	0.222196	0.995935	1	1.44809	4.91254	7	215	mikado.scaf87G59, mikado.scaf608G1, mikado.scaf4659G1, mikado.scaf990G11, mikado.scaf282G53, mikado.scaf3122G1, mikado.scaf1026G4
4340	0.222831	0.995935	1	1.5003	4.06713	6	178	mikado.scaf644G6, mikado.scaf421G36, mikado.scaf667G43, mikado.scaf3463G2, mikado.scaf3209G3, mikado.scaf245G26
3022	0.224026	0.995935	1	1.68482	2.422	4	106	mikado.scaf631G4, mikado.scaf1790G3, mikado.scaf374G45, mikado.scaf2994G9
4620	0.232429	0.995935	1	1.38831	5.84935	8	256	mikado.scaf608G1, mikado.scaf541G22, mikado.scaf4675G4, mikado.scaf3710G3, mikado.scaf36G13, mikado.scaf13G39, mikado.scaf1614G3, mikado.scaf282G53
5203	0.236592	0.995935	1	1.22564	14.8976	18	652	mikado.scaf67G28, mikado.scaf631G4, mikado.scaf541G22, mikado.scaf5004G1, mikado.scaf4675G4, mikado.scaf3288G2, mikado.scaf1803G1, mikado.scaf1749G1, mikado.scaf1781G2, mikado.scaf1036G17, mikado.scaf13G39, mikado.scaf1500G30, mikado.scaf1305G15, mikado.scaf3463G2, mikado.scaf282G53, mikado.scaf374G45, mikado.scaf3592G9, mikado.scaf3827G4
460	0.249183	0.995935	1	2.14474	0.959659	2	42	mikado.scaf4739G5, mikado.scaf3715G2
4711	0.249183	0.995935	1	2.14474	0.959659	2	42	mikado.scaf421G36, mikado.scaf245G26
5031	0.253442	0.995935	1	1.28367	8.68263	11	380	mikado.scaf94G47, mikado.scaf19G136, mikado.scaf104G2, mikado.scaf241G6, mikado.scaf1257G22, mikado.scaf1283G2, mikado.scaf3463G2, mikado.scaf3771G4, mikado.scaf2921G1, mikado.scaf2640G8, mikado.scaf3209G8
3440	0.253639	0.995935	1	1.59058	2.55909	4	112	mikado.scaf678G18, mikado.scaf622G25, mikado.scaf162G7, mikado.scaf3491G4
4010	0.265401	0.995935	1	1.18005	18.0279	21	789	mikado.scaf608G1, mikado.scaf541G22, mikado.scaf4675G4, mikado.scaf3710G3, mikado.scaf199G62, mikado.scaf1804G1, mikado.scaf1987G2, mikado.scaf1781G2, mikado.scaf1036G17, mikado.scaf1614G3, mikado.scaf3701G3, mikado.scaf2524G14, mikado.scaf4464G1, mikado.scaf3463G2, mikado.scaf282G53, mikado.scaf3771G4, mikado.scaf2474G1, mikado.scaf3227G1, mikado.scaf401G4, mikado.scaf3976G4, mikado.scaf403G12
4070	0.268618	0.995935	1	1.28071	7.90576	10	346	mikado.scaf19G136, mikado.scaf104G2, mikado.scaf13G39, mikado.scaf557G7, mikado.scaf241G6, mikado.scaf1283G2, mikado.scaf1741G13, mikado.scaf2921G1, mikado.scaf2640G8, mikado.scaf3209G8
4973	0.273811	0.995935	1	1.53337	2.65049	4	116	mikado.scaf4739G5, mikado.scaf13G39, mikado.scaf3771G4, mikado.scaf211G1
627	0.276548	0.995935	1	1.44132	3.51875	5	154	mikado.scaf1186G5, mikado.scaf137G42, mikado.scaf4246G3, mikado.scaf3157G7, mikado.scaf1377G4
280	0.280944	0.995935	1	1.43161	3.5416	5	155	mikado.scaf960G3, mikado.scaf1984G10, mikado.scaf87G46, mikado.scaf1227G14, mikado.scaf4245G3
5168	0.281891	0.995935	1	1.22202	10.7619	13	471	mikado.scaf67G28, mikado.scaf608G1, mikado.scaf5004G1, mikado.scaf3710G3, mikado.scaf1803G1, mikado.scaf1749G1, mikado.scaf1781G2, mikado.scaf1036G17, mikado.scaf1874G15, mikado.scaf1500G30, mikado.scaf1305G15, mikado.scaf282G53, mikado.scaf3827G4
362	0.291734	0.995935	1	1.90581	1.0739	2	47	mikado.scaf1186G5, mikado.scaf4245G3
5145	0.297566	0.995935	1	1.24286	8.13425	10	356	mikado.scaf608G1, mikado.scaf507G41, mikado.scaf4675G4, mikado.scaf3710G3, mikado.scaf1781G2, mikado.scaf1036G17, mikado.scaf13G39, mikado.scaf102G8, mikado.scaf10G105, mikado.scaf1614G3
4320	0.30312	0.995935	1	1.38497	3.65584	5	160	mikado.scaf4675G4, mikado.scaf828G13, mikado.scaf1938G6, mikado.scaf4464G1, mikado.scaf4009G6
4270	0.307144	0.995935	1	1.1951	10.9904	13	481	mikado.scaf629G35, mikado.scaf4675G4, mikado.scaf19G136, mikado.scaf104G2, mikado.scaf3358G8, mikado.scaf241G6, mikado.scaf1283G2, mikado.scaf3463G2, mikado.scaf3771G4, mikado.scaf2921G1, mikado.scaf2640G8, mikado.scaf3209G8, mikado.scaf3945G4
601	0.309271	0.995935	1	2.85628	0.365584	1	16	mikado.scaf137G38
3070	0.309271	0.995935	1	2.85628	0.365584	1	16	mikado.scaf1059G5
760	0.313688	0.995935	1	1.55041	1.96502	3	86	mikado.scaf1596G10, mikado.scaf4282G5, mikado.scaf4331G3
20	0.314859	0.995935	1	1.43038	2.83328	4	124	mikado.scaf697G12, mikado.scaf51G71, mikado.scaf3597G1, mikado.scaf407G18
590	0.317107	0.995935	1	1.27939	5.52946	7	242	mikado.scaf719G6, mikado.scaf718G27, mikado.scaf537G10, mikado.scaf5179G1, mikado.scaf263G28, mikado.scaf137G42, mikado.scaf3157G7
910	0.319961	0.995935	1	1.53185	1.98787	3	87	mikado.scaf57G3, mikado.scaf715G15, mikado.scaf5072G1
5216	0.319961	0.995935	1	1.53185	1.98787	3	87	mikado.scaf4675G4, mikado.scaf1150G1, mikado.scaf2169G3
4664	0.327745	0.995935	1	1.2944	4.68405	6	205	mikado.scaf608G1, mikado.scaf541G22, mikado.scaf4675G4, mikado.scaf13G39, mikado.scaf1614G3, mikado.scaf4464G1
500	0.340794	0.995935	1	1.37271	2.94752	4	129	mikado.scaf4739G5, mikado.scaf1533G13, mikado.scaf3715G2, mikado.scaf4331G3
4916	0.345051	0.995935	1	1.17566	9.43665	11	413	mikado.scaf4675G4, mikado.scaf19G136, mikado.scaf104G2, mikado.scaf241G6, mikado.scaf1257G22, mikado.scaf1283G2, mikado.scaf3463G2, mikado.scaf2921G1, mikado.scaf2640G8, mikado.scaf3209G8, mikado.scaf3945G4
4668	0.348435	0.995935	1	1.18329	8.52269	10	373	mikado.scaf608G1, mikado.scaf4675G4, mikado.scaf3710G3, mikado.scaf1781G2, mikado.scaf1036G17, mikado.scaf13G39, mikado.scaf10G105, mikado.scaf1614G3, mikado.scaf2524G14, mikado.scaf282G53
3420	0.357224	0.995935	1	1.28442	3.93003	5	172	mikado.scaf622G25, mikado.scaf3288G2, mikado.scaf1790G3, mikado.scaf1154G20, mikado.scaf3753G8
100	0.357567	0.995935	1	1.42915	2.12496	3	93	mikado.scaf35G62, mikado.scaf137G42, mikado.scaf3157G7
3060	0.363815	0.995935	1	1.41336	2.14781	3	94	mikado.scaf4956G3, mikado.scaf1178G13, mikado.scaf1059G5
980	0.370844	0.995935	1	1.2615	3.99858	5	175	mikado.scaf719G6, mikado.scaf718G27, mikado.scaf5179G1, mikado.scaf137G42, mikado.scaf3157G7
3010	0.377656	0.995935	1	1.11227	14.4863	16	634	mikado.scaf996G7, mikado.scaf541G18, mikado.scaf127G33, mikado.scaf1181G14, mikado.scaf1151G15, mikado.scaf127G32, mikado.scaf1714G5, mikado.scaf3268G8, mikado.scaf1501G1, mikado.scaf227G14, mikado.scaf3389G6, mikado.scaf592G58, mikado.scaf284G17, mikado.scaf2245G4, mikado.scaf555G16, mikado.scaf3440G3
52	0.388696	0.995935	1	1.35349	2.2392	3	98	mikado.scaf4739G5, mikado.scaf137G38, mikado.scaf1533G13
900	0.391742	0.995935	1	1.50339	1.34809	2	59	mikado.scaf1237G2, mikado.scaf4091G3
4512	0.392738	0.995935	1	1.27018	3.17601	4	139	mikado.scaf2467G4, mikado.scaf2584G4, mikado.scaf2585G8, mikado.scaf2159G1
471	0.398819	0.995935	1	2.03939	0.502679	1	22	mikado.scaf715G15
642	0.398819	0.995935	1	2.03939	0.502679	1	22	mikado.scaf1186G5
4725	0.399992	0.995935	1	1.15149	6.9918	8	306	mikado.scaf94G47, mikado.scaf4675G4, mikado.scaf13G39, mikado.scaf1257G22, mikado.scaf3463G2, mikado.scaf150G12, mikado.scaf3771G4, mikado.scaf3945G4
1120	0.400578	0.995935	1	1.09109	15.6744	17	686	mikado.scaf960G3, mikado.scaf541G8, mikado.scaf697G12, mikado.scaf1186G5, mikado.scaf1984G10, mikado.scaf514G9, mikado.scaf51G71, mikado.scaf1243G19, mikado.scaf137G42, mikado.scaf4246G3, mikado.scaf505G29, mikado.scaf2377G9, mikado.scaf3157G7, mikado.scaf1377G4, mikado.scaf3597G1, mikado.scaf407G18, mikado.scaf4245G3
480	0.411658	0.995935	1	1.19736	4.20422	5	184	mikado.scaf4441G4, mikado.scaf505G29, mikado.scaf2567G15, mikado.scaf2568G18, mikado.scaf100G53
521	0.412575	0.995935	1	1.94656	0.525528	1	23	mikado.scaf1377G4
790	0.415824	0.995935	1	1.42794	1.41664	2	62	mikado.scaf4246G3, mikado.scaf1377G4
510	0.423654	0.995935	1	1.21564	3.31311	4	145	mikado.scaf1752G8, mikado.scaf137G38, mikado.scaf1965G4, mikado.scaf2848G5
4970	0.428302	0.995935	1	1.10226	9.11676	10	399	mikado.scaf19G136, mikado.scaf104G2, mikado.scaf241G6, mikado.scaf1283G2, mikado.scaf3463G2, mikado.scaf211G1, mikado.scaf2921G1, mikado.scaf2640G8, mikado.scaf3209G8, mikado.scaf3945G4
562	0.434189	0.995935	1	1.16443	4.31847	5	189	mikado.scaf1533G10, mikado.scaf13G39, mikado.scaf557G7, mikado.scaf250G2, mikado.scaf1741G13
630	0.437655	0.995935	1	1.2477	2.422	3	106	mikado.scaf960G3, mikado.scaf697G12, mikado.scaf1984G10
3013	0.450313	0.995935	1	1.07156	11.2417	12	492	mikado.scaf67G28, mikado.scaf5004G1, mikado.scaf1803G1, mikado.scaf1749G1, mikado.scaf12G50, mikado.scaf1150G1, mikado.scaf1500G30, mikado.scaf1305G15, mikado.scaf3510G2, mikado.scaf3509G4, mikado.scaf3364G4, mikado.scaf3827G4
4114	0.450313	0.995935	1	1.07156	11.2417	12	492	mikado.scaf4675G4, mikado.scaf19G136, mikado.scaf104G2, mikado.scaf1327G28, mikado.scaf241G6, mikado.scaf1257G22, mikado.scaf1283G2, mikado.scaf3463G2, mikado.scaf2921G1, mikado.scaf2640G8, mikado.scaf3753G8, mikado.scaf3209G8
4728	0.450313	0.995935	1	1.07156	11.2417	12	492	mikado.scaf608G1, mikado.scaf19G136, mikado.scaf104G2, mikado.scaf241G6, mikado.scaf1257G22, mikado.scaf1283G2, mikado.scaf3463G2, mikado.scaf3771G4, mikado.scaf2921G1, mikado.scaf2640G8, mikado.scaf3209G8, mikado.scaf3945G4
5142	0.451175	0.995935	1	1.10676	6.35203	7	278	mikado.scaf608G1, mikado.scaf4675G4, mikado.scaf3014G5, mikado.scaf13G39, mikado.scaf482G14, mikado.scaf2701G4, mikado.scaf3945G4
4540	0.45551	0.995935	1	1.09164	7.35739	8	322	mikado.scaf4675G4, mikado.scaf387G12, mikado.scaf4464G1, mikado.scaf3463G2, mikado.scaf825G6, mikado.scaf401G4, mikado.scaf3945G4, mikado.scaf403G12
5204	0.460971	0.995935	1	1.12721	4.45556	5	195	mikado.scaf719G6, mikado.scaf718G27, mikado.scaf5179G1, mikado.scaf137G42, mikado.scaf3157G7
5205	0.461531	0.995935	1	1.04839	16.2685	17	712	mikado.scaf629G35, mikado.scaf541G22, mikado.scaf4675G4, mikado.scaf199G62, mikado.scaf1781G2, mikado.scaf1036G17, mikado.scaf13G39, mikado.scaf2725G2, mikado.scaf990G11, mikado.scaf1257G22, mikado.scaf667G43, mikado.scaf4464G1, mikado.scaf3463G2, mikado.scaf2724G1, mikado.scaf3169G5, mikado.scaf3227G1, mikado.scaf3440G3
1210	0.462486	0.995935	1	1.29761	1.55373	2	68	mikado.scaf87G46, mikado.scaf1227G14
5110	0.485803	0.995935	1	1.07947	5.57516	6	244	mikado.scaf992G31, mikado.scaf760G10, mikado.scaf629G35, mikado.scaf3463G2, mikado.scaf1019G2, mikado.scaf2883G5
903	0.490864	0.995935	1	1.14675	2.62764	3	115	mikado.scaf1186G5, mikado.scaf137G42, mikado.scaf3157G7
945	0.492356	0.995935	1	1.22313	1.64513	2	72	mikado.scaf137G42, mikado.scaf3157G7
5160	0.495276	0.995935	1	1.05897	6.62622	7	290	mikado.scaf608G1, mikado.scaf4675G4, mikado.scaf3456G1, mikado.scaf13G39, mikado.scaf4464G1, mikado.scaf282G53, mikado.scaf3456G2
5016	0.503706	0.995935	1	1.02672	12.6812	13	555	mikado.scaf525G13, mikado.scaf1636G12, mikado.scaf1781G2, mikado.scaf3400G4, mikado.scaf1036G17, mikado.scaf127G33, mikado.scaf1092G1, mikado.scaf211G1, mikado.scaf3977G1, mikado.scaf1594G4, mikado.scaf3170G4, mikado.scaf1393G18, mikado.scaf3945G4
4914	0.505494	0.995935	1	1.0569	5.68941	6	249	mikado.scaf65G37, mikado.scaf608G1, mikado.scaf4675G4, mikado.scaf13G39, mikado.scaf1327G28, mikado.scaf3463G2
5034	0.507709	0.995935	1	1.03138	9.71084	10	425	mikado.scaf94G47, mikado.scaf4675G4, mikado.scaf19G136, mikado.scaf104G2, mikado.scaf241G6, mikado.scaf1283G2, mikado.scaf4464G1, mikado.scaf2921G1, mikado.scaf2640G8, mikado.scaf3209G8
4142	0.510712	0.995935	1	1.02883	9.73369	10	426	mikado.scaf975G10, mikado.scaf844G23, mikado.scaf839G47, mikado.scaf760G10, mikado.scaf755G1, mikado.scaf305G7, mikado.scaf1815G7, mikado.scaf1009G1, mikado.scaf307G30, mikado.scaf40G80
591	0.513446	0.995935	1	1.07673	3.72439	4	163	mikado.scaf537G10, mikado.scaf263G28, mikado.scaf137G42, mikado.scaf3157G7
1100	0.520422	0.995935	1	1.00027	77.9837	78	3413	mikado.scaf960G3, mikado.scaf931G14, mikado.scaf760G10, mikado.scaf719G6, mikado.scaf718G27, mikado.scaf70G88, mikado.scaf622G25, mikado.scaf537G10, mikado.scaf5179G1, mikado.scaf5084G1, mikado.scaf697G12, mikado.scaf4739G5, mikado.scaf4659G1, mikado.scaf433G11, mikado.scaf1994G8, mikado.scaf1984G10, mikado.scaf2396G4, mikado.scaf35G62, mikado.scaf1752G8, mikado.scaf828G42, mikado.scaf1764G9, mik…
5131	0.521051	0.995935	1	1.03951	5.7808	6	253	mikado.scaf629G35, mikado.scaf608G1, mikado.scaf541G22, mikado.scaf4675G4, mikado.scaf1266G1, mikado.scaf2586G1
4610	0.533997	0.995935	1	1.33738	0.754018	1	33	mikado.scaf855G4
363	0.535147	0.995935	1	1.12612	1.78222	2	78	mikado.scaf137G42, mikado.scaf3157G7
4020	0.54922	0.995935	1	0.994356	12.0643	12	528	mikado.scaf94G47, mikado.scaf19G136, mikado.scaf104G2, mikado.scaf241G6, mikado.scaf1257G22, mikado.scaf1283G2, mikado.scaf3463G2, mikado.scaf3771G4, mikado.scaf2921G1, mikado.scaf2640G8, mikado.scaf3209G8, mikado.scaf3945G4
3450	0.555094	0.995935	1	1.25854	0.799716	1	35	mikado.scaf162G7
981	0.555597	0.995935	1	1.08314	1.85077	2	81	mikado.scaf137G42, mikado.scaf3157G7
4975	0.563049	0.995935	1	1.0266	2.92468	3	128	mikado.scaf163G43, mikado.scaf1046G6, mikado.scaf3296G6
4380	0.572407	0.995935	1	0.979843	8.1571	8	357	mikado.scaf94G47, mikado.scaf608G1, mikado.scaf541G22, mikado.scaf4675G4, mikado.scaf3710G3, mikado.scaf13G39, mikado.scaf3699G6, mikado.scaf282G53
750	0.575239	0.995935	1	1.18846	0.845414	1	37	mikado.scaf1994G8
710	0.575402	0.995935	1	1.04331	1.91932	2	84	mikado.scaf697G12, mikado.scaf2377G9
565	0.578805	0.995935	1	1.00234	2.99322	3	131	mikado.scaf537G10, mikado.scaf263G28, mikado.scaf4331G3
4650	0.581174	0.995935	1	0.97522	6.14639	6	269	mikado.scaf541G22, mikado.scaf4675G4, mikado.scaf1781G2, mikado.scaf1036G17, mikado.scaf13G39, mikado.scaf4464G1
4964	0.58186	0.995935	1	1.03067	1.94217	2	85	mikado.scaf715G15, mikado.scaf211G1
624	0.58186	0.995935	1	1.03067	1.94217	2	85	mikado.scaf137G42, mikado.scaf3157G7
5100	0.586403	0.995935	1	0.968169	7.22029	7	316	mikado.scaf629G35, mikado.scaf541G22, mikado.scaf13G39, mikado.scaf2586G1, mikado.scaf1833G9, mikado.scaf3741G7, mikado.scaf1123G13
3020	0.588245	0.995935	1	1.01833	1.96502	2	86	mikado.scaf3400G4, mikado.scaf211G1
4013	0.594557	0.995935	1	1.00628	1.98787	2	87	mikado.scaf4675G4, mikado.scaf4464G1
270	0.606965	0.995935	1	0.98302	2.03356	2	89	mikado.scaf254G24, mikado.scaf293G18
232	0.61306	0.995935	1	0.971785	2.05641	2	90	mikado.scaf137G42, mikado.scaf3157G7
620	0.614154	0.995935	1	0.949921	3.15317	3	138	mikado.scaf697G12, mikado.scaf51G71, mikado.scaf407G18
4110	0.616023	0.995935	1	0.940197	7.42593	7	325	mikado.scaf65G37, mikado.scaf94G88, mikado.scaf4363G4, mikado.scaf1790G3, mikado.scaf1327G28, mikado.scaf1112G1, mikado.scaf3753G8
4350	0.62199	0.995935	1	0.93402	4.27277	4	187	mikado.scaf4675G4, mikado.scaf2725G2, mikado.scaf2724G1, mikado.scaf3753G8
4978	0.62388	0.995935	1	0.935929	3.19886	3	140	mikado.scaf648G11, mikado.scaf211G1, mikado.scaf328G9
5211	0.626027	0.995935	1	0.928678	5.36952	5	235	mikado.scaf541G22, mikado.scaf4675G4, mikado.scaf13G39, mikado.scaf4464G1, mikado.scaf3753G8
4111	0.629754	0.995935	1	0.924596	5.39237	5	236	mikado.scaf65G37, mikado.scaf4363G4, mikado.scaf1327G28, mikado.scaf1112G1, mikado.scaf3753G8
4146	0.633887	0.995935	1	0.92167	6.48912	6	284	mikado.scaf931G14, mikado.scaf4659G1, mikado.scaf461G11, mikado.scaf150G12, mikado.scaf3122G1, mikado.scaf3480G5
40	0.647122	0.995935	1	0.971865	1.02821	1	45	mikado.scaf3198G4
5219	0.648116	0.995935	1	0.909393	2.19351	2	96	mikado.scaf4675G4, mikado.scaf3169G5
1230	0.650571	0.995935	1	0.905081	6.60337	6	289	mikado.scaf51G71, mikado.scaf3045G8, mikado.scaf87G46, mikado.scaf1227G14, mikado.scaf2377G9, mikado.scaf407G18
680	0.659229	0.995935	1	0.890329	2.2392	2	98	mikado.scaf514G9, mikado.scaf1243G19
534	0.66311	0.995935	1	0.929486	1.0739	1	47	mikado.scaf1131G5
5010	0.66629	0.995935	1	0.915447	16.2914	15	713	mikado.scaf4675G4, mikado.scaf19G136, mikado.scaf1781G2, mikado.scaf104G2, mikado.scaf1036G17, mikado.scaf127G33, mikado.scaf1997G1, mikado.scaf241G6, mikado.scaf1283G2, mikado.scaf2163G20, mikado.scaf3771G4, mikado.scaf2921G1, mikado.scaf2640G8, mikado.scaf3209G8, mikado.scaf3945G4
3460	0.669969	0.995935	1	0.871679	3.42735	3	150	mikado.scaf678G18, mikado.scaf94G88, mikado.scaf5084G1
4640	0.670831	0.995935	1	0.90965	1.09675	1	48	mikado.scaf100G53
5210	0.673138	0.995935	1	0.882818	6.76331	6	296	mikado.scaf608G1, mikado.scaf541G22, mikado.scaf4675G4, mikado.scaf1781G2, mikado.scaf1036G17, mikado.scaf13G39
4064	0.676121	0.995935	1	0.874571	5.68941	5	249	mikado.scaf3710G3, mikado.scaf3456G1, mikado.scaf36G13, mikado.scaf10G105, mikado.scaf282G53
4972	0.676661	0.995935	1	0.888427	8.95682	8	392	mikado.scaf861G24, mikado.scaf648G11, mikado.scaf551G9, mikado.scaf541G22, mikado.scaf1951G4, mikado.scaf211G1, mikado.scaf328G9, mikado.scaf3945G4
5223	0.678674	0.995935	1	0.859863	3.47305	3	152	mikado.scaf4675G4, mikado.scaf13G39, mikado.scaf4464G1
260	0.682963	0.995935	1	0.854074	3.4959	3	153	mikado.scaf254G24, mikado.scaf3045G8, mikado.scaf293G18
4623	0.685782	0.995935	1	0.845972	2.35345	2	103	mikado.scaf3400G4, mikado.scaf211G1
4977	0.687209	0.995935	1	0.848361	3.51875	3	154	mikado.scaf1566G4, mikado.scaf4546G2, mikado.scaf1137G6
4141	0.687707	0.995935	1	0.893571	13.3438	12	584	mikado.scaf94G11, mikado.scaf720G1, mikado.scaf608G1, mikado.scaf4956G3, mikado.scaf1696G1, mikado.scaf1658G6, mikado.scaf1178G13, mikado.scaf2524G14, mikado.scaf2075G3, mikado.scaf282G53, mikado.scaf2840G13, mikado.scaf3753G8
5143	0.692951	0.995935	1	0.854901	1.1653	1	51	mikado.scaf3945G4
4666	0.700309	0.995935	1	0.862479	8.06571	7	353	mikado.scaf541G22, mikado.scaf4675G4, mikado.scaf13G39, mikado.scaf2725G2, mikado.scaf2586G1, mikado.scaf2724G1, mikado.scaf3592G9
5215	0.707006	0.995935	1	0.832557	4.77545	4	209	mikado.scaf4675G4, mikado.scaf13G39, mikado.scaf990G11, mikado.scaf4464G1
4151	0.708113	0.995935	1	0.88508	15.6973	14	687	mikado.scaf545G50, mikado.scaf541G22, mikado.scaf4675G4, mikado.scaf12G50, mikado.scaf13G39, mikado.scaf2725G2, mikado.scaf990G11, mikado.scaf4464G1, mikado.scaf2467G4, mikado.scaf2584G4, mikado.scaf2585G8, mikado.scaf2724G1, mikado.scaf2159G1, mikado.scaf3440G3
5218	0.710618	0.995935	1	0.8058	2.4677	2	108	mikado.scaf4675G4, mikado.scaf13G39
5140	0.710618	0.995935	1	0.8058	2.4677	2	108	mikado.scaf4675G4, mikado.scaf3710G3
5323	0.715384	0.995935	1	0.798216	2.49054	2	109	mikado.scaf760G10, mikado.scaf2883G5
4726	0.716241	0.995935	1	0.854159	9.29955	8	407	mikado.scaf4675G4, mikado.scaf1781G2, mikado.scaf1036G17, mikado.scaf137G42, mikado.scaf3463G2, mikado.scaf3771G4, mikado.scaf3157G7, mikado.scaf3945G4
5220	0.72352	0.995935	1	0.80016	3.72439	3	163	mikado.scaf4675G4, mikado.scaf13G39, mikado.scaf4464G1
5161	0.727289	0.995935	1	0.837686	8.2942	7	363	mikado.scaf608G1, mikado.scaf4675G4, mikado.scaf3288G2, mikado.scaf36G13, mikado.scaf1781G2, mikado.scaf1036G17, mikado.scaf13G39
4115	0.727677	0.995935	1	0.81987	6.05499	5	265	mikado.scaf94G88, mikado.scaf4363G4, mikado.scaf1781G2, mikado.scaf1036G17, mikado.scaf1023G25
3050	0.729288	0.995935	1	0.776291	2.55909	2	112	mikado.scaf3223G1, mikado.scaf3588G1
4260	0.73487	0.995935	1	0.785276	3.79294	3	166	mikado.scaf629G35, mikado.scaf3771G4, mikado.scaf211G1
5014	0.736656	0.995935	1	0.810354	6.12354	5	268	mikado.scaf541G22, mikado.scaf1781G2, mikado.scaf1036G17, mikado.scaf1614G3, mikado.scaf2524G14
640	0.738234	0.995935	1	0.762328	2.60479	2	114	mikado.scaf960G3, mikado.scaf1984G10
5130	0.740759	0.995935	1	0.793302	5.00394	4	219	mikado.scaf629G35, mikado.scaf387G12, mikado.scaf2586G1, mikado.scaf825G6
4723	0.745418	0.995935	1	0.801053	6.19209	5	271	mikado.scaf608G1, mikado.scaf4675G4, mikado.scaf3463G2, mikado.scaf3771G4, mikado.scaf3945G4
564	0.74589	0.995935	1	0.811385	7.33454	6	321	mikado.scaf755G1, mikado.scaf537G10, mikado.scaf263G28, mikado.scaf150G12, mikado.scaf29G43, mikado.scaf1377G4
740	0.756522	0.995935	1	0.711945	1.39379	1	61	mikado.scaf4331G3
4391	0.757412	0.995935	1	0.809712	8.56839	7	375	mikado.scaf629G35, mikado.scaf608G1, mikado.scaf2734G5, mikado.scaf953G3, mikado.scaf421G36, mikado.scaf3028G3, mikado.scaf245G26
4510	0.758561	0.995935	1	0.845715	15.2175	13	666	mikado.scaf629G35, mikado.scaf608G1, mikado.scaf541G22, mikado.scaf4675G4, mikado.scaf199G62, mikado.scaf13G39, mikado.scaf10G105, mikado.scaf4464G1, mikado.scaf2467G4, mikado.scaf2584G4, mikado.scaf2585G8, mikado.scaf2159G1, mikado.scaf3227G1
4662	0.759555	0.995935	1	0.771454	5.14103	4	225	mikado.scaf541G22, mikado.scaf4675G4, mikado.scaf13G39, mikado.scaf4464G1
5213	0.759924	0.995935	1	0.752589	3.95288	3	173	mikado.scaf4675G4, mikado.scaf13G39, mikado.scaf4464G1
513	0.763575	0.995935	1	0.723276	2.74188	2	120	mikado.scaf137G38, mikado.scaf2848G5
250	0.763575	0.995935	1	0.723276	2.74188	2	120	mikado.scaf715G15, mikado.scaf390G61
3410	0.763575	0.995935	1	0.723276	2.74188	2	120	mikado.scaf622G25, mikado.scaf3304G12
4310	0.768788	0.995935	1	0.822163	12.0414	10	527	mikado.scaf608G1, mikado.scaf541G22, mikado.scaf215G1, mikado.scaf421G36, mikado.scaf1257G22, mikado.scaf3463G2, mikado.scaf3209G3, mikado.scaf3308G9, mikado.scaf245G26, mikado.scaf3753G8
330	0.77149	0.995935	1	0.757537	5.23243	4	229	mikado.scaf4441G4, mikado.scaf715G15, mikado.scaf2567G15, mikado.scaf390G61
5222	0.771504	0.995935	1	0.785889	7.56303	6	331	mikado.scaf507G41, mikado.scaf3456G1, mikado.scaf13G39, mikado.scaf10G105, mikado.scaf282G53, mikado.scaf3456G2
5146	0.775706	0.995935	1	0.768674	6.44343	5	282	mikado.scaf1781G2, mikado.scaf1036G17, mikado.scaf13G39, mikado.scaf3463G2, mikado.scaf3945G4
1110	0.788556	0.995935	1	0.849374	23.2375	20	1017	mikado.scaf541G8, mikado.scaf697G12, mikado.scaf4739G5, mikado.scaf433G11, mikado.scaf19G133, mikado.scaf2396G4, mikado.scaf559G3, mikado.scaf3045G8, mikado.scaf3715G2, mikado.scaf4091G3, mikado.scaf87G46, mikado.scaf1227G14, mikado.scaf137G42, mikado.scaf2241G2, mikado.scaf505G29, mikado.scaf2377G9, mikado.scaf3157G7, mikado.scaf1377G4, mikado.scaf3597G1, mikado.scaf4245G3
983	0.78929	0.995935	1	0.71432	4.15852	3	182	mikado.scaf70G88, mikado.scaf137G42, mikado.scaf3157G7
4210	0.789456	0.995935	1	0.779297	8.88827	7	389	mikado.scaf507G41, mikado.scaf1781G2, mikado.scaf1036G17, mikado.scaf13G39, mikado.scaf10G105, mikado.scaf3463G2, mikado.scaf282G53
970	0.790429	0.995935	1	0.682455	2.90183	2	127	mikado.scaf1764G9, mikado.scaf1463G2
5120	0.797409	0.995935	1	0.759596	7.81437	6	342	mikado.scaf760G10, mikado.scaf608G1, mikado.scaf541G22, mikado.scaf1781G2, mikado.scaf1036G17, mikado.scaf2883G5
4730	0.80428	0.995935	1	0.694677	4.27277	3	187	mikado.scaf4675G4, mikado.scaf3771G4, mikado.scaf3945G4
360	0.806961	0.995935	1	0.609834	1.62228	1	71	mikado.scaf2241G2
5212	0.807087	0.995935	1	0.715534	5.52946	4	242	mikado.scaf608G1, mikado.scaf541G22, mikado.scaf4675G4, mikado.scaf13G39
380	0.81002	0.995935	1	0.687115	4.31847	3	189	mikado.scaf137G42, mikado.scaf3157G7, mikado.scaf3597G1
650	0.815722	0.995935	1	0.592816	1.66798	1	73	mikado.scaf1300G3
5412	0.817799	0.995935	1	0.641063	3.08462	2	135	mikado.scaf629G35, mikado.scaf3771G4
4140	0.819952	0.995935	1	0.584656	1.69083	1	74	mikado.scaf774G17
5416	0.824313	0.995935	1	0.694764	5.68941	4	249	mikado.scaf629G35, mikado.scaf541G22, mikado.scaf1781G2, mikado.scaf1036G17
3030	0.827211	0.995935	1	0.626796	3.15317	2	138	mikado.scaf622G25, mikado.scaf1112G1
860	0.828125	0.995935	1	0.56899	1.73653	1	76	mikado.scaf559G3
410	0.832072	0.995935	1	0.561466	1.75938	1	77	mikado.scaf70G88
4144	0.834618	0.995935	1	0.773083	14.0293	11	614	mikado.scaf551G9, mikado.scaf535G1, mikado.scaf2734G5, mikado.scaf2298G5, mikado.scaf1636G12, mikado.scaf2683G4, mikado.scaf181G26, mikado.scaf1082G24, mikado.scaf1833G9, mikado.scaf3741G7, mikado.scaf1123G13
5414	0.843965	0.995935	1	0.64167	4.6155	3	202	mikado.scaf629G35, mikado.scaf3463G2, mikado.scaf3771G4
30	0.846974	0.995935	1	0.533251	1.85077	1	81	mikado.scaf505G29
563	0.846974	0.995935	1	0.533251	1.85077	1	81	mikado.scaf828G42
5200	0.852853	0.995935	1	0.796552	22.2093	18	972	mikado.scaf608G1, mikado.scaf541G22, mikado.scaf507G41, mikado.scaf4675G4, mikado.scaf3456G1, mikado.scaf1781G2, mikado.scaf1036G17, mikado.scaf1150G1, mikado.scaf13G39, mikado.scaf10G105, mikado.scaf990G11, mikado.scaf667G43, mikado.scaf4464G1, mikado.scaf282G53, mikado.scaf3456G2, mikado.scaf3169G5, mikado.scaf3753G8, mikado.scaf2169G3
511	0.857279	0.995935	1	0.513874	1.91932	1	84	mikado.scaf1009G1
4960	0.85778	0.995935	1	0.622639	4.7526	3	208	mikado.scaf4675G4, mikado.scaf13G39, mikado.scaf211G1
4913	0.862142	0.995935	1	0.616541	4.7983	3	210	mikado.scaf137G42, mikado.scaf3463G2, mikado.scaf3157G7
5169	0.866524	0.995935	1	0.724731	12.2242	9	535	mikado.scaf608G1, mikado.scaf3710G3, mikado.scaf3400G4, mikado.scaf13G39, mikado.scaf1614G3, mikado.scaf3463G2, mikado.scaf282G53, mikado.scaf211G1, mikado.scaf3223G1
5134	0.872537	0.995935	1	0.601798	4.91254	3	215	mikado.scaf1781G2, mikado.scaf1036G17, mikado.scaf1019G2
5033	0.875859	0.995935	1	0.47904	2.05641	1	90	mikado.scaf3771G4
10	0.883857	0.995935	1	0.53873	3.65584	2	160	mikado.scaf541G8, mikado.scaf2377G9
561	0.890094	0.995935	1	0.528586	3.72439	2	163	mikado.scaf29G43, mikado.scaf3G46
4810	0.891845	0.995935	1	0.697229	12.6812	9	555	mikado.scaf629G35, mikado.scaf541G22, mikado.scaf4675G4, mikado.scaf1987G2, mikado.scaf13G39, mikado.scaf1266G1, mikado.scaf4464G1, mikado.scaf2586G1, mikado.scaf3592G9
4370	0.896392	0.995935	1	0.566534	5.20958	3	228	mikado.scaf541G22, mikado.scaf4675G4, mikado.scaf13G39
4612	0.90162	0.995935	1	0.430366	2.2849	1	100	mikado.scaf40G80
3430	0.90162	0.995935	1	0.430366	2.2849	1	100	mikado.scaf622G25
4113	0.904446	0.995935	1	0.554032	5.32382	3	233	mikado.scaf1327G28, mikado.scaf3463G2, mikado.scaf1112G1
4974	0.913695	0.995935	1	0.488669	4.02143	2	176	mikado.scaf476G20, mikado.scaf211G1
5166	0.916836	0.995935	1	0.678466	14.4406	10	632	mikado.scaf94G88, mikado.scaf622G25, mikado.scaf608G1, mikado.scaf4363G4, mikado.scaf13G39, mikado.scaf1327G28, mikado.scaf10G105, mikado.scaf3463G2, mikado.scaf401G4, mikado.scaf403G12
4911	0.918164	0.995935	1	0.617837	9.52804	6	417	mikado.scaf110G23, mikado.scaf1257G22, mikado.scaf3463G2, mikado.scaf3771G4, mikado.scaf211G1, mikado.scaf3945G4
4130	0.918331	0.995935	1	0.397977	2.4677	1	108	mikado.scaf230G54
4670	0.918659	0.995935	1	0.567224	6.92326	4	303	mikado.scaf629G35, mikado.scaf541G22, mikado.scaf13G39, mikado.scaf3169G5
5164	0.918668	0.995935	1	0.594918	8.2485	5	361	mikado.scaf629G35, mikado.scaf608G1, mikado.scaf4675G4, mikado.scaf13G39, mikado.scaf1614G3
4622	0.921439	0.995935	1	0.47486	4.13567	2	181	mikado.scaf608G1, mikado.scaf282G53
5032	0.935765	0.995935	1	0.500875	5.8722	3	257	mikado.scaf3463G2, mikado.scaf61G53, mikado.scaf3771G4
3040	0.938827	0.995935	1	0.58557	10.0307	6	439	mikado.scaf152G84, mikado.scaf30G3, mikado.scaf1874G15, mikado.scaf3271G2, mikado.scaf2190G4, mikado.scaf1069G18
190	0.942715	0.995935	1	0.525892	7.44878	4	326	mikado.scaf760G10, mikado.scaf127G33, mikado.scaf211G1, mikado.scaf2883G5
230	0.944197	0.995935	1	0.639756	15.2632	10	668	mikado.scaf622G25, mikado.scaf433G11, mikado.scaf2396G4, mikado.scaf3358G8, mikado.scaf3400G4, mikado.scaf110G23, mikado.scaf61G53, mikado.scaf211G1, mikado.scaf4331G3, mikado.scaf3889G2
5012	0.946102	0.995935	1	0.549027	8.91112	5	390	mikado.scaf736G25, mikado.scaf1781G2, mikado.scaf1036G17, mikado.scaf127G33, mikado.scaf284G17
5217	0.947536	0.995935	1	0.337538	2.90183	1	127	mikado.scaf667G43
4660	0.954324	0.995935	1	0.463691	6.32918	3	277	mikado.scaf4675G4, mikado.scaf13G39, mikado.scaf4464G1
240	0.955421	0.995935	1	0.500456	7.81437	4	342	mikado.scaf70G88, mikado.scaf622G25, mikado.scaf3400G4, mikado.scaf211G1
310	0.95988	0.995935	1	0.396267	4.93539	2	216	mikado.scaf3070G1, mikado.scaf3597G1
4062	0.961014	0.995935	1	0.518575	9.4138	5	412	mikado.scaf541G22, mikado.scaf4675G4, mikado.scaf13G39, mikado.scaf4464G1, mikado.scaf3463G2
4727	0.961417	0.995935	1	0.392545	4.98109	2	218	mikado.scaf3463G2, mikado.scaf3771G4
4330	0.964707	0.995935	1	0.297074	3.29026	1	144	mikado.scaf828G13
5030	0.976816	0.995935	1	0.263544	3.70154	1	162	mikado.scaf3463G2
4390	0.982778	0.995935	1	0.457176	10.6248	5	465	mikado.scaf629G35, mikado.scaf2734G5, mikado.scaf421G36, mikado.scaf3028G3, mikado.scaf245G26
4520	0.984587	0.995935	1	0.377701	7.72297	3	338	mikado.scaf629G35, mikado.scaf541G22, mikado.scaf4675G4
4724	0.984688	0.995935	1	0.417894	9.29955	4	407	mikado.scaf4675G4, mikado.scaf3463G2, mikado.scaf3771G4, mikado.scaf3945G4
3015	0.985744	0.995935	1	0.317691	6.12354	2	268	mikado.scaf179G4, mikado.scaf1122G8
4742	0.986694	0.995935	1	0.368693	7.90576	3	346	mikado.scaf110G23, mikado.scaf3463G2, mikado.scaf3771G4
4976	0.990892	0.995935	1	0.292988	6.62622	2	290	mikado.scaf3463G2, mikado.scaf211G1
4530	0.992534	0.995935	1	0.337424	8.61408	3	377	mikado.scaf629G35, mikado.scaf2734G5, mikado.scaf3661G10
5162	0.992971	0.995935	1	0.199463	4.86684	1	213	mikado.scaf13G39
4360	0.995935	0.995935	1	0.257367	7.51733	2	329	mikado.scaf541G22, mikado.scaf4675G4
