# Supplementary material for: Mining Differentially Expressed Genes in the Marine Free-Living Flatworm Macrostomum lignano Under Aneuploidy-Driven Ploidy Changes
Source: Cells. 2026 Jan 27;15(3):245. doi: 10.3390/cells15030245 (PMC12896417; doi:10.3390/cells15030245)
Supplement: Supplementary file 1 [file cells-15-00245-s001.zip › Table S9..xlsx]

## Sheet: Лист1
Table S9. KEGG pathways for DEGs.
KEGGs	N of DEGs	KEGG name		Sub-category		Category	N	N
1100	78	metabolic pathways	1	metabolism	1	metabolism	123	350
1110	20	Biosynthesis of secondary metabolites	1	metabolism	1	metabolism		0.2267
1120	17	Microbial metabolism in diverse environments	1	metabolism	1	metabolism
1230	6	Biosynthesis of amino acids	1	metabolism	1	metabolism
1210	2	2-Oxocarboxylic acid metabolism	1	metabolism	1	metabolism
562	5	Inositol phosphate metabolism	1.1	carbohydrate metabolism	1	metabolism	35
20	4	Citrate cycle (TCA cycle)	1.1	carbohydrate metabolism	1	metabolism
500	4	Starch and sucrose metabolism	1.1	carbohydrate metabolism	1	metabolism
940	3	Phenylpropanoid biosynthesis	1.1	carbohydrate metabolism	1	metabolism
52	3	Galactose metabolism	1.1	carbohydrate metabolism	1	metabolism
630	3	Glyoxylate and dicarboxylate metabolism	1.1	carbohydrate metabolism	1	metabolism
620	3	Pyruvate metabolism	1.1	carbohydrate metabolism	1	metabolism
232	2	Caffeine metabolism	1.1	carbohydrate metabolism	1	metabolism
640	2	Propanoate metabolism	1.1	carbohydrate metabolism	1	metabolism
10	2	Glycolysis / Gluconeogenesis	1.1	carbohydrate metabolism	1	metabolism
521	1	Streptomycin biosynthesis	1.1	carbohydrate metabolism	1	metabolism
40	1	Pentose and glucuronate interconversions	1.1	carbohydrate metabolism	1	metabolism
650	1	Butanoate metabolism	1.1	carbohydrate metabolism	1	metabolism
30	1	Pentose phosphate pathway	1.1	carbohydrate metabolism	1	metabolism
945	2	Stilbenoid, diarylheptanoid and gingerol biosynthesis 1.10	1.10	biosynthesis of other secondary metabolites	1	metabolism	2
982	7	Drug metabolism - cytochrome P450 1.11	1.11	xenobiotic biodegradation and metabolism	1	metabolism	27
627	5	Aminobenzoate degradation	1.11	xenobiotic biodegradation and metabolism	1	metabolism
980	5	Metabolism of xenobiotics by cytochrome P450	1.11	xenobiotic biodegradation and metabolism	1	metabolism
983	3	Drug metabolism - other enzymes	1.11	xenobiotic biodegradation and metabolism	1	metabolism
362	2	Benzoate degradation	1.11	xenobiotic biodegradation and metabolism	1	metabolism
363	2	Bisphenol degradation	1.11	xenobiotic biodegradation and metabolism	1	metabolism
624	2	Polycyclic aromatic hydrocarbon degradation	1.11	xenobiotic biodegradation and metabolism	1	metabolism
642	1	Ethylbenzene degradation	1.11	xenobiotic biodegradation and metabolism	1	metabolism
71	7	Fatty acid degradation	1.2	energy metabolism	1	metabolism	22
720	4	Other carbon fixation pathways	1.2	energy metabolism	1	metabolism
190	4	Oxidative phosphorylation	1.2	energy metabolism	1	metabolism
910	3	Nitrogen metabolism	1.2	energy metabolism	1	metabolism
710	2	Carbon fixation by Calvin cycle	1.2	energy metabolism	1	metabolism
680	2	Methane metabolism	1.2	energy metabolism	1	metabolism
590	7	Arachidonic acid metabolism	1.3	lipid metabolism	1	metabolism	47
592	6	alpha-Linolenic acid metabolism	1.3	lipid metabolism	1	metabolism
600	6	Sphingolipid metabolism	1.3	lipid metabolism	1	metabolism
564	6	Glycerophospholipid metabolism	1.3	lipid metabolism	1	metabolism
1040	5	Biosynthesis of unsaturated fatty acids	1.3	lipid metabolism	1	metabolism
62	5	Fatty acid elongation	1.3	lipid metabolism	1	metabolism
591	4	Linoleic acid metabolism	1.3	lipid metabolism	1	metabolism
100	3	Steroid biosynthesis	1.3	lipid metabolism	1	metabolism
565	3	Ether lipid metabolism	1.3	lipid metabolism	1	metabolism
561	2	Glycerolipid metabolism	1.3	lipid metabolism	1	metabolism
230	10	Purine metabolism	1.4	nucleotide metabolism	1	metabolism	14
240	4	Pyrimidine metabolism	1.4	nucleotide metabolism	1	metabolism
350	5	Tyrosine metabolism	1.5	amino acid metabolism	1	metabolism	30
280	5	aline, leucine and isoleucine degradation	1.5	amino acid metabolism	1	metabolism
330	4	Arginine and proline metabolism	1.5	amino acid metabolism	1	metabolism
290	3	Valine, leucine and isoleucine biosynthesis	1.5	amino acid metabolism	1	metabolism
260	3	Glycine, serine and threonine metabolism	1.5	amino acid metabolism	1	metabolism
380	3	Tryptophan metabolism	1.5	amino acid metabolism	1	metabolism
270	2	Cysteine and methionine metabolism	1.5	amino acid metabolism	1	metabolism
250	2	Alanine, aspartate and glutamate metabolism	1.5	amino acid metabolism	1	metabolism
310	2	Lysine degradation	1.5	amino acid metabolism	1	metabolism
360	1	Phenylalanine metabolism	1.5	amino acid metabolism	1	metabolism
480	5	Glutathione metabolism	1.6	metabolism of other amino acids	1	metabolism	8
460	2	Cyanoamino acid metabolism	1.6	metabolism of other amino acids	1	metabolism
410	1	beta-Alanine metabolism	1.6	metabolism of other amino acids	1	metabolism
510	4	N-Glycan biosynthesis	1.7	glycan biosynthesis and metabolism	1	metabolism	15
533	3	Glycosaminoglycan biosynthesis - keratan sulfate	1.7	glycan biosynthesis and metabolism	1	metabolism
514	2	Other types of O-glycan biosynthesis	1.7	glycan biosynthesis and metabolism	1	metabolism
513	2	Various types of N-glycan biosynthesis	1.7	glycan biosynthesis and metabolism	1	metabolism
601	1	Glycosphingolipid biosynthesis - lacto and neolacto series	1.7	glycan biosynthesis and metabolism	1	metabolism
534	1	Glycosaminoglycan biosynthesis - heparan sulfate / heparin	1.7	glycan biosynthesis and metabolism	1	metabolism
563	1	Glycosylphosphatidylinositol (GPI)-anchor biosynthesis	1.7	glycan biosynthesis and metabolism	1	metabolism
511	1	Other glycan degradation	1.7	glycan biosynthesis and metabolism	1	metabolism
770	5	Pantothenate and CoA biosynthesis	1.8	metabolism of cofactors and vitamins	1	metabolism	20
830	5	Retinol metabolism	1.8	metabolism of cofactors and vitamins	1	metabolism
760	3	Nicotinate and nicotinamide metabolism	1.8	metabolism of cofactors and vitamins	1	metabolism
730	2	Thiamine metabolism	1.8	metabolism of cofactors and vitamins	1	metabolism
790	2	Folate biosynthesis	1.8	metabolism of cofactors and vitamins	1	metabolism
750	1	Vitamin B6 metabolism	1.8	metabolism of cofactors and vitamins	1	metabolism
740	1	Riboflavin metabolism	1.8	metabolism of cofactors and vitamins	1	metabolism
860	1	Porphyrin metabolism	1.8	metabolism of cofactors and vitamins	1	metabolism
903	3	Limonene degradation	1.9	metabolism of terpenoids and polyketides	1	metabolism	7
900	2	Terpenoid backbone biosynthesis	1.9	metabolism of terpenoids and polyketides	1	metabolism
981	2	Insect hormone biosynthesis	1.9	metabolism of terpenoids and polyketides	1	metabolism
3040	6	Spliceosome	2.1	transcription	2	genetic information processing	12	114
3022	4	Basal transcription factors	2.1	transcription	2	genetic information processing		0.0738
3020	2	RNA polymerase	2.1	transcription	2	genetic information processing
3010	16	Ribosome	2.2	translation	2	genetic information processing	32
3013	12	Nucleocytoplasmic transport	2.2	translation	2	genetic information processing
970	2	Aminoacyl-tRNA biosynthesis	2.2	translation	2	genetic information processing
3015	2	mRNA surveillance pathway	2.2	translation	2	genetic information processing
4120	21	Ubiquitin mediated proteolysis	2.3	folding, sorting and degradation	2	genetic information processing	52
4141	12	Protein processing in endoplasmic reticulum	2.3	folding, sorting and degradation	2	genetic information processing
3018	11	RNA degradation	2.3	folding, sorting and degradation	2	genetic information processing
3060	3	Protein export	2.3	folding, sorting and degradation	2	genetic information processing
4122	2	Sulfur relay system	2.3	folding, sorting and degradation	2	genetic information processing
3050	2	Proteasome	2.3	folding, sorting and degradation	2	genetic information processing
4130	1	SNARE interactions in vesicular transport	2.3	folding, sorting and degradation	2	genetic information processing
3420	5	Nucleotide excision repair	2.4	replication and repair	2	genetic information processing	18
3440	4	Homologous recombination	2.4	replication and repair	2	genetic information processing
3460	3	Fanconi anemia pathway	2.4	replication and repair	2	genetic information processing
3410	2	Base excision repair	2.4	replication and repair	2	genetic information processing
3030	2	DNA replication	2.4	replication and repair	2	genetic information processing
3450	1	Non-homologous end-joining	2.4	replication and repair	2	genetic information processing
3430	1	Mismatch repair	2.4	replication and repair	2	genetic information processing
2010	6	ABC transporters	3.1	membrane transport	3	environmental information processing	7	159
3070	1	Bacterial secretion system	3.1	membrane transport	3	environmental information processing		0.1029
4010	21	MAPK signaling pathway	3.2	signal transduction	3	environmental information processing	148
4151	14	PI3K-Akt signaling pathway	3.2	signal transduction	3	environmental information processing
4020	12	Calcium signaling pathway	3.2	signal transduction	3	environmental information processing
4070	10	Phosphatidylinositol signaling system	3.2	signal transduction	3	environmental information processing
4668	10	TNF signaling pathway	3.2	signal transduction	3	environmental information processing
4310	10	Wnt signaling pathway	3.2	signal transduction	3	environmental information processing
4150	9	mTOR signaling pathway	3.2	signal transduction	3	environmental information processing
4066	9	HIF-1 signaling pathway	3.2	signal transduction	3	environmental information processing
4012	8	ErbB signaling pathway	3.2	signal transduction	3	environmental information processing
4391	7	Hippo signaling pathway - fly	3.2	signal transduction	3	environmental information processing
4340	6	Hedgehog signaling pathway	3.2	signal transduction	3	environmental information processing
4630	5	JAK-STAT signaling pathway	3.2	signal transduction	3	environmental information processing
4064	5	NF-kappa B signaling pathway	3.2	signal transduction	3	environmental information processing
4390	5	Hippo signaling pathway	3.2	signal transduction	3	environmental information processing
4011	4	MAPK signaling pathway - yeast	3.2	signal transduction	3	environmental information processing
4350	4	TGF-beta signaling pathway	3.2	signal transduction	3	environmental information processing
2020	3	Two-component system	3.2	signal transduction	3	environmental information processing
4370	3	VEGF signaling pathway	3.2	signal transduction	3	environmental information processing
4013	2	MAPK signaling pathway - fly	3.2	signal transduction	3	environmental information processing
4330	1	Notch signaling pathway	3.2	signal transduction	3	environmental information processing
4512	4	ECM-receptor interaction	3.3	signaling molecules and interaction	3	environmental information processing	4
4145	13	Phagosome	4.1	transport and catabolism	4	cellular processes	41	116
4144	11	Endocytosis	4.1	transport and catabolism	4	cellular processes		0.0751
4142	10	Lysosome	4.1	transport and catabolism	4	cellular processes
4146	6	Peroxisome	4.1	transport and catabolism	4	cellular processes
4140	1	Autophagy - animal	4.1	transport and catabolism	4	cellular processes
4114	12	Oocyte meiosis	4.2	cell growth and death	4	cellular processes	39
4110	7	Cell cycle	4.2	cell growth and death	4	cellular processes
4210	7	Apoptosis	4.2	cell growth and death	4	cellular processes
4111	5	Cell cycle - yeast	4.2	cell growth and death	4	cellular processes
4115	5	p53 signaling pathway	4.2	cell growth and death	4	cellular processes
4113	3	Meiosis - yeast	4.2	cell growth and death	4	cellular processes
4510	13	Focal adhesion	4.3	cellular community	4	cellular processes	27
4540	8	Gap junction	4.3	cellular community	4	cellular processes
4520	3	Adherens junction	4.3	cellular community	4	cellular processes
4530	3	Tight junction	4.3	cellular community	4	cellular processes
4810	9	Regulation of actin cytoskeleton	4.5	cell motility	4	cellular processes	9
4621	11	NOD-like receptor signaling pathway	5.1	immune system	5	organismal systems	61	439
4620	8	Toll-like receptor signaling pathway	5.1	immune system	5	organismal systems		28.43%
4666	7	Fc gamma R-mediated phagocytosis	5.1	immune system	5	organismal systems
4664	6	Fc epsilon RI signaling pathway	5.1	immune system	5	organismal systems
4650	6	Natural killer cell mediated cytotoxicity	5.1	immune system	5	organismal systems
4062	5	Chemokine signaling pathway	5.1	immune system	5	organismal systems
4662	4	B cell receptor signaling pathway	5.1	immune system	5	organismal systems
4670	4	Leukocyte transendothelial migration	5.1	immune system	5	organismal systems
4660	3	T cell receptor signaling pathway	5.1	immune system	5	organismal systems
4623	2	Cytosolic DNA-sensing pathway	5.1	immune system	5	organismal systems
4622	2	RIG-I-like receptor signaling pathway	5.1	immune system	5	organismal systems
4610	1	Complement and coagulation cascades	5.1	immune system	5	organismal systems
4640	1	Hematopoietic cell lineage	5.1	immune system	5	organismal systems
4612	1	Antigen processing and presentation	5.1	immune system	5	organismal systems
4910	21	Insulin signaling pathway	5.2	endocrine system	5	organismal systems	107
4912	19	GnRH signaling pathway	5.2	endocrine system	5	organismal systems
3320	14	PPAR signaling pathway	5.2	endocrine system	5	organismal systems
4915	13	Estrogen signaling pathway	5.2	endocrine system	5	organismal systems
4916	11	Melanogenesis	5.2	endocrine system	5	organismal systems
4614	7	Renin-angiotensin system	5.2	endocrine system	5	organismal systems
4920	7	Adipocytokine signaling pathway	5.2	endocrine system	5	organismal systems
4914	6	Progesterone-mediated oocyte maturation	5.2	endocrine system	5	organismal systems
4911	6	Insulin secretion	5.2	endocrine system	5	organismal systems
4913	3	Ovarian steroidogenesis	5.2	endocrine system	5	organismal systems
4270	13	Vascular smooth muscle contraction	5.3	circulatory system	5	organismal systems	16
4260	3	Cardiac muscle contraction	5.3	circulatory system	5	organismal systems
4971	13	Gastric acid secretion	5.4	digestive system	5	organismal systems	48
4970	10	Salivary secretion	5.4	digestive system	5	organismal systems
4972	8	Pancreatic secretion	5.4	digestive system	5	organismal systems
4973	4	Carbohydrate digestion and absorption	5.4	digestive system	5	organismal systems
4975	3	Fat digestion and absorption	5.4	digestive system	5	organismal systems
4978	3	Mineral absorption	5.4	digestive system	5	organismal systems
4977	3	Vitamin digestion and absorption	5.4	digestive system	5	organismal systems
4974	2	Protein digestion and absorption	5.4	digestive system	5	organismal systems
4976	2	Bile secretion	5.4	digestive system	5	organismal systems
4962	28	vasopressine-regulated water reabsorption	5.5	excretory system	5	organismal systems	44
4961	8	Endocrine and other factor-regulated calcium reabsorption	5.5	excretory system	5	organismal systems
4966	3	Collecting duct acid secretion	5.5	excretory system	5	organismal systems
4960	3	Aldosterone-regulated sodium reabsorption	5.5	excretory system	5	organismal systems
4964	2	Proximal tubule bicarbonate reclamation	5.5	excretory system	5	organismal systems
4722	18	Neurotrophin signaling pathway	5.6	nervous system	5	organismal systems	83
4720	13	Long-term potentiation	5.6	nervous system	5	organismal systems
4728	12	Dopaminergic synapse	5.6	nervous system	5	organismal systems
4721	10	Synaptic vesicle cycle	5.6	nervous system	5	organismal systems
4725	8	Cholinergic synapse	5.6	nervous system	5	organismal systems
4726	8	Serotonergic synapse	5.6	nervous system	5	organismal systems
4723	5	Retrograde endocannabinoid signaling	5.6	nervous system	5	organismal systems
4724	4	Glutamatergic synapse	5.6	nervous system	5	organismal systems
4730	3	Long-term depression	5.6	nervous system	5	organismal systems
4727	2	GABAergic synapse	5.6	nervous system	5	organismal systems
4745	12	Phototransduction - fly	5.7	sensory system	5	organismal systems	34
4740	11	Olfactory transduction	5.7	sensory system	5	organismal systems
4744	8	Phototransduction	5.7	sensory system	5	organismal systems
4742	3	Taste transduction	5.7	sensory system	5	organismal systems
4380	8	Osteoclast differentiation	5.8	devepment and regeneration	5	organismal systems	15
4320	5	Dorso-ventral axis formation	5.8	devepment and regeneration	5	organismal systems
4360	2	Axon guidance	5.8	devepment and regeneration	5	organismal systems
4713	12	Circadian entrainment 5.10	5.10	environmental adaptation	5	organismal systems	31
4626	11	Plant-pathogen interaction 5.10	5.10	environmental adaptation	5	organismal systems
4710	5	Circadian rhythm 5.10	5.10	environmental adaptation	5	organismal systems
4711	2	Circadian rhythm - fly 5.10	5.10	environmental adaptation	5	organismal systems
4710	1	Circadian 5.10	5.10	environmental adaptation	5	organismal systems
5203	18	Viral carcinogenesis	6.1	cancer
5200	18	Pathways in cancer	6.1	cancer
5205	17	Proteoglycans in cancer	6.1	cancer
4930	5	Type II diabetes mellitus	6.1	cancer
5204	5	Chemical carcinogenesis - DNA adducts	6.1	cancer
5214	12	Glioma	6.2	cancer specfic types
5221	6	Acute myeloid leukemia	6.2	cancer specfic types
5210	6	Colorectal cancer	6.2	cancer specfic types
5222	6	Small cell lung cancer	6.2	cancer specfic types
5211	5	Renal cell carcinoma	6.2
5215	4	Prostate cancer	6.2
5212	4	Pancreatic cancer	6.2
5216	3	Thyroid cancer	6.2
5223	3	Non-small cell lung cancer	6.2
5220	3	Chronic myeloid leukemia	6.2
5213	3	Endometrial cancer	6.2
5217	1	Basal cell carcinoma	6.2
5162	1	Measles	6.3
5120	6	Epithelial cell signaling in Helicobacter pylori infection	6.4
5130	4	Pathogenic Escherichia coli infection	6.4
5142	7	Chagas disease	6.5
5322	7	Systemic lupus erythematosus	6.6
5010	15	Alzheimer disease	6.7	neurodegenerative diseases
5016	13	Huntington disease	6.7	neurodegenerative diseases
5020	5	Prion disease	6.7
5014	5	Amyotrophic lateral sclerosis	6.7
5031	11	Amphetamine addiction	6.8	substance dependence
5032	3	Morphine addiction	6.8
5033	1	Nicotine addiction	6.8
5030	1	Cocaine addiction	6.8
5410	7	Hypertrophic cardiomyopathy	6.9
5416	4	Viral myocarditis	6.9
5414	3	Dilated cardiomyopathy	6.9
5152	18	Tuberculosis
5168	13	Herpes simplex virus 1 infection
5133	12	Pertussis
5132	10	Salmonella infection
5145	10	Toxoplasmosis
5034	10	Alcoholism
5166	10	Human T-cell leukemia virus 1 infection
5169	9	Epstein-Barr virus infection
5160	7	Hepatitis C
5100	7	Bacterial invasion of epithelial cells
5161	7	Hepatitis B
5110	6	Vibrio cholerae infection
5131	6	Shigellosis
5146	5	Amoebiasis
5164	5	Influenza A
5012	5	Parkinson disease
5134	3	Legionellosis
5219	2	Bladder cancer
5218	2	Melanoma
5140	2	Leishmaniasis
5323	2	Rheumatoid arthritis
5412	2	Arrhythmogenic right ventricular cardiomyopathy
5143	1	African trypanosomiasis
	1544
