# Supplementary material for: Mining Differentially Expressed Genes in the Marine Free-Living Flatworm Macrostomum lignano Under Aneuploidy-Driven Ploidy Changes
Source: Cells. 2026 Jan 27;15(3):245. doi: 10.3390/cells15030245 (PMC12896417; doi:10.3390/cells15030245)
Supplement: Supplementary file 1 [file cells-15-00245-s001.zip › Table S10..xlsx]

## Sheet: Лист1
Table S10. Testes- and ovaries-specific DEGs.
ID transcript	baseMean	log2FoldChange	lfcSE	stat	pvalue	padj	cluster	clu_count	max_clu_padj	subgenome	chrRatio	scaffold	start	end	strand	exon_length	gff_match_38	Subject.Sequence	Percent.Identical	E.Value	Coverage	Description	Informative	UniProt.Database.Cross.Reference	UniProt.Additional.Information	UniProt.KEGG.Terms	UniProt.GO.Biological	UniProt.GO.Cellular	UniProt.GO.Molecular	EggNOG.Seed.Ortholog	EggNOG.Seed.E.Value	EggNOG.Seed.Score	EggNOG.Predicted.Gene	EggNOG.Tax.Scope	EggNOG.Tax.Scope.Max	EggNOG.Member.OGs	EggNOG.Description	EggNOG.KEGG.Terms	EggNOG.GO.Biological	EggNOG.GO.Cellular	EggNOG.GO.Molecular	EggNOG.Protein.Domains	Arbore_et_al
mikado.scaf227G1	532.325	-1.41169	0.18474	-7.64152	2.14675e-14	9.35516e-11	C25450	2	9.35516e-11	chrL	1.07351	scaf227	3394	4107	-	714	NA	tr|A0A267DEL4|A0A267DEL4_9PLAT	85.4	2.93e-75	100	tr|A0A267DEL4|A0A267DEL4_9PLAT FZ domain-containing protein OS=Macrostomum lignano OX=282301 GN=BOX15_Mlig014020g2 PE=4 SV=1	Yes	NA	NA	NA	NA	NA	NA	NA	NA	NA	NA	NA	NA	NA	NA	NA	NA	NA	NA	NA	Ovaries-specific
mikado.scaf1509G14	181.393	-1.42638	0.198426	-7.18847	6.55192e-13	1.71313e-09	C25463	2	1.71313e-09	NA	1.14073	scaf1509	116792	117341	+	550	[=]BOX15_Mlig015797g1	tr|A0A267F043|A0A267F043_9PLAT	100	8.67e-93	100	tr|A0A267F043|A0A267F043_9PLAT FZ domain-containing protein OS=Macrostomum lignano OX=282301 GN=BOX15_Mlig015797g1 PE=4 SV=1	Yes	NA	NA	NA	NA	NA	NA	NA	NA	NA	NA	NA	NA	NA	NA	NA	NA	NA	NA	NA	Ovaries-specific
mikado.scaf472G13	400.981	0.814849	0.145191	5.61225	1.99707e-08	1.24327e-05	C1885	1	1.24327e-05	chrL	0.577692	scaf472	173861	220248	+	6730	[j]BOX15_Mlig000471g3; [c]BOX15_Mlig000471g2	tr|A0A267G8Q2|A0A267G8Q2_9PLAT	99.6	0	100	tr|A0A267G8Q2|A0A267G8Q2_9PLAT C2 domain-containing protein OS=Macrostomum lignano OX=282301 GN=BOX15_Mlig000471g3 PE=3 SV=1	Yes	NA	NA	NA	NA	NA	NA	6085.XP_002155725	0	1060	DYSF	Animals	meNOG[21]	0V4BR@meNOG,0XPT2@NOG,12QQ5@opiNOG,KOG1326@euNOG	Dysferlin, limb girdle muscular dystrophy 2B (Autosomal recessive)	NA	GO:0001778,GO:0003008,GO:0003012,GO:0003013,GO:0006810,GO:0006906,GO:0006936,GO:0006950,GO:0006996,GO:0007009,GO:0007275,GO:0007517,GO:0008015,GO:0008150,GO:0009266,GO:0009408,GO:0009611,GO:0009628,GO:0009653,GO:0009887,GO:0009966,GO:0009987,GO:0010646,GO:0016043,GO:0016050,GO:0016192,GO:0023051,GO:0030154,GO:0030947,GO:0032501,GO:0032502,GO:0033292,GO:0033554,GO:0034605,GO:0042060,GO:0042692,GO:…	GO:0005575,GO:0005576,GO:0005622,GO:0005623,GO:0005634,GO:0005635,GO:0005737,GO:0005886,GO:0005901,GO:0012505,GO:0012506,GO:0016020,GO:0030027,GO:0030315,GO:0030659,GO:0031090,GO:0031224,GO:0031252,GO:0031410,GO:0031965,GO:0031967,GO:0031975,GO:0031982,GO:0042383,GO:0042995,GO:0043226,GO:0043227,GO:0043229,GO:0043230,GO:0043231,GO:0044421,GO:0044422,GO:0044424,GO:0044425,GO:0044428,GO:0044433,GO:…	GO:0003674,GO:0003676,GO:0005488,GO:0005543,GO:0005544,GO:0008270,GO:0008289,GO:0043167,GO:0043168,GO:0043169,GO:0046872,GO:0046914,GO:0097159,GO:1901363,	PFAM (C2, FerB, FerI, FerA), SMART (C2, TRANS, DysFC, DysFN, FerI, FerB, COIL, FerA)	Ovaries-specific
mikado.scaf3868G3	704.383	-0.807726	0.163057	-4.95363	7.28413e-07	0.000237007	C26148	9	1.87577e-14	chrL	1.11051	scaf3868	37024	37493	-	470	[=]BOX15_Mlig030015g3	tr|A0A267DLD3|A0A267DLD3_9PLAT	100	2.41e-43	100	tr|A0A267DLD3|A0A267DLD3_9PLAT Uncharacterized protein OS=Macrostomum lignano OX=282301 GN=BOX15_Mlig030015g3 PE=4 SV=1	No	NA	NA	NA	NA	NA	NA	NA	NA	NA	NA	NA	NA	NA	NA	NA	NA	NA	NA	NA	Ovaries-specific
mikado.scaf1766G4	33.4375	-1.20753	0.318212	-3.79475	0.000147792	0.0112663	C1005	3	0.0112663	chrS	1.49333	scaf1766	48024	74333	+	10661	[j]BOX15_Mlig031908g2	tr|A0A267ETS3|A0A267ETS3_9PLAT	98.2	0	99.4	tr|A0A267ETS3|A0A267ETS3_9PLAT EGF-like domain-containing protein OS=Macrostomum lignano OX=282301 GN=BOX15_Mlig000537g2 PE=4 SV=1	Yes	NA	NA	NA	NA	NA	NA	7739.JGI85562	5.17e-103	362	NA	Animals	meNOG[21]	0AJXI@biNOG,0JPBU@euNOG,0VXAC@meNOG,0ZRAY@NOG,149JJ@opiNOG	NA	NA	NA	NA	NA	NA	Ovaries-specific
mikado.scaf482G14	398.293	0.817328	0.155856	5.24412	1.57026e-07	6.73076e-05	C6694	5	6.73076e-05	chrL	0.940065	scaf482	166080	171672	-	2513	[o]BOX15_Mlig012239g1	tr|A0A267GW32|A0A267GW32_9PLAT	98	0	100	tr|A0A267GW32|A0A267GW32_9PLAT Angiotensin-converting enzyme OS=Macrostomum lignano OX=282301 GN=BOX15_Mlig017954g1 PE=3 SV=1	Yes	NA	NA	NA	NA	NA	NA	9031.ENSGALP00000039731	4.79e-142	452	ACE	Aves	aveNOG[1]	04KA2@aveNOG,09UK1@biNOG,0DM00@chorNOG,0V5JA@meNOG,0XPJ3@NOG,12S0D@opiNOG,1CVUT@veNOG,KOG3690@euNOG	angiotensin I converting enzyme (peptidyl-dipeptidase A) 1	4614,5142,5410	GO:0006508,GO:0008150,GO:0008152,GO:0019538,GO:0043170,GO:0044238,GO:0071704,	GO:0005575,GO:0016020,GO:0031224,GO:0044425,	GO:0003674,GO:0003824,GO:0004180,GO:0005488,GO:0008233,GO:0008237,GO:0008238,GO:0008241,GO:0016787,GO:0043167,GO:0043169,GO:0046872,	PFAM (Peptidase_M2), SMART (TRANS, SIGNAL)	Testes-specific
mikado.scaf1653G19	95.7446	1.28092	0.250836	5.10661	3.27993e-07	0.000121646	C5162	1	0.000121646	chrS	1.5451	scaf1653	182267	184794	+	2391	[=]BOX15_Mlig034351g1	tr|A0A267EV70|A0A267EV70_9PLAT	100	0	100	tr|A0A267EV70|A0A267EV70_9PLAT Uncharacterized protein (Fragment) OS=Macrostomum lignano OX=282301 GN=BOX15_Mlig034351g1 PE=4 SV=1	No	NA	NA	NA	NA	NA	NA	NA	NA	NA	NA	NA	NA	NA	NA	NA	NA	NA	NA	NA	Testes-specific
mikado.scaf1915G8	164.947	-0.777713	0.176506	-4.40615	1.05225e-05	0.00182812	C9122	3	0.00182812	chrL	0.935155	scaf1915	157101	167705	-	4140	[c]BOX15_Mlig021043g1; [j]BOX15_Mlig030006g1	tr|A0A267EP81|A0A267EP81_9PLAT	100	0	100	tr|A0A267EP81|A0A267EP81_9PLAT K Homology domain-containing protein OS=Macrostomum lignano OX=282301 GN=BOX15_Mlig030006g1 PE=4 SV=1	Yes	NA	NA	NA	NA	NA	NA	NA	NA	NA	NA	NA	NA	NA	NA	NA	NA	NA	NA	NA	Testes-specific
mikado.scaf3082G4	252.334	-0.657403	0.15135	-4.34359	1.40171e-05	0.00226238	C16879	1	0.00226238	chrL	1.06673	scaf3082	19502	21765	+	2264	[o]BOX15_Mlig024055g2; [c]BOX15_Mlig024424g3	NA	NA	NA	NA	NA	NA	NA	NA	NA	NA	NA	NA	NA	NA	NA	NA	NA	NA	NA	NA	NA	NA	NA	NA	NA	Testes-specific
mikado.scaf891G5	188.734	0.815609	0.197037	4.13937	3.48256e-05	0.00429521	C5154	3	0.00429521	chrL	0.991564	scaf891	34888	52001	-	2062	[c]BOX15_Mlig021828g4; [c]BOX15_Mlig021828g3	tr|A0A1I8I9D6|A0A1I8I9D6_9PLAT	99.2	0	100	tr|A0A1I8I9D6|A0A1I8I9D6_9PLAT Rab-GAP TBC domain-containing protein OS=Macrostomum lignano OX=282301 PE=4 SV=1	Yes	NA	NA	NA	NA	NA	NA	NA	NA	NA	NA	NA	NA	NA	NA	NA	NA	NA	NA	NA	Testes-specific
mikado.scaf1416G4	72.6184	0.996482	0.249093	4.00045	6.32232e-05	0.00647783	C16638	1	0.00647783	chrL	0.949269	scaf1416	57441	60511	+	2098	[=]BOX15_Mlig008852g1	tr|A0A267F310|A0A267F310_9PLAT	100	3.97e-196	100	tr|A0A267F310|A0A267F310_9PLAT Uncharacterized protein OS=Macrostomum lignano OX=282301 GN=BOX15_Mlig008852g1 PE=4 SV=1	No	NA	NA	NA	NA	NA	NA	NA	NA	NA	NA	NA	NA	NA	NA	NA	NA	NA	NA	NA	Testes-specific
mikado.scaf2574G6	434.981	0.589073	0.148006	3.98006	6.88978e-05	0.0068899	C805	2	0.0068899	NA	1.28216	scaf2574	44409	50352	-	5489	[=]BOX15_Mlig027343g2	tr|A0A267E5E8|A0A267E5E8_9PLAT	100	0	100	tr|A0A267E5E8|A0A267E5E8_9PLAT ABC transporter domain-containing protein OS=Macrostomum lignano OX=282301 GN=BOX15_Mlig027343g2 PE=4 SV=1	Yes	NA	NA	NA	NA	NA	NA	10228.TriadP31511	7.33e-108	387	ABCA5	Animals	meNOG[21]	0V4GH@meNOG,12P2M@opiNOG,COG1131@NOG,KOG0059@euNOG	ATP-binding cassette sub-family A ABC1 member	2010	GO:0006139,GO:0006152,GO:0006163,GO:0006195,GO:0006200,GO:0006725,GO:0006753,GO:0006793,GO:0006796,GO:0006807,GO:0006810,GO:0006811,GO:0006820,GO:0006869,GO:0008150,GO:0008152,GO:0009056,GO:0009116,GO:0009117,GO:0009119,GO:0009123,GO:0009125,GO:0009126,GO:0009128,GO:0009141,GO:0009143,GO:0009144,GO:0009146,GO:0009150,GO:0009154,GO:0009158,GO:0009161,GO:0009164,GO:0009166,GO:0009167,GO:0009169,GO:…	GO:0000139,GO:0000323,GO:0005575,GO:0005622,GO:0005623,GO:0005737,GO:0005739,GO:0005740,GO:0005743,GO:0005764,GO:0005765,GO:0005768,GO:0005770,GO:0005773,GO:0005774,GO:0005794,GO:0005886,GO:0010008,GO:0012505,GO:0016020,GO:0019866,GO:0031090,GO:0031224,GO:0031902,GO:0031966,GO:0031967,GO:0031975,GO:0043226,GO:0043227,GO:0043229,GO:0043231,GO:0044422,GO:0044424,GO:0044425,GO:0044429,GO:0044431,GO:…	GO:0000166,GO:0001882,GO:0001883,GO:0003674,GO:0003824,GO:0005215,GO:0005488,GO:0005524,GO:0008509,GO:0008514,GO:0015075,GO:0015399,GO:0015416,GO:0015605,GO:0016462,GO:0016787,GO:0016817,GO:0016818,GO:0016887,GO:0017076,GO:0017111,GO:0022804,GO:0022857,GO:0030554,GO:0032549,GO:0032550,GO:0032553,GO:0032555,GO:0032559,GO:0035639,GO:0036094,GO:0042625,GO:0042626,GO:0043167,GO:0043168,GO:0043225,GO:…	PFAM (ABC_tran), SMART (TRANS, AAA, COIL)	Testes-specific
mikado.scaf429G23	52.657	1.26722	0.31881	3.97485	7.04222e-05	0.00700255	C10066	2	0.00700255	chrS	1.57399	scaf429	297801	301298	+	2809	[=]BOX15_Mlig025571g3	tr|A0A267GCW7|A0A267GCW7_9PLAT	100	0	100	tr|A0A267GCW7|A0A267GCW7_9PLAT Kinesin motor domain-containing protein OS=Macrostomum lignano OX=282301 GN=BOX15_Mlig025571g3 PE=3 SV=1	Yes	NA	NA	NA	NA	NA	NA	431895.XP_001744511.1	5.73e-17	89	KIFC1	Opisthokonts	opiNOG[43]	12RQ8@opiNOG,COG5059@NOG,KOG0239@euNOG	Kinesin family member	NA	GO:0000003,GO:0000022,GO:0000070,GO:0000212,GO:0000226,GO:0000278,GO:0000280,GO:0000741,GO:0000742,GO:0000743,GO:0000746,GO:0000747,GO:0000819,GO:0000910,GO:0001578,GO:0002119,GO:0002164,GO:0003008,GO:0006139,GO:0006152,GO:0006163,GO:0006195,GO:0006200,GO:0006725,GO:0006753,GO:0006793,GO:0006796,GO:0006807,GO:0006810,GO:0006928,GO:0006950,GO:0006996,GO:0006997,GO:0007010,GO:0007017,GO:0007018,GO:…	GO:0000228,GO:0000775,GO:0000776,GO:0000779,GO:0000793,GO:0000794,GO:0000922,GO:0005575,GO:0005622,GO:0005623,GO:0005634,GO:0005694,GO:0005737,GO:0005768,GO:0005769,GO:0005794,GO:0005813,GO:0005815,GO:0005816,GO:0005819,GO:0005856,GO:0005871,GO:0005872,GO:0005874,GO:0005875,GO:0005881,GO:0005911,GO:0005912,GO:0005915,GO:0012506,GO:0015630,GO:0016020,GO:0030054,GO:0030659,GO:0031090,GO:0031224,GO:…	GO:0000166,GO:0001882,GO:0001883,GO:0003674,GO:0003676,GO:0003774,GO:0003777,GO:0003824,GO:0005488,GO:0005515,GO:0005524,GO:0008017,GO:0008092,GO:0008270,GO:0008569,GO:0015631,GO:0016462,GO:0016787,GO:0016817,GO:0016818,GO:0016887,GO:0017076,GO:0017111,GO:0030554,GO:0032549,GO:0032550,GO:0032553,GO:0032555,GO:0032559,GO:0035639,GO:0036094,GO:0042802,GO:0042803,GO:0043167,GO:0043168,GO:0043169,GO:…	PFAM (Kinesin), SMART (COIL, KISc, SIGNAL)	Testes-specific
mikado.scaf1291G3	261.417	0.605269	0.152466	3.96985	7.19182e-05	0.00705608	C13456	4	0.00705608	chrS	1.49062	scaf1291	5937	9987	-	2327	[=]BOX15_Mlig027459g2	tr|A0A267DJV5|A0A267DJV5_9PLAT	100	6.47e-277	100	tr|A0A267DJV5|A0A267DJV5_9PLAT Uncharacterized protein OS=Macrostomum lignano OX=282301 GN=BOX15_Mlig027459g2 PE=4 SV=1	No	NA	NA	NA	NA	NA	NA	6183.Smp_028130__mRNA	1.98e-37	143	FAM78B	Animals	meNOG[21]	09W93@biNOG,0IGXQ@euNOG,0V77E@meNOG,0YZF1@NOG,12XHJ@opiNOG	family with sequence similarity 78, member	NA	NA	NA	NA	SMART (SIGNAL, TRANS)	Testes-specific
mikado.scaf1322G20	131.241	0.752188	0.190359	3.95142	7.76875e-05	0.00738653	C6016	3	0.00738653	chrL	1.04158	scaf1322	233936	236749	-	2514	[=]BOX15_Mlig010556g1	tr|A0A267F8Y2|A0A267F8Y2_9PLAT	100	0	100	tr|A0A267F8Y2|A0A267F8Y2_9PLAT Uncharacterized protein (Fragment) OS=Macrostomum lignano OX=282301 GN=BOX15_Mlig010556g1 PE=4 SV=1	No	NA	NA	NA	NA	NA	NA	NA	NA	NA	NA	NA	NA	NA	NA	NA	NA	NA	NA	NA	Testes-specific
mikado.scaf73G26	21.3695	2.13779	0.542838	3.93819	8.21001e-05	0.00762583	C2650	3	0.00762583	chrS	1.47885	scaf73	320587	328454	+	3488	[=]BOX15_Mlig023255g2	tr|A0A267H0G1|A0A267H0G1_9PLAT	100	0	100	tr|A0A267H0G1|A0A267H0G1_9PLAT Uncharacterized protein OS=Macrostomum lignano OX=282301 GN=BOX15_Mlig023255g2 PE=4 SV=1	No	NA	NA	NA	NA	NA	NA	NA	NA	NA	NA	NA	NA	NA	NA	NA	NA	NA	NA	NA	Testes-specific
mikado.scaf1778G9	250.657	0.615112	0.156503	3.93036	8.48171e-05	0.0078106	C764	3	0.0078106	chrL	1.03386	scaf1778	80220	87062	-	5427	[=]BOX15_Mlig013021g2	tr|A0A267ETF6|A0A267ETF6_9PLAT	100	0	100	tr|A0A267ETF6|A0A267ETF6_9PLAT ABC transporter domain-containing protein OS=Macrostomum lignano OX=282301 GN=BOX15_Mlig013021g2 PE=4 SV=1	Yes	NA	NA	NA	NA	NA	NA	7739.JGI82531	1.1e-102	371	ABCA5	Animals	meNOG[21]	09THI@biNOG,0DG5X@chorNOG,0V4GH@meNOG,12P2M@opiNOG,COG1131@NOG,KOG0059@euNOG	ATP-binding cassette sub-family A ABC1 member	2010	GO:0006139,GO:0006152,GO:0006163,GO:0006195,GO:0006200,GO:0006725,GO:0006753,GO:0006793,GO:0006796,GO:0006807,GO:0006810,GO:0006811,GO:0006820,GO:0006869,GO:0008150,GO:0008152,GO:0009056,GO:0009116,GO:0009117,GO:0009119,GO:0009123,GO:0009125,GO:0009126,GO:0009128,GO:0009141,GO:0009143,GO:0009144,GO:0009146,GO:0009150,GO:0009154,GO:0009158,GO:0009161,GO:0009164,GO:0009166,GO:0009167,GO:0009169,GO:…	GO:0000139,GO:0000323,GO:0005575,GO:0005622,GO:0005623,GO:0005737,GO:0005739,GO:0005740,GO:0005743,GO:0005764,GO:0005765,GO:0005768,GO:0005770,GO:0005773,GO:0005774,GO:0005794,GO:0005886,GO:0010008,GO:0012505,GO:0016020,GO:0019866,GO:0031090,GO:0031224,GO:0031902,GO:0031966,GO:0031967,GO:0031975,GO:0043226,GO:0043227,GO:0043229,GO:0043231,GO:0044422,GO:0044424,GO:0044425,GO:0044429,GO:0044431,GO:…	GO:0000166,GO:0001882,GO:0001883,GO:0003674,GO:0003824,GO:0005215,GO:0005488,GO:0005524,GO:0008509,GO:0008514,GO:0015075,GO:0015399,GO:0015416,GO:0015605,GO:0016462,GO:0016787,GO:0016817,GO:0016818,GO:0016887,GO:0017076,GO:0017111,GO:0022804,GO:0022857,GO:0030554,GO:0032549,GO:0032550,GO:0032553,GO:0032555,GO:0032559,GO:0035639,GO:0036094,GO:0042625,GO:0042626,GO:0043167,GO:0043168,GO:0043225,GO:…	PFAM (ABC_tran), SMART (TRANS, AAA, COIL)	Testes-specific
mikado.scaf421G12	61.7427	0.929051	0.23911	3.88545	0.00010214	0.00875622	C19619	3	0.00875622	chrL	1.12397	scaf421	70653	75340	+	994	[=]BOX15_Mlig000961g5	tr|A0A267GBM1|A0A267GBM1_9PLAT	100	3.89e-120	100	tr|A0A267GBM1|A0A267GBM1_9PLAT Uncharacterized protein OS=Macrostomum lignano OX=282301 GN=BOX15_Mlig000961g5 PE=4 SV=1	No	NA	NA	NA	NA	NA	NA	NA	NA	NA	NA	NA	NA	NA	NA	NA	NA	NA	NA	NA	Testes-specific
mikado.scaf1527G3	14.1406	1.92418	0.51803	3.71441	0.000203678	0.013603	C16818	2	0.013603	NA	1.19817	scaf1527	31443	34020	-	2578	[=]BOX15_Mlig008916g2	tr|A0A267EZC0|A0A267EZC0_9PLAT	100	9.84e-220	100	tr|A0A267EZC0|A0A267EZC0_9PLAT Uncharacterized protein OS=Macrostomum lignano OX=282301 GN=BOX15_Mlig008916g1 PE=4 SV=1	No	NA	NA	NA	NA	NA	NA	NA	NA	NA	NA	NA	NA	NA	NA	NA	NA	NA	NA	NA	Testes-specific
mikado.scaf549G14	139.855	0.702888	0.191689	3.66682	0.000245589	0.0150803	C3141	3	0.0150803	chrS	1.51897	scaf549	104980	109379	-	3549	[=]BOX15_Mlig015063g3	tr|A0A1I8H9I1|A0A1I8H9I1_9PLAT	90.9	0	100	tr|A0A1I8H9I1|A0A1I8H9I1_9PLAT DUF4477 domain-containing protein OS=Macrostomum lignano OX=282301 PE=4 SV=1	Yes	NA	NA	NA	NA	NA	NA	NA	NA	NA	NA	NA	NA	NA	NA	NA	NA	NA	NA	NA	Testes-specific
mikado.scaf421G36	177.966	0.619983	0.169704	3.65331	0.000258877	0.0154013	C5739	3	0.0154013	chrS	1.57163	scaf421	427076	433519	+	2842	[=]BOX15_Mlig025269g1	tr|A0A267GBL7|A0A267GBL7_9PLAT	100	0	100	tr|A0A267GBL7|A0A267GBL7_9PLAT non-specific serine/threonine protein kinase OS=Macrostomum lignano OX=282301 GN=BOX15_Mlig025269g1 PE=4 SV=1	Yes	NA	NA	NA	NA	NA	NA	59689.scaffold_703186.1	1.12e-20	102	NA	Viridiplantae	virNOG[6]	0BVSD@braNOG,0XPGP@NOG,1BHMV@strNOG,1DVI7@virNOG,KOG1164@euNOG	Casein Kinase	4310,4340,4390,4391,4710,4711	GO:0000902,GO:0006468,GO:0006793,GO:0006796,GO:0007275,GO:0008150,GO:0008152,GO:0009653,GO:0009719,GO:0009725,GO:0009741,GO:0009826,GO:0009850,GO:0009987,GO:0010033,GO:0010817,GO:0014070,GO:0016043,GO:0016049,GO:0016310,GO:0019538,GO:0022622,GO:0032501,GO:0032502,GO:0032989,GO:0033993,GO:0036211,GO:0040007,GO:0042221,GO:0042445,GO:0043170,GO:0043412,GO:0044237,GO:0044238,GO:0044260,GO:0046777,GO:…	GO:0005575,GO:0005622,GO:0005623,GO:0005634,GO:0005737,GO:0005856,GO:0005874,GO:0005881,GO:0005911,GO:0005938,GO:0009506,GO:0015630,GO:0030054,GO:0030863,GO:0030981,GO:0032991,GO:0043226,GO:0043227,GO:0043228,GO:0043229,GO:0043231,GO:0043232,GO:0044422,GO:0044424,GO:0044430,GO:0044444,GO:0044446,GO:0044448,GO:0044464,GO:0055028,GO:0055044,GO:0071944,	GO:0000166,GO:0001882,GO:0001883,GO:0003674,GO:0003824,GO:0004672,GO:0004674,GO:0004712,GO:0005488,GO:0005524,GO:0016301,GO:0016740,GO:0016772,GO:0016773,GO:0017076,GO:0030554,GO:0032549,GO:0032550,GO:0032553,GO:0032555,GO:0032559,GO:0035639,GO:0036094,GO:0043167,GO:0043168,GO:0097159,GO:1901265,GO:1901363,	PFAM (Pkinase_Tyr, Pkinase), SMART (STYKc)	Testes-specific
mikado.scaf2243G12	177.905	0.661006	0.183519	3.60184	0.000315967	0.0175034	C8635	2	9.99439e-05	chrL	1.02393	scaf2243	97034	102507	+	2580	[=]BOX15_Mlig006572g2	tr|A0A267EFG6|A0A267EFG6_9PLAT	100	0	100	tr|A0A267EFG6|A0A267EFG6_9PLAT TTL domain-containing protein OS=Macrostomum lignano OX=282301 GN=BOX15_Mlig006572g1 PE=4 SV=1	Yes	NA	NA	NA	NA	NA	NA	7739.JGI223430	1.11e-25	115	TTLL10	Animals	meNOG[21]	09W8W@biNOG,0DHI6@chorNOG,0V779@meNOG,0XQDM@NOG,13MMZ@opiNOG,KOG2157@euNOG	Tubulin tyrosine ligase-like family, member 10	NA	GO:0008150,GO:0008152,GO:0009987,GO:0018094,GO:0019538,GO:0036211,GO:0043170,GO:0043412,GO:0044237,GO:0044238,GO:0044260,GO:0071704,	GO:0005575,GO:0005622,GO:0005623,GO:0005634,GO:0005635,GO:0005737,GO:0005856,GO:0005874,GO:0005886,GO:0005929,GO:0005930,GO:0012505,GO:0015630,GO:0016020,GO:0031090,GO:0031514,GO:0031965,GO:0031967,GO:0031975,GO:0032838,GO:0032991,GO:0042995,GO:0043226,GO:0043227,GO:0043228,GO:0043229,GO:0043231,GO:0043232,GO:0044422,GO:0044424,GO:0044428,GO:0044430,GO:0044441,GO:0044444,GO:0044446,GO:0044463,GO:…	GO:0000166,GO:0001882,GO:0001883,GO:0003674,GO:0003824,GO:0004835,GO:0005488,GO:0005524,GO:0016874,GO:0016879,GO:0016881,GO:0017076,GO:0030554,GO:0032549,GO:0032550,GO:0032553,GO:0032555,GO:0032559,GO:0035639,GO:0036094,GO:0043167,GO:0043168,GO:0070735,GO:0070737,GO:0097159,GO:1901265,GO:1901363,	PFAM (TTL)	Testes-specific
mikado.scaf3996G3	65.7716	0.934337	0.26027	3.58987	0.000330842	0.0181352	C4043	4	0.0181352	chrL	0.912694	scaf3996	1088	6781	-	1968	[=]BOX15_Mlig023767g3	tr|A0A267DKE6|A0A267DKE6_9PLAT	100	0	100	tr|A0A267DKE6|A0A267DKE6_9PLAT Uncharacterized protein (Fragment) OS=Macrostomum lignano OX=282301 GN=BOX15_Mlig023767g3 PE=4 SV=1	No	NA	NA	NA	NA	NA	NA	234267.Acid_2883	6.27e-08	63.5	NA	Bacteria	bactNOG[38]	003CT@aciNOG,05ZQ1@bactNOG,0XRN7@NOG	NA	NA	GO:0005975,GO:0008150,GO:0008152,GO:0009311,GO:0044238,GO:0071704,	NA	GO:0003674,GO:0003824,GO:0004553,GO:0004573,GO:0015926,GO:0016787,GO:0016798,	PFAM (Glyco_hydro_63)	Testes-specific
mikado.scaf1202G18	225.777	0.726122	0.204356	3.55323	0.000380538	0.0197223	C11566	2	0.00922407	chrL	0.94577	scaf1202	212140	217626	+	2865	[=]BOX15_Mlig003703g1	tr|A0A267FAQ9|A0A267FAQ9_9PLAT	100	0	100	tr|A0A267FAQ9|A0A267FAQ9_9PLAT BEN domain-containing protein OS=Macrostomum lignano OX=282301 GN=BOX15_Mlig003703g1 PE=4 SV=1	Yes	NA	NA	NA	NA	NA	NA	NA	NA	NA	NA	NA	NA	NA	NA	NA	NA	NA	NA	NA	Testes-specific
mikado.scaf413G74	204.987	0.643779	0.182769	3.52236	0.000427725	0.0213173	C3237	3	0.0213173	chrS	1.54531	scaf413	857034	861300	+	3482	[=]BOX15_Mlig014050g3	tr|A0A267GCB5|A0A267GCB5_9PLAT	100	0	100	tr|A0A267GCB5|A0A267GCB5_9PLAT NR LBD domain-containing protein OS=Macrostomum lignano OX=282301 GN=BOX15_Mlig014050g3 PE=4 SV=1	Yes	NA	NA	NA	NA	NA	NA	NA	NA	NA	NA	NA	NA	NA	NA	NA	NA	NA	NA	NA	Testes-specific
mikado.scaf1362G25	194.575	0.690489	0.201594	3.42515	0.00061447	0.0269347	C273	2	0.0269347	NA	1.34182	scaf1362	293490	303399	+	7999	[=]BOX15_Mlig019980g1	tr|A0A1I8G328|A0A1I8G328_9PLAT	100	0	100	tr|A0A1I8G328|A0A1I8G328_9PLAT C2 domain-containing protein OS=Macrostomum lignano OX=282301 GN=BOX15_Mlig019980g1 PE=4 SV=1	Yes	NA	NA	NA	NA	NA	NA	6183.Smp_141010__mRNA	5.92e-161	556	DYSF	Animals	meNOG[21]	09TCK@biNOG,0V4BR@meNOG,0XPT2@NOG,12QQ5@opiNOG,KOG1326@euNOG	Dysferlin, limb girdle muscular dystrophy 2B (Autosomal recessive)	NA	GO:0001778,GO:0003008,GO:0003012,GO:0003013,GO:0006810,GO:0006906,GO:0006936,GO:0006950,GO:0006996,GO:0007009,GO:0007275,GO:0007517,GO:0008015,GO:0008150,GO:0009266,GO:0009408,GO:0009611,GO:0009628,GO:0009653,GO:0009887,GO:0009966,GO:0009987,GO:0010646,GO:0016043,GO:0016050,GO:0016192,GO:0023051,GO:0030154,GO:0030947,GO:0032501,GO:0032502,GO:0033292,GO:0033554,GO:0034605,GO:0042060,GO:0042692,GO:…	GO:0005575,GO:0005576,GO:0005622,GO:0005623,GO:0005634,GO:0005635,GO:0005737,GO:0005886,GO:0005901,GO:0012505,GO:0012506,GO:0016020,GO:0030027,GO:0030315,GO:0030659,GO:0031090,GO:0031224,GO:0031252,GO:0031410,GO:0031965,GO:0031967,GO:0031975,GO:0031982,GO:0042383,GO:0042995,GO:0043226,GO:0043227,GO:0043229,GO:0043230,GO:0043231,GO:0044421,GO:0044422,GO:0044424,GO:0044425,GO:0044428,GO:0044433,GO:…	GO:0003674,GO:0003676,GO:0005488,GO:0005543,GO:0005544,GO:0008270,GO:0008289,GO:0043167,GO:0043168,GO:0043169,GO:0046872,GO:0046914,GO:0097159,GO:1901363,	PFAM (C2, FerB, FerI, FerA), SMART (C2, TRANS, DysFC, DysFN, FerI, FerB, COIL, FerA)	Testes-specific
mikado.scaf1903G4	34.9978	1.02497	0.303835	3.37346	0.000742296	0.0304213	NA	NA	NA	chrL	0.889358	scaf1903	41855	42733	-	797	NA	NA	NA	NA	NA	NA	NA	NA	NA	NA	NA	NA	NA	NA	NA	NA	NA	NA	NA	NA	NA	NA	NA	NA	NA	NA	Testes-specific
mikado.scaf472G16	31.6246	1.26367	0.377066	3.35133	0.000804249	0.0323518	NA	NA	NA	chrL	0.318033	scaf472	228753	229772	+	912	NA	NA	NA	NA	NA	NA	NA	NA	NA	NA	NA	NA	NA	NA	NA	NA	NA	NA	NA	NA	NA	NA	NA	NA	NA	NA	Testes-specific
mikado.scaf895G15	128.652	0.803463	0.245407	3.274	0.00106037	0.038006	C21721	3	0.038006	chrL	0.940749	scaf895	138070	150677	-	2337	[e]BOX15_Mlig013817g3; [j]BOX15_Mlig013817g4	tr|A0A267FWD5|A0A267FWD5_9PLAT	100	1.14e-133	100	tr|A0A267FWD5|A0A267FWD5_9PLAT Kinase OS=Macrostomum lignano OX=282301 GN=BOX15_Mlig013817g1 PE=3 SV=1	Yes	NA	NA	NA	NA	NA	NA	7245.FBpp0261017	3.78e-26	108	NA	Arthropoda	artNOG[6]	03HBK@artNOG,0B40P@biNOG,0H2UH@dipNOG,0I25I@droNOG,0IPEN@euNOG,0T3TU@inNOG,0WGFX@meNOG,11RTX@NOG,13CDN@opiNOG	Inositol polyphosphate kinase	NA	GO:0006066,GO:0006793,GO:0006796,GO:0008150,GO:0008152,GO:0009058,GO:0009966,GO:0009967,GO:0009987,GO:0010646,GO:0010647,GO:0016310,GO:0019637,GO:0019751,GO:0023051,GO:0023056,GO:0032958,GO:0043647,GO:0044237,GO:0044281,GO:0044283,GO:0046165,GO:0046173,GO:0046425,GO:0046427,GO:0048518,GO:0048522,GO:0048583,GO:0048584,GO:0050789,GO:0050794,GO:0065007,GO:0071704,GO:0090407,GO:1901576,GO:1901615,GO:…	GO:0005575,GO:0005622,GO:0005623,GO:0005634,GO:0005654,GO:0031974,GO:0031981,GO:0043226,GO:0043227,GO:0043229,GO:0043231,GO:0043233,GO:0044422,GO:0044424,GO:0044428,GO:0044446,GO:0044464,GO:0070013,	GO:0000823,GO:0003674,GO:0003824,GO:0008440,GO:0016301,GO:0016740,GO:0016772,GO:0016773,GO:0047326,GO:0051765,GO:0051766,	PFAM (IPK)	Testes-specific
mikado.scaf1070G15	50.2685	0.929934	0.286013	3.25137	0.00114851	0.0398543	C19032	2	0.0398543	NA	1.26444	scaf1070	244852	246818	-	1780	NA	tr|A0A267E357|A0A267E357_9PLAT	99.6	5.16e-185	100	tr|A0A267E357|A0A267E357_9PLAT ETS domain-containing protein OS=Macrostomum lignano OX=282301 GN=BOX15_Mlig030746g1 PE=3 SV=1	Yes	NA	NA	NA	NA	NA	NA	31033.ENSTRUP00000027896	2.05e-09	63.5	SPDEF	Animals	meNOG[21]	0A1FJ@biNOG,0VCB7@meNOG,0XSXU@NOG,12REC@opiNOG,KOG3805@euNOG	SAM pointed domain containing ets transcription factor	NA	GO:0000003,GO:0000122,GO:0002064,GO:0002065,GO:0002066,GO:0006139,GO:0006351,GO:0006355,GO:0006357,GO:0006725,GO:0006807,GO:0006928,GO:0007275,GO:0007276,GO:0008150,GO:0008152,GO:0008354,GO:0009058,GO:0009059,GO:0009888,GO:0009889,GO:0009890,GO:0009891,GO:0009892,GO:0009893,GO:0009987,GO:0010453,GO:0010454,GO:0010455,GO:0010467,GO:0010468,GO:0010556,GO:0010557,GO:0010558,GO:0010604,GO:0010605,GO:…	GO:0005575,GO:0005622,GO:0005623,GO:0005634,GO:0043226,GO:0043227,GO:0043229,GO:0043231,GO:0044424,GO:0044464,	GO:0003674,GO:0003676,GO:0003677,GO:0003700,GO:0005488,GO:0043565,GO:0097159,GO:1901363,	PFAM (Ets, SAM_PNT), SMART (ETS, SAM_PNT)	Testes-specific
mikado.scaf337G51	31.9667	1.27829	0.398909	3.20447	0.00135311	0.0440147	C1131	2	0.0440147	chrS	1.44871	scaf337	510162	517378	-	5564	[=]BOX15_Mlig017402g2	tr|A0A267GIR0|A0A267GIR0_9PLAT	100	0	100	tr|A0A267GIR0|A0A267GIR0_9PLAT ABC transporter domain-containing protein OS=Macrostomum lignano OX=282301 GN=BOX15_Mlig017402g2 PE=4 SV=1	Yes	NA	NA	NA	NA	NA	NA	9103.ENSMGAP00000006958	5.1e-60	230	ABCA10	Aves	aveNOG[1]	04KBK@aveNOG,09THI@biNOG,0DG5X@chorNOG,0V4GH@meNOG,12P2M@opiNOG,1CQVH@veNOG,COG1131@NOG,KOG0059@euNOG	ATP-binding cassette, sub-family A (ABC1), member	2010	GO:0006139,GO:0006152,GO:0006163,GO:0006195,GO:0006200,GO:0006725,GO:0006753,GO:0006793,GO:0006796,GO:0006807,GO:0008150,GO:0008152,GO:0009056,GO:0009116,GO:0009117,GO:0009119,GO:0009123,GO:0009125,GO:0009126,GO:0009128,GO:0009141,GO:0009143,GO:0009144,GO:0009146,GO:0009150,GO:0009154,GO:0009158,GO:0009161,GO:0009164,GO:0009166,GO:0009167,GO:0009169,GO:0009199,GO:0009203,GO:0009205,GO:0009207,GO:…	NA	GO:0000166,GO:0001882,GO:0001883,GO:0003674,GO:0003824,GO:0005488,GO:0005524,GO:0016462,GO:0016787,GO:0016817,GO:0016818,GO:0016887,GO:0017076,GO:0017111,GO:0030554,GO:0032549,GO:0032550,GO:0032553,GO:0032555,GO:0032559,GO:0035639,GO:0036094,GO:0043167,GO:0043168,GO:0097159,GO:1901265,GO:1901363,	PFAM (ABC_tran), SMART (TRANS, AAA)	Testes-specific
mikado.scaf152G35	153.09	0.659877	0.207066	3.1868	0.00143857	0.0455379	C4894	3	0.0455379	chrL	1.06917	scaf152	385684	394834	+	2722	[=]BOX15_Mlig005410g1	tr|A0A267GTL7|A0A267GTL7_9PLAT	100	0	100	tr|A0A267GTL7|A0A267GTL7_9PLAT Uncharacterized protein OS=Macrostomum lignano OX=282301 GN=BOX15_Mlig005410g1 PE=4 SV=1	No	NA	NA	NA	NA	NA	NA	NA	NA	NA	NA	NA	NA	NA	NA	NA	NA	NA	NA	NA	Testes-specific
mikado.scaf303G9	161.475	0.772266	0.244964	3.15257	0.00161842	0.0483344	C19939	2	0.0483344	chrL	0.923517	scaf303	109508	112720	+	1078	[j]BOX15_Mlig033802g1	tr|A0A1I8HAB0|A0A1I8HAB0_9PLAT	100	3.77e-168	100	tr|A0A1I8HAB0|A0A1I8HAB0_9PLAT IBD domain-containing protein OS=Macrostomum lignano OX=282301 PE=4 SV=1	Yes	NA	NA	NA	NA	NA	NA	NA	NA	NA	NA	NA	NA	NA	NA	NA	NA	NA	NA	NA	Testes-specific
